# Supplementary material for: Metabolomic Modularity Analysis (MMA) to Quantify Human Liver Perfusion Dynamics
Source: Metabolites. 2017 Nov 13;7(4):58. doi: 10.3390/metabo7040058 (PMC5746738; doi:10.3390/metabo7040058)
Supplement: Supplementary file 1 [file metabolites-07-00058-s001.zip]

Archive with 5 entries (4 files):
- metabolites-222986-supplementary/
- metabolites-222986-supplementary/Sridharan_Supplementary_Data_Information_102417.docx
- metabolites-222986-supplementary/Supplementary_Data_Metabolomics_Rawdata.xlsx
- metabolites-222986-supplementary/Supplementary_Data_Module_Compositions.xlsx
- metabolites-222986-supplementary/Supplementary_Data_Recon_Model.xlsx
