# Supplementary material for: Metabolomic Modularity Analysis (MMA) to Quantify Human Liver Perfusion Dynamics
Source: Metabolites. 2017 Nov 13;7(4):58. doi: 10.3390/metabo7040058 (PMC5746738; doi:10.3390/metabo7040058)
Supplement: Supplementary file 1 [file metabolites-07-00058-s001.zip › metabolites-222986-supplementary/Supplementary_Data_Metabolomics_Rawdata.xlsx]

## Sheet: Metabolomics_Raw_Data
Met_Name	KEGG_ID	HMDB_ID	Recon_21_Metid	Recon_21_MetNames	Bipartite_ID	Metabolomics_Raw_Data
Metname: 2,5-dihydroxypyrazine NIST	KeggID:N/A	HMDBID:HMDB01978	Recon21_metid:N/A	Recon21_metnames:N/A	Bipartite_ids:N/A	Metabolomics_Raw_data:||Liver_1--t=0 hrs:1469.04,1977.68,2229.11;t=1 hrs:527.41,1008.93,404.31;t=2 hrs:703.91,1503.23,1898.72;t=3 hrs:1914.67,2136.77,2234.69;||Liver_2--t=0 hrs:1314.82,1175.39,1401.65;t=1 hrs:356.81,89.04,240.71;t=2 hrs:110.37,159.06,163.41;t=3 hrs:473.99,441.71,356.67;||Liver_3--t=0 hrs:1808.28,1392.36,2916.72;t=1 hrs:1331.40,1812.54,3697.57;t=2 hrs:2261.06,2344.77,2697.92;t=3 h…
Metname:1,5-anhydroglucitol	KeggID:C07326	HMDBID:HMDB02712	Recon21_metid:N/A	Recon21_metnames:N/A	Bipartite_ids:N/A	Metabolomics_Raw_data:||Liver_1--t=0 hrs:788.74,861.81,772.52;t=1 hrs:589.53,669.59,456.65;t=2 hrs:718.20,617.14,752.23;t=3 hrs:532.64,155.57,592.22;||Liver_2--t=0 hrs:636.38,632.54,529.69;t=1 hrs:402.22,377.12,326.83;t=2 hrs:127.09,485.68,267.47;t=3 hrs:422.27,437.55,426.02;||Liver_3--t=0 hrs:1289.55,1152.41,1385.06;t=1 hrs:1125.26,998.13,1116.34;t=2 hrs:997.39,983.72,950.53;t=3 hrs:1282.27,730.…
Metname:1-monopalmitin	KeggID:C01885	HMDBID:HMDB31074	Recon21_metid:N/A	Recon21_metnames:N/A	Bipartite_ids:N/A	Metabolomics_Raw_data:||Liver_1--t=0 hrs:474.68,595.71,712.71;t=1 hrs:219.03,494.87,283.22;t=2 hrs:424.69,261.15,108.94;t=3 hrs:213.06,240.21,299.44;||Liver_2--t=0 hrs:310.58,254.78,251.94;t=1 hrs:621.87,465.11,43.06;t=2 hrs:167.89,138.22,124.10;t=3 hrs:185.93,216.35,46.84;||Liver_3--t=0 hrs:1045.07,228.28,689.13;t=1 hrs:364.99,171.77,110.83;t=2 hrs:398.64,310.70,121.44;t=3 hrs:1967.28,2507.86,14…
Metname:1-monostearin	KeggID:D01947	HMDBID:HMDB31075	Recon21_metid:N/A	Recon21_metnames:N/A	Bipartite_ids:N/A	Metabolomics_Raw_data:||Liver_1--t=0 hrs:2199.47,2226.26,3689.92;t=1 hrs:2929.10,358.53,220.63;t=2 hrs:2659.80,372.89,287.92;t=3 hrs:374.98,261.95,369.31;||Liver_2--t=0 hrs:42.07,565.27,361.28;t=1 hrs:411.49,1479.13,312.48;t=2 hrs:697.00,1003.03,875.63;t=3 hrs:200.99,279.45,514.29;||Liver_3--t=0 hrs:5393.81,544.75,1620.82;t=1 hrs:2073.20,291.81,284.30;t=2 hrs:1694.20,184.92,568.97;t=3 hrs:8171.23…
Metname:2,4-hexadienedioic acid NIST	KeggID:C02480	HMDBID:HMDB06331	Recon21_metid:N/A	Recon21_metnames:N/A	Bipartite_ids:N/A	Metabolomics_Raw_data:||Liver_1--t=0 hrs:398.97,491.68,606.56;t=1 hrs:322.55,245.41,363.27;t=2 hrs:406.50,523.60,290.51;t=3 hrs:178.97,224.20,235.11;||Liver_2--t=0 hrs:537.92,737.85,352.45;t=1 hrs:859.12,322.64,462.65;t=2 hrs:478.93,1015.38,411.61;t=3 hrs:534.22,404.96,485.47;||Liver_3--t=0 hrs:252.08,176.40,306.78;t=1 hrs:132.99,163.15,223.27;t=2 hrs:429.73,156.76,516.49;t=3 hrs:96.45,178.00,108…
Metname:2-hydroxybutanoic acid	KeggID:C05984	HMDBID:HMDB00008	Recon21_metid:72;76	Recon21_metnames:2hb[c];2hb[e]	Bipartite_ids:7512;7516	Metabolomics_Raw_data:||Liver_1--t=0 hrs:751.91,1114.77,486.93;t=1 hrs:1426.41,1157.39,1998.99;t=2 hrs:3722.16,2903.83,2844.19;t=3 hrs:8377.39,8770.12,8842.28;||Liver_2--t=0 hrs:827.92,438.22,618.65;t=1 hrs:1326.22,1609.03,1019.15;t=2 hrs:3099.69,2877.81,2430.34;t=3 hrs:5987.74,5345.60,6941.55;||Liver_3--t=0 hrs:485.80,1091.45,778.30;t=1 hrs:1610.68,1926.62,1036.03;t=2 hrs:2457.99,2481.82,2108.71…
Metname:2-hydroxyglutaric acid	KeggID:C02630	HMDBID:HMDB00694	Recon21_metid:N/A	Recon21_metnames:N/A	Bipartite_ids:N/A	Metabolomics_Raw_data:||Liver_1--t=0 hrs:94.12,252.96,105.31;t=1 hrs:115.51,152.50,141.61;t=2 hrs:231.17,265.05,285.33;t=3 hrs:465.88,299.70,404.79;||Liver_2--t=0 hrs:145.00,36.01,137.86;t=1 hrs:115.85,297.50,195.44;t=2 hrs:35.45,119.68,141.06;t=3 hrs:305.74,137.99,308.93;||Liver_3--t=0 hrs:136.81,180.29,113.34;t=1 hrs:111.57,151.21,122.88;t=2 hrs:196.93,212.14,152.92;t=3 hrs:147.57,156.39,152.71…
Metname:2-ketoisocaproic acid	KeggID:C00233	HMDBID:HMDB00695	Recon21_metid:173;174;5055	Recon21_metnames:4mop[c];4mop[m];4mop[e]	Bipartite_ids:7613;7614;12495	Metabolomics_Raw_data:||Liver_1--t=0 hrs:194.37,146.74,120.47;t=1 hrs:265.89,426.19,493.59;t=2 hrs:655.86,1490.24,1084.24;t=3 hrs:2228.57,2189.39,1439.52;||Liver_2--t=0 hrs:117.25,101.91,146.68;t=1 hrs:389.25,228.36,302.54;t=2 hrs:393.31,694.17,400.82;t=3 hrs:547.97,409.12,274.71;||Liver_3--t=0 hrs:89.31,190.66,135.26;t=1 hrs:238.65,250.03,215.24;t=2 hrs:436.11,306.94,306.60;t=3 hrs:687.91,847.89…
Metname:3-aminoisobutyric acid	KeggID:C05145	HMDBID:HMDB03911	Recon21_metid:N/A	Recon21_metnames:N/A	Bipartite_ids:N/A	Metabolomics_Raw_data:||Liver_1--t=0 hrs:319.18,427.07,518.10;t=1 hrs:305.11,348.43,370.45;t=2 hrs:529.88,423.56,780.76;t=3 hrs:597.98,605.11,473.55;||Liver_2--t=0 hrs:238.98,180.05,255.34;t=1 hrs:192.77,299.60,278.25;t=2 hrs:192.64,181.46,132.58;t=3 hrs:286.10,190.69,375.58;||Liver_3--t=0 hrs:465.53,898.19,880.30;t=1 hrs:596.25,785.24,831.23;t=2 hrs:330.07,294.74,357.57;t=3 hrs:711.15,701.18,684…
Metname:3-hydroxybutyric acid	KeggID:C01089	HMDBID:HMDB00011	Recon21_metid:812;820;821	Recon21_metnames:bhb[m];bhb[e];bhb[c]	Bipartite_ids:8252;8260;8261	Metabolomics_Raw_data:||Liver_1--t=0 hrs:686.44,617.61,516.42;t=1 hrs:420.62,579.70,479.22;t=2 hrs:2132.52,2478.97,2269.65;t=3 hrs:4731.28,5218.38,4144.44;||Liver_2--t=0 hrs:174.53,600.60,737.50;t=1 hrs:700.64,1171.15,1082.08;t=2 hrs:828.10,888.75,878.72;t=3 hrs:1043.57,1904.83,2166.14;||Liver_3--t=0 hrs:318.59,396.24,410.31;t=1 hrs:667.92,875.43,383.89;t=2 hrs:656.95,749.05,730.89;t=3 hrs:1595.4…
Metname:3-phosphoglycerate	KeggID:C00597	HMDBID:HMDB00807	Recon21_metid:426;2839	Recon21_metnames:3pg[c];3pg[m]	Bipartite_ids:7866;10279	Metabolomics_Raw_data:||Liver_1--t=0 hrs:394.88,288.00,292.33;t=1 hrs:392.29,534.26,397.13;t=2 hrs:374.03,324.81,223.07;t=3 hrs:437.48,380.91,524.57;||Liver_2--t=0 hrs:230.03,493.94,298.80;t=1 hrs:3151.04,4298.07,2128.83;t=2 hrs:1044.83,638.57,927.28;t=3 hrs:518.51,298.87,123.39;||Liver_3--t=0 hrs:504.17,685.48,364.97;t=1 hrs:480.99,308.39,818.38;t=2 hrs:896.93,678.65,1128.94;t=3 hrs:841.87,385.5…
Metname:4-hydroxyhippuric acid NIST	KeggID:N/A	HMDBID:HMDB13678	Recon21_metid:N/A	Recon21_metnames:N/A	Bipartite_ids:N/A	Metabolomics_Raw_data:||Liver_1--t=0 hrs:141.18,94.18,123.00;t=1 hrs:224.48,123.21,111.85;t=2 hrs:189.61,135.12,147.85;t=3 hrs:142.04,191.03,94.27;||Liver_2--t=0 hrs:62.65,78.81,64.51;t=1 hrs:65.80,114.18,97.17;t=2 hrs:62.88,61.77,62.44;t=3 hrs:45.83,54.78,69.35;||Liver_3--t=0 hrs:108.94,62.26,139.79;t=1 hrs:137.43,55.71,138.94;t=2 hrs:143.51,174.59,122.94;t=3 hrs:68.56,24.45,66.70;||Liver_4--t=0…
Metname:adenine	KeggID:C00147	HMDBID:HMDB00034	Recon21_metid:432;433;434	Recon21_metnames:ade[e];ade[c];ade[l]	Bipartite_ids:7872;7873;7874	Metabolomics_Raw_data:||Liver_1--t=0 hrs:365.21,428.17,362.25;t=1 hrs:187.43,369.64,203.18;t=2 hrs:497.41,472.93,542.12;t=3 hrs:890.58,789.28,755.25;||Liver_2--t=0 hrs:276.57,445.70,126.31;t=1 hrs:320.66,257.70,355.54;t=2 hrs:228.76,226.24,212.74;t=3 hrs:333.23,252.41,242.28;||Liver_3--t=0 hrs:563.07,442.29,614.32;t=1 hrs:117.48,181.06,310.00;t=2 hrs:329.27,591.36,383.81;t=3 hrs:394.50,261.02,304…
Metname:adenosine	KeggID:C00212	HMDBID:HMDB00050	Recon21_metid:146;427;429;446	Recon21_metnames:adn[l];adn[c];adn[e];adn[m]	Bipartite_ids:7586;7867;7869;7886	Metabolomics_Raw_data:||Liver_1--t=0 hrs:1001.52,1107.11,661.32;t=1 hrs:1366.48,1000.85,1231.41;t=2 hrs:1384.45,1881.32,1522.61;t=3 hrs:1879.16,2543.99,1778.88;||Liver_2--t=0 hrs:374.13,235.76,538.52;t=1 hrs:1004.63,703.95,1955.48;t=2 hrs:824.09,966.74,1012.07;t=3 hrs:464.17,1988.74,1070.01;||Liver_3--t=0 hrs:1042.53,731.52,806.25;t=1 hrs:1860.41,2077.16,1626.32;t=2 hrs:3767.91,2997.14,1147.68;t=…
Metname:adenosine-5-monophosphate	KeggID:C00020	HMDBID:HMDB00045	Recon21_metid:259;326;626;627;753;2422;2487	Recon21_metnames:amp[c];amp[m];amp[x];amp[r];amp[e];amp[l];amp[g]	Bipartite_ids:7699;7766;8066;8067;8193;9862;9927	Metabolomics_Raw_data:||Liver_1--t=0 hrs:16180.91,16465.31,12797.60;t=1 hrs:10534.09,18205.10,15795.93;t=2 hrs:12097.69,20198.17,11994.10;t=3 hrs:15215.10,26708.44,35300.34;||Liver_2--t=0 hrs:8925.41,7591.80,8018.06;t=1 hrs:7588.45,6709.51,7051.21;t=2 hrs:6717.12,6155.60,6237.34;t=3 hrs:12325.08,9490.19,5515.77;||Liver_3--t=0 hrs:10362.62,7354.13,11894.32;t=1 hrs:7629.32,8780.20,19790.50;t=2 hrs:…
Metname:adipic acid	KeggID:C06104	HMDBID:HMDB00448	Recon21_metid:4727;4729	Recon21_metnames:adpac[c];adpac[x]	Bipartite_ids:12167;12169	Metabolomics_Raw_data:||Liver_1--t=0 hrs:433.76,406.27,297.38;t=1 hrs:511.07,349.44,436.12;t=2 hrs:613.00,727.58,481.16;t=3 hrs:568.15,515.89,456.92;||Liver_2--t=0 hrs:309.69,393.38,446.84;t=1 hrs:828.54,426.35,371.00;t=2 hrs:239.47,294.96,242.03;t=3 hrs:271.69,239.23,290.92;||Liver_3--t=0 hrs:288.82,448.77,356.66;t=1 hrs:376.07,368.74,482.68;t=2 hrs:374.72,363.26,323.09;t=3 hrs:146.99,296.28,200…
Metname:alanine	KeggID:C00041	HMDBID:HMDB00161	Recon21_metid:536;539;570;572;584	Recon21_metnames:ala_L[m];ala_L[x];ala_L[e];ala_L[c];ala_L[l]	Bipartite_ids:7976;7979;8010;8012;8024	Metabolomics_Raw_data:||Liver_1--t=0 hrs:164546.65,166982.32,185912.78;t=1 hrs:198203.64,192953.27,214110.64;t=2 hrs:177806.75,170081.21,214525.60;t=3 hrs:173388.49,131666.24,128388.77;||Liver_2--t=0 hrs:182515.34,124696.73,122945.11;t=1 hrs:181005.15,190034.83,156231.83;t=2 hrs:213803.94,259411.77,178353.14;t=3 hrs:284932.87,312445.57,356491.34;||Liver_3--t=0 hrs:182714.29,229881.44,193376.93;t=…
Metname:alpha-ketoglutarate	KeggID:C00026	HMDBID:HMDB00208	Recon21_metid:67;69;560;561;2554	Recon21_metnames:akg[m];akg[c];akg[e];akg[x];akg[r]	Bipartite_ids:7507;7509;8000;8001;9994	Metabolomics_Raw_data:||Liver_1--t=0 hrs:145.27,116.08,64.87;t=1 hrs:155.83,146.44,203.18;t=2 hrs:227.28,259.85,311.27;t=3 hrs:505.65,434.67,331.60;||Liver_2--t=0 hrs:63.55,63.87,57.72;t=1 hrs:104.73,205.32,155.69;t=2 hrs:187.29,108.87,141.06;t=3 hrs:149.27,150.47,165.73;||Liver_3--t=0 hrs:70.30,101.17,79.34;t=1 hrs:79.80,95.50,195.16;t=2 hrs:1020.51,512.51,640.93;t=3 hrs:595.53,269.55,309.53;||L…
Metname:aminomalonate	KeggID:C00872	HMDBID:HMDB01147	Recon21_metid:N/A	Recon21_metnames:N/A	Bipartite_ids:N/A	Metabolomics_Raw_data:||Liver_1--t=0 hrs:1237.84,1249.46,2171.83;t=1 hrs:2772.19,2046.13,2250.40;t=2 hrs:3780.61,1533.12,2331.90;t=3 hrs:2313.80,2332.37,2069.45;||Liver_2--t=0 hrs:1306.77,1020.48,996.91;t=1 hrs:3628.33,2449.16,1820.77;t=2 hrs:2343.16,2011.46,1617.15;t=3 hrs:3242.65,4694.48,2421.03;||Liver_3--t=0 hrs:1328.18,1666.03,2175.45;t=1 hrs:2648.02,2748.99,2659.94;t=2 hrs:1874.39,1001.55,1…
Metname:arachidic acid	KeggID:C06425	HMDBID:HMDB02212	Recon21_metid:675;676;3238;3239	Recon21_metnames:arach[e];arach[c];arach[m];arach[x]	Bipartite_ids:8115;8116;10678;10679	Metabolomics_Raw_data:||Liver_1--t=0 hrs:1126.33,682.22,1005.04;t=1 hrs:1025.40,1090.73,1339.16;t=2 hrs:1274.06,1144.64,1124.45;t=3 hrs:1616.39,1250.26,804.04;||Liver_2--t=0 hrs:743.78,750.76,1407.76;t=1 hrs:1426.31,828.61,1067.73;t=2 hrs:739.14,919.63,1601.73;t=3 hrs:461.55,667.77,721.45;||Liver_3--t=0 hrs:501.00,1297.02,1264.92;t=1 hrs:1095.71,1152.65,1027.19;t=2 hrs:1078.71,938.66,835.84;t=3 h…
Metname:arachidonic acid	KeggID:C00219	HMDBID:HMDB01043	Recon21_metid:605;673;674;2833;3003	Recon21_metnames:arachd[c];arachd[e];arachd[r];arachd[x];arachd[l]	Bipartite_ids:8045;8113;8114;10273;10443	Metabolomics_Raw_data:||Liver_1--t=0 hrs:1825.05,1632.73,1712.69;t=1 hrs:1153.99,910.96,1564.92;t=2 hrs:1557.18,1066.69,862.47;t=3 hrs:867.85,1363.50,1550.42;||Liver_2--t=0 hrs:1278.13,1140.74,1099.45;t=1 hrs:1033.36,1331.43,1007.00;t=2 hrs:946.50,773.70,783.14;t=3 hrs:798.06,940.98,948.42;||Liver_3--t=0 hrs:640.34,549.94,631.70;t=1 hrs:602.16,740.14,371.04;t=2 hrs:441.69,341.67,306.60;t=3 hrs:12…
Metname:ascorbic acid	KeggID:C00072	HMDBID:HMDB00044	Recon21_metid:731;734	Recon21_metnames:ascb_L[c];ascb_L[e]	Bipartite_ids:8171;8174	Metabolomics_Raw_data:||Liver_1--t=0 hrs:340.66,4014.49,421.22;t=1 hrs:139.48,1610.85,511.04;t=2 hrs:505.21,7312.19,190.65;t=3 hrs:755.64,1841.65,136.41;||Liver_2--t=0 hrs:444.84,389.99,35.31;t=1 hrs:67.65,61.81,113.73;t=2 hrs:82.27,291.87,74.77;t=3 hrs:98.20,713.53,1136.66;||Liver_3--t=0 hrs:139.34,106.36,94.45;t=1 hrs:523.84,151.87,213.63;t=2 hrs:596.36,1405.17,1206.90;t=3 hrs:252.74,511.24,292…
Metname:asparagine	KeggID:C00152	HMDBID:HMDB00168	Recon21_metid:571;573;735;3030	Recon21_metnames:asn_L[c];asn_L[e];asn_L[m];asn_L[l]	Bipartite_ids:8011;8013;8175;10470	Metabolomics_Raw_data:||Liver_1--t=0 hrs:1379.01,1238.51,1701.74;t=1 hrs:2313.42,2139.04,2709.11;t=2 hrs:2570.19,2228.22,2938.87;t=3 hrs:4447.21,4076.79,4856.43;||Liver_2--t=0 hrs:1591.39,829.57,1105.56;t=1 hrs:2499.52,2120.23,1911.31;t=2 hrs:3309.73,2993.64,2088.11;t=3 hrs:5161.53,5169.47,4307.96;||Liver_3--t=0 hrs:2055.30,1895.60,2234.39;t=1 hrs:2707.13,3105.80,3292.79;t=2 hrs:2088.05,2264.99,2…
Metname:aspartic acid	KeggID:C00049	HMDBID:HMDB00191	Recon21_metid:149;151;748;3031	Recon21_metnames:asp_L[c];asp_L[m];asp_L[e];asp_L[l]	Bipartite_ids:7589;7591;8188;10471	Metabolomics_Raw_data:||Liver_1--t=0 hrs:15916.97,16384.28,18365.33;t=1 hrs:9916.23,6180.81,9816.40;t=2 hrs:12883.42,7598.03,5934.80;t=3 hrs:3090.74,6561.29,7925.11;||Liver_2--t=0 hrs:34101.30,27086.30,29995.56;t=1 hrs:29776.42,24519.85,21538.98;t=2 hrs:27174.16,40039.23,26927.25;t=3 hrs:33093.62,41015.31,33241.43;||Liver_3--t=0 hrs:24111.26,19921.00,22845.61;t=1 hrs:15141.89,11858.80,8952.39;t=2…
Metname:behenic acid	KeggID:C08281	HMDBID:HMDB00944	Recon21_metid:3241;3243;3245;4831;4833;4834	Recon21_metnames:C08281[c];C08281[m];C08281[x];docosac[c];docosac[e];docosac[r]	Bipartite_ids:10681;10683;10685;12271;12273;12274	Metabolomics_Raw_data:||Liver_1--t=0 hrs:513.55,415.03,748.93;t=1 hrs:1007.97,608.99,714.22;t=2 hrs:489.62,588.56,509.70;t=3 hrs:855.07,561.64,550.08;||Liver_2--t=0 hrs:246.14,613.51,664.83;t=1 hrs:878.58,710.23,662.50;t=2 hrs:565.22,621.58,438.59;t=3 hrs:418.34,427.84,359.37;||Liver_3--t=0 hrs:454.76,469.52,338.52;t=1 hrs:551.18,320.33,416.02;t=2 hrs:448.07,437.42,568.97;t=3 hrs:351.51,522.04,53…
Metname:benzoic acid	KeggID:C00180	HMDBID:HMDB01870	Recon21_metid:855;856;857	Recon21_metnames:bz[e];bz[c];bz[r]	Bipartite_ids:8295;8296;8297	Metabolomics_Raw_data:||Liver_1--t=0 hrs:1589.75,1568.13,1545.89;t=1 hrs:1662.88,1568.43,1542.34;t=2 hrs:1885.76,2795.99,1874.08;t=3 hrs:2076.59,1959.47,1778.88;||Liver_2--t=0 hrs:1277.23,1334.37,1202.00;t=1 hrs:1459.67,1511.60,1792.06;t=2 hrs:967.23,1440.84,1374.34;t=3 hrs:1325.08,1069.26,1114.14;||Liver_3--t=0 hrs:1174.27,1133.60,1014.81;t=1 hrs:1262.69,1017.36,1220.74;t=2 hrs:687.25,1656.73,13…
Metname:beta-alanine	KeggID:C00099	HMDBID:HMDB00056	Recon21_metid:643;739;803	Recon21_metnames:ala_B[m];ala_B[c];ala_B[e]	Bipartite_ids:8083;8179;8243	Metabolomics_Raw_data:||Liver_1--t=0 hrs:4194.33,4784.31,4261.94;t=1 hrs:876.12,938.23,454.60;t=2 hrs:761.06,944.56,689.97;t=3 hrs:492.87,543.34,674.29;||Liver_2--t=0 hrs:4657.83,4150.56,3864.72;t=1 hrs:974.97,678.81,1351.50;t=2 hrs:246.82,581.43,435.50;t=3 hrs:406.56,660.14,641.28;||Liver_3--t=0 hrs:5708.59,5287.32,3150.96;t=1 hrs:2159.64,1274.68,2202.96;t=2 hrs:562.87,934.90,1098.21;t=3 hrs:419…
Metname:beta-glycerolphosphate	KeggID:C02979	HMDBID:HMDB02520	Recon21_metid:N/A	Recon21_metnames:N/A	Bipartite_ids:N/A	Metabolomics_Raw_data:||Liver_1--t=0 hrs:526.85,402.98,646.16;t=1 hrs:394.47,398.92,523.35;t=2 hrs:654.56,545.69,416.32;t=3 hrs:487.19,434.67,527.90;||Liver_2--t=0 hrs:330.27,275.84,685.21;t=1 hrs:466.17,461.97,496.87;t=2 hrs:388.63,366.77,763.87;t=3 hrs:585.94,649.04,494.47;||Liver_3--t=0 hrs:416.76,411.81,235.76;t=1 hrs:306.62,368.08,508.38;t=2 hrs:296.59,228.09,227.89;t=3 hrs:199.28,202.45,222…
Metname:capric acid	KeggID:C01571	HMDBID:HMDB00511	Recon21_metid:3148;3149	Recon21_metnames:HC02175[c];HC02175[e]	Bipartite_ids:10588;10589	Metabolomics_Raw_data:||Liver_1--t=0 hrs:189.26,150.02,170.17;t=1 hrs:92.62,212.09,191.89;t=2 hrs:71.43,83.15,198.43;t=3 hrs:241.46,197.89,160.81;||Liver_2--t=0 hrs:122.62,112.10,43.46;t=1 hrs:192.77,222.08,181.08;t=2 hrs:96.99,161.38,112.54;t=3 hrs:144.69,133.83,140.51;||Liver_3--t=0 hrs:130.47,123.22,161.70;t=1 hrs:144.07,141.93,171.87;t=2 hrs:107.63,160.51,115.44;t=3 hrs:83.66,113.17,124.63;||…
Metname:cellobiose	KeggID:C00185	HMDBID:HMDB00055	Recon21_metid:N/A	Recon21_metnames:N/A	Bipartite_ids:N/A	Metabolomics_Raw_data:||Liver_1--t=0 hrs:2718.13,2713.56,2722.79;t=1 hrs:301.85,3954.91,3772.22;t=2 hrs:3098.77,3513.18,3091.91;t=3 hrs:2570.89,2850.55,2547.44;||Liver_2--t=0 hrs:1100.91,1143.46,412.89;t=1 hrs:1398.51,1288.48,1350.40;t=2 hrs:1147.84,909.60,763.10;t=3 hrs:1011.49,891.05,145.01;||Liver_3--t=0 hrs:1240.15,1263.30,1308.75;t=1 hrs:1107.53,1159.29,895.48;t=2 hrs:951.15,1095.42,913.05;t…
Metname:cholestan-3-ol	KeggID:C12978	HMDBID:HMDB01569	Recon21_metid:N/A	Recon21_metnames:N/A	Bipartite_ids:N/A	Metabolomics_Raw_data:||Liver_1--t=0 hrs:169.82,231.06,129.74;t=1 hrs:103.52,173.71,144.69;t=2 hrs:192.21,210.48,191.95;t=3 hrs:127.83,165.86,198.52;||Liver_2--t=0 hrs:186.17,122.29,110.01;t=1 hrs:255.79,194.84,199.85;t=2 hrs:180.60,124.32,179.60;t=3 hrs:212.77,126.20,185.54;||Liver_3--t=0 hrs:105.14,77.17,129.97;t=1 hrs:150.72,93.51,141.35;t=2 hrs:128.36,118.27,127.44;t=3 hrs:70.88,69.95,50.32;|…
Metname:cholesterol	KeggID:C00187	HMDBID:HMDB00067	Recon21_metid:938;951;953;954;955;956;4152	Recon21_metnames:chsterol[r];chsterol[c];chsterol[e];chsterol[l];chsterol[m];chsterol[g];chsterol[n]	Bipartite_ids:8378;8391;8393;8394;8395;8396;11592	Metabolomics_Raw_data:||Liver_1--t=0 hrs:90308.03,90078.49,79974.29;t=1 hrs:79522.71,64146.07,80544.57;t=2 hrs:105525.84,84489.07,86907.97;t=3 hrs:58334.96,75382.80,95365.26;||Liver_2--t=0 hrs:68534.66,61508.94,48194.58;t=1 hrs:115001.93,112000.18,92723.49;t=2 hrs:88216.18,68509.28,85024.25;t=3 hrs:120252.35,61086.46,56470.00;||Liver_3--t=0 hrs:76194.19,45145.54,74138.30;t=1 hrs:72236.16,50968.12…
Metname:citric acid	KeggID:C00158	HMDBID:HMDB00094	Recon21_metid:364;406;963	Recon21_metnames:cit[c];cit[m];cit[e]	Bipartite_ids:7804;7846;8403	Metabolomics_Raw_data:||Liver_1--t=0 hrs:1452.67,1352.40,1403.52;t=1 hrs:2338.49,3195.44,2444.35;t=2 hrs:3996.20,6494.96,9571.42;t=3 hrs:22939.12,11092.20,8392.01;||Liver_2--t=0 hrs:1340.78,1091.14,764.66;t=1 hrs:2644.10,2259.55,2548.42;t=2 hrs:2030.79,1801.43,2004.86;t=3 hrs:3702.24,2741.80,1928.36;||Liver_3--t=0 hrs:929.16,1573.94,1225.63;t=1 hrs:2063.59,1811.22,4279.83;t=2 hrs:6296.05,12219.47…
Metname:creatinine	KeggID:C00791	HMDBID:HMDB00562	Recon21_metid:1030	Recon21_metnames:crtn[c]	Bipartite_ids:8470	Metabolomics_Raw_data:||Liver_1--t=0 hrs:17907.75,16686.51,21054.42;t=1 hrs:13938.30,11697.08,17114.57;t=2 hrs:24243.42,18138.86,15896.60;t=3 hrs:21530.10,19722.77,21476.32;||Liver_2--t=0 hrs:5440.10,4416.21,3072.22;t=1 hrs:5140.83,5046.02,3071.79;t=2 hrs:4021.44,3670.82,2002.55;t=3 hrs:7764.55,9181.62,10380.35;||Liver_3--t=0 hrs:4434.25,1869.01,8638.32;t=1 hrs:6343.72,9084.61,7280.29;t=2 hrs:435…
Metname:cysteine	KeggID:C00097	HMDBID:HMDB00574	Recon21_metid:574;575;1082;3032	Recon21_metnames:cys_L[c];cys_L[e];cys_L[m];cys_L[l]	Bipartite_ids:8014;8015;8522;10472	Metabolomics_Raw_data:||Liver_1--t=0 hrs:5620.40,9084.61,13495.15;t=1 hrs:14415.58,11901.08,17875.99;t=2 hrs:21477.13,11096.91,17537.23;t=3 hrs:23106.72,17537.96,24383.08;||Liver_2--t=0 hrs:9559.10,5987.02,4804.59;t=1 hrs:13503.14,11720.96,4953.29;t=2 hrs:13353.97,9228.77,4821.38;t=3 hrs:21475.60,25631.71,16188.84;||Liver_3--t=0 hrs:5576.85,2533.74,10241.01;t=1 hrs:17648.80,23719.60,9930.59;t=2 h…
Metname:cysteine-glycine	KeggID:C01419	HMDBID:HMDB00078	Recon21_metid:624;625	Recon21_metnames:cgly[c];cgly[e]	Bipartite_ids:8064;8065	Metabolomics_Raw_data:||Liver_1--t=0 hrs:80.82,231.06,53.07;t=1 hrs:142.75,139.37,55.41;t=2 hrs:141.56,132.52,147.85;t=3 hrs:161.92,150.99,149.72;||Liver_2--t=0 hrs:120.83,87.64,102.54;t=1 hrs:110.29,143.51,130.29;t=2 hrs:94.98,109.65,102.52;t=3 hrs:91.66,94.31,95.47;||Liver_3--t=0 hrs:150.74,127.11,114.86;t=1 hrs:51.72,57.04,49.79;t=2 hrs:173.81,199.00,188.16;t=3 hrs:200.45,154.68,206.55;||Liver…
Metname:cystine	KeggID:C00491	HMDBID:HMDB00192	Recon21_metid:1077;1085	Recon21_metnames:Lcystin[c];Lcystin[e]	Bipartite_ids:8517;8525	Metabolomics_Raw_data:||Liver_1--t=0 hrs:510.48,770.92,182.81;t=1 hrs:225.57,2805.60,3278.63;t=2 hrs:305.20,3197.46,329.42;t=3 hrs:350.83,1785.60,769.66;||Liver_2--t=0 hrs:907.58,582.94,818.99;t=1 hrs:3012.95,1993.47,7597.77;t=2 hrs:1160.55,4706.27,5106.57;t=3 hrs:521.13,517.29,549.42;||Liver_3--t=0 hrs:670.74,522.05,222.15;t=1 hrs:608.07,118.05,396.74;t=2 hrs:641.80,566.95,361.32;t=3 hrs:443.89,…
Metname:cytidine-5-monophosphate	KeggID:C00055	HMDBID:HMDB00095	Recon21_metid:517;985;1090;1100;1441;2414;3000	Recon21_metnames:cmp[c];cmp[g];cmp[m];cmp[n];cmp[e];cmp[l];cmp[r]	Bipartite_ids:7957;8425;8530;8540;8881;9854;10440	Metabolomics_Raw_data:||Liver_1--t=0 hrs:478.77,474.16,434.70;t=1 hrs:418.44,455.48,347.87;t=2 hrs:487.02,679.51,548.61;t=3 hrs:633.49,394.64,516.81;||Liver_2--t=0 hrs:263.14,267.69,299.48;t=1 hrs:317.88,223.13,382.04;t=2 hrs:300.34,247.86,233.55;t=3 hrs:333.23,327.99,241.38;||Liver_3--t=0 hrs:485.80,355.38,449.60;t=1 hrs:356.12,259.31,412.80;t=2 hrs:401.03,407.38,95.20;t=3 hrs:260.29,271.26,249.…
Metname:dehydroabietic acid	KeggID:C12078	HMDBID:HMDB33129	Recon21_metid:N/A	Recon21_metnames:N/A	Bipartite_ids:N/A	Metabolomics_Raw_data:||Liver_1--t=0 hrs:241.43,444.59,240.94;t=1 hrs:399.92,313.08,284.25;t=2 hrs:431.18,376.78,368.33;t=3 hrs:556.79,304.27,292.78;||Liver_2--t=0 hrs:321.32,302.34,320.53;t=1 hrs:370.71,321.60,408.54;t=2 hrs:280.94,254.81,305.24;t=3 hrs:303.12,355.73,364.78;||Liver_3--t=0 hrs:510.50,308.04,249.36;t=1 hrs:299.97,319.67,331.69;t=2 hrs:365.95,274.09,437.78;t=3 hrs:38.93,49.47,38.62…
Metname:dehydroascorbic acid	KeggID:C00425	HMDBID:HMDB01264	Recon21_metid:733;1178	Recon21_metnames:dhdascb[c];dhdascb[e]	Bipartite_ids:8173;8618	Metabolomics_Raw_data:||Liver_1--t=0 hrs:21675.48,15629.78,15744.48;t=1 hrs:11247.84,15413.64,13354.66;t=2 hrs:17703.01,13850.03,14619.11;t=3 hrs:16635.48,18637.23,15450.97;||Liver_2--t=0 hrs:19049.29,16746.26,16368.87;t=1 hrs:5251.12,6674.95,6426.25;t=2 hrs:5519.78,7530.81,4952.41;t=3 hrs:11128.32,13403.18,14872.04;||Liver_3--t=0 hrs:27288.89,24271.87,27708.83;t=1 hrs:29760.68,26253.71,27257.91;…
Metname:dodecanoic acid, isopropanol ester NIST	KeggID:N/A	HMDBID:N/A	Recon21_metid:N/A	Recon21_metnames:N/A	Bipartite_ids:N/A	Metabolomics_Raw_data:||Liver_1--t=0 hrs:63.43,196.02,119.63;t=1 hrs:333.45,218.15,142.64;t=2 hrs:153.25,239.06,102.46;t=3 hrs:157.66,16.01,103.14;||Liver_2--t=0 hrs:41.17,160.34,107.30;t=1 hrs:316.96,70.19,196.54;t=2 hrs:66.89,47.10,162.64;t=3 hrs:76.60,205.95,226.97;||Liver_3--t=0 hrs:139.98,75.23,139.79;t=1 hrs:157.37,95.50,186.32;t=2 hrs:23.12,91.05,103.45;t=3 hrs:141.76,71.65,66.12;||Liver_4…
Metname:dodecanol	KeggID:C02277	HMDBID:HMDB11626	Recon21_metid:N/A	Recon21_metnames:N/A	Bipartite_ids:N/A	Metabolomics_Raw_data:||Liver_1--t=0 hrs:183.12,228.87,187.87;t=1 hrs:445.69,232.29,289.38;t=2 hrs:485.73,320.92,342.39;t=3 hrs:430.37,223.06,354.89;||Liver_2--t=0 hrs:200.49,108.03,169.77;t=1 hrs:355.88,386.54,165.62;t=2 hrs:161.87,176.05,172.66;t=3 hrs:185.28,228.14,235.98;||Liver_3--t=0 hrs:166.58,202.34,216.86;t=1 hrs:169.93,220.85,185.52;t=2 hrs:235.99,204.63,174.66;t=3 hrs:51.13,47.77,70.21…
Metname:epsilon-caprolactam	KeggID:C06593	HMDBID:N/A	Recon21_metid:N/A	Recon21_metnames:N/A	Bipartite_ids:N/A	Metabolomics_Raw_data:||Liver_1--t=0 hrs:676.21,1143.24,705.97;t=1 hrs:1153.99,1149.31,750.13;t=2 hrs:757.16,936.76,1121.85;t=3 hrs:4103.47,1477.89,871.70;||Liver_2--t=0 hrs:1160.88,369.60,1605.38;t=1 hrs:889.71,1046.50,1249.92;t=2 hrs:774.59,1572.88,1541.61;t=3 hrs:671.05,775.94,1451.00;||Liver_3--t=0 hrs:1585.33,3570.71,705.00;t=1 hrs:540.83,1114.85,609.57;t=2 hrs:1034.86,438.35,1199.41;t=3 hrs…
Metname:erythritol	KeggID:C00503	HMDBID:HMDB02994	Recon21_metid:N/A	Recon21_metnames:N/A	Bipartite_ids:N/A	Metabolomics_Raw_data:||Liver_1--t=0 hrs:219.95,224.49,232.52;t=1 hrs:201.59,175.73,174.45;t=2 hrs:241.56,302.73,387.79;t=3 hrs:275.55,242.50,266.17;||Liver_2--t=0 hrs:272.99,197.71,229.53;t=1 hrs:240.04,197.99,230.77;t=2 hrs:197.33,174.51,123.33;t=3 hrs:165.64,200.40,216.16;||Liver_3--t=0 hrs:221.68,228.28,194.95;t=1 hrs:269.68,265.95,273.06;t=2 hrs:251.14,304.13,251.88;t=3 hrs:38.35,166.62,212.…
Metname:erythronic acid lactone	KeggID:N/A	HMDBID:HMDB00349	Recon21_metid:N/A	Recon21_metnames:N/A	Bipartite_ids:N/A	Metabolomics_Raw_data:||Liver_1--t=0 hrs:79.79,83.22,97.72;t=1 hrs:131.85,141.39,129.30;t=2 hrs:175.33,54.57,297.00;t=3 hrs:444.58,218.48,319.40;||Liver_2--t=0 hrs:86.82,71.34,93.71;t=1 hrs:304.91,252.46,303.65;t=2 hrs:127.76,118.91,129.49;t=3 hrs:106.06,118.58,108.98;||Liver_3--t=0 hrs:97.54,75.23,71.78;t=1 hrs:87.18,102.13,239.33;t=2 hrs:144.31,157.69,188.91;t=3 hrs:171.98,76.77,105.91;||Liver_…
Metname:ethanolamine	KeggID:C00189	HMDBID:HMDB00149	Recon21_metid:1422	Recon21_metnames:etha[c]	Bipartite_ids:8862	Metabolomics_Raw_data:||Liver_1--t=0 hrs:37056.40,34611.54,38129.13;t=1 hrs:41065.18,36597.04,34907.44;t=2 hrs:57711.74,48333.48,43251.66;t=3 hrs:39754.98,18744.75,23787.53;||Liver_2--t=0 hrs:31140.48,25505.30,22765.93;t=1 hrs:29478.93,31237.74,32325.58;t=2 hrs:19449.01,38012.32,29212.68;t=3 hrs:24976.85,31487.67,33342.31;||Liver_3--t=0 hrs:20736.01,21700.52,22406.60;t=1 hrs:39152.15,27928.31,257…
Metname:fructose	KeggID:C02336	HMDBID:HMDB00660	Recon21_metid:1446;1771	Recon21_metnames:fru[e];fru[c]	Bipartite_ids:8886;9211	Metabolomics_Raw_data:||Liver_1--t=0 hrs:286.44,233.25,235.04;t=1 hrs:261.53,243.39,231.92;t=2 hrs:258.45,213.08,308.67;t=3 hrs:308.22,170.44,99.81;||Liver_2--t=0 hrs:231.82,128.41,302.20;t=1 hrs:139.02,257.70,320.21;t=2 hrs:164.55,122.77,294.45;t=3 hrs:64.16,123.43,228.77;||Liver_3--t=0 hrs:426.89,365.76,358.17;t=1 hrs:236.43,78.92,226.48;t=2 hrs:270.28,306.94,264.62;t=3 hrs:98.77,122.83,3226.32…
Metname:fructose-6-phosphate	KeggID:C00085	HMDBID:HMDB00124	Recon21_metid:1751	Recon21_metnames:f6p[c]	Bipartite_ids:9191	Metabolomics_Raw_data:||Liver_1--t=0 hrs:240.41,383.27,241.78;t=1 hrs:286.59,98.97,129.30;t=2 hrs:154.55,159.81,145.26;t=3 hrs:150.56,104.09,186.32;||Liver_2--t=0 hrs:251.51,285.35,248.55;t=1 hrs:188.14,215.79,205.37;t=2 hrs:149.83,151.34,110.22;t=3 hrs:168.25,133.14,136.00;||Liver_3--t=0 hrs:806.92,505.84,782.83;t=1 hrs:178.06,155.19,541.30;t=2 hrs:161.05,118.27,174.66;t=3 hrs:101.68,109.19,110.…
Metname:fumaric acid	KeggID:C00122	HMDBID:HMDB00134	Recon21_metid:472;1807	Recon21_metnames:fum[c];fum[m]	Bipartite_ids:7912;9247	Metabolomics_Raw_data:||Liver_1--t=0 hrs:9731.87,10099.73,9672.13;t=1 hrs:7707.42,7734.09,7839.99;t=2 hrs:11602.87,18215.52,15194.95;t=3 hrs:14568.83,19010.13,17166.63;||Liver_2--t=0 hrs:11646.35,10439.92,13092.92;t=1 hrs:15345.58,13840.14,20780.41;t=2 hrs:10544.58,17272.29,15167.10;t=3 hrs:14372.28,20495.52,11897.10;||Liver_3--t=0 hrs:10399.99,11791.90,9808.79;t=1 hrs:9603.51,6663.90,6672.33;t=2…
Metname:galactonic acid	KeggID:C00880	HMDBID:HMDB00565	Recon21_metid:N/A	Recon21_metnames:N/A	Bipartite_ids:N/A	Metabolomics_Raw_data:||Liver_1--t=0 hrs:143.22,173.02,207.24;t=1 hrs:126.40,350.45,165.21;t=2 hrs:151.95,320.92,282.73;t=3 hrs:332.37,189.88,268.38;||Liver_2--t=0 hrs:1959.26,2001.56,86.24;t=1 hrs:938.83,1275.91,1087.60;t=2 hrs:779.27,681.04,891.82;t=3 hrs:897.57,796.74,767.38;||Liver_3--t=0 hrs:129.84,99.22,164.73;t=1 hrs:92.36,63.67,78.71;t=2 hrs:219.25,309.76,37.48;t=3 hrs:40.67,62.55,33.94;|…
Metname:gluconic acid	KeggID:C00800	HMDBID:HMDB03290	Recon21_metid:2038;2089	Recon21_metnames:guln[r];guln[c]	Bipartite_ids:9478;9529	Metabolomics_Raw_data:||Liver_1--t=0 hrs:215.85,451.16,177.76;t=1 hrs:178.71,360.55,186.76;t=2 hrs:296.11,431.35,430.58;t=3 hrs:315.32,376.34,342.69;||Liver_2--t=0 hrs:2081.88,2137.44,2167.67;t=1 hrs:920.29,1228.77,1392.35;t=2 hrs:1009.37,969.82,968.90;t=3 hrs:982.03,1098.38,1088.02;||Liver_3--t=0 hrs:182.41,115.44,132.99;t=1 hrs:110.09,90.86,133.32;t=2 hrs:247.15,266.58,246.63;t=3 hrs:169.07,80.…
Metname:gluconic acid lactone	KeggID:C00198	HMDBID:HMDB00150	Recon21_metid:N/A	Recon21_metnames:N/A	Bipartite_ids:N/A	Metabolomics_Raw_data:||Liver_1--t=0 hrs:102.30,148.93,70.77;t=1 hrs:64.29,195.93,87.22;t=2 hrs:138.96,139.02,143.96;t=3 hrs:174.71,129.26,169.68;||Liver_2--t=0 hrs:410.83,579.54,546.67;t=1 hrs:269.69,179.13,325.73;t=2 hrs:180.60,176.82,221.22;t=3 hrs:142.72,183.06,236.88;||Liver_3--t=0 hrs:127.94,79.12,102.01;t=1 hrs:50.24,90.20,66.66;t=2 hrs:104.44,163.33,101.20;t=3 hrs:1253.22,1173.75,1210.02;…
Metname:glucose	KeggID:C00031	HMDBID:HMDB00122	Recon21_metid:629;811;908;1945;2033	Recon21_metnames:glc_D[e];glc_D[c];glc_D[r];glc_D[l];glc_D[g]	Bipartite_ids:8069;8251;8348;9385;9473	Metabolomics_Raw_data:||Liver_1--t=0 hrs:68197.77,54739.83,60053.80;t=1 hrs:86343.12,103260.88,91502.08;t=2 hrs:97362.02,110785.94,112767.66;t=3 hrs:123193.72,118973.76,121574.91;||Liver_2--t=0 hrs:19864.68,18416.95,19681.48;t=1 hrs:69351.66,66479.19,72140.72;t=2 hrs:50176.37,45804.12,45164.46;t=3 hrs:47976.55,49918.87,44185.61;||Liver_3--t=0 hrs:109187.87,105906.62,110981.90;t=1 hrs:107644.57,10…
Metname:glucose-1-phosphate	KeggID:C00103	HMDBID:HMDB01586	Recon21_metid:448;2781	Recon21_metnames:g1p[c];g1p[e]	Bipartite_ids:7888;10221	Metabolomics_Raw_data:||Liver_1--t=0 hrs:884.90,710.69,582.13;t=1 hrs:706.12,964.49,896.88;t=2 hrs:1074.05,1145.94,929.91;t=3 hrs:1043.98,995.18,1205.51;||Liver_2--t=0 hrs:334.75,315.93,278.43;t=1 hrs:432.80,548.91,514.54;t=2 hrs:473.58,285.70,245.12;t=3 hrs:526.37,440.32,513.39;||Liver_3--t=0 hrs:491.50,657.59,611.30;t=1 hrs:922.82,923.85,1116.34;t=2 hrs:493.51,653.31,515.75;t=3 hrs:804.69,424.2…
Metname:glucose-6-phosphate	KeggID:C00092	HMDBID:HMDB01401	Recon21_metid:909;1860	Recon21_metnames:g6p[r];g6p[c]	Bipartite_ids:8349;9300	Metabolomics_Raw_data:||Liver_1--t=0 hrs:324.29,366.84,209.77;t=1 hrs:111.15,154.52,89.28;t=2 hrs:96.11,102.64,63.55;t=3 hrs:119.31,53.76,96.49;||Liver_2--t=0 hrs:188.85,260.90,249.23;t=1 hrs:45.41,95.33,71.77;t=2 hrs:64.21,48.65,61.66;t=3 hrs:109.33,100.55,69.35;||Liver_3--t=0 hrs:1224.31,609.60,1057.88;t=1 hrs:212.79,157.18,334.10;t=2 hrs:138.73,42.24,80.21;t=3 hrs:26.15,32.41,43.88;||Liver_4--…
Metname:glutamic acid	KeggID:C00025	HMDBID:HMDB00148	Recon21_metid:112;126;1086;1966;1972	Recon21_metnames:glu_L[m];glu_L[c];glu_L[e];glu_L[l];glu_L[r]	Bipartite_ids:7552;7566;8526;9406;9412	Metabolomics_Raw_data:||Liver_1--t=0 hrs:25141.43,39582.02,28343.27;t=1 hrs:35382.42,36118.33,36019.81;t=2 hrs:53223.32,60924.53,59826.56;t=3 hrs:92242.25,99944.18,98563.70;||Liver_2--t=0 hrs:37443.41,35536.21,41654.23;t=1 hrs:22633.75,19404.69,19010.43;t=2 hrs:47043.23,31745.53,31944.41;t=3 hrs:79858.35,69287.58,94736.33;||Liver_3--t=0 hrs:62577.29,49071.64,70436.49;t=1 hrs:29777.68,37022.20,425…
Metname:glutamine	KeggID:C00064	HMDBID:HMDB00641	Recon21_metid:577;579;2040;3033	Recon21_metnames:gln_L[c];gln_L[e];gln_L[m];gln_L[l]	Bipartite_ids:8017;8019;9480;10473	Metabolomics_Raw_data:||Liver_1--t=0 hrs:4266.96,5760.01,3603.99;t=1 hrs:14628.07,23289.12,17009.90;t=2 hrs:8266.43,20869.89,17171.49;t=3 hrs:28950.16,38925.07,23994.92;||Liver_2--t=0 hrs:4723.16,3691.95,4063.69;t=1 hrs:35626.24,39819.21,72937.93;t=2 hrs:35643.80,46115.30,53199.32;t=3 hrs:30304.67,38639.64,27980.56;||Liver_3--t=0 hrs:21334.55,19304.92,13228.00;t=1 hrs:20517.73,24125.48,27008.14;t…
Metname:glutaric acid	KeggID:C00489	HMDBID:HMDB00661	Recon21_metid:N/A	Recon21_metnames:N/A	Bipartite_ids:N/A	Metabolomics_Raw_data:||Liver_1--t=0 hrs:127.88,74.46,9.27;t=1 hrs:64.29,55.55,100.57;t=2 hrs:150.65,83.15,141.37;t=3 hrs:173.29,105.24,65.43;||Liver_2--t=0 hrs:44.75,55.03,117.48;t=1 hrs:53.75,39.81,39.75;t=2 hrs:52.84,10.81,73.23;t=3 hrs:85.76,28.43,97.27;||Liver_3--t=0 hrs:55.74,49.94,22.67;t=1 hrs:69.45,19.90,142.15;t=2 hrs:45.44,75.09,86.96;t=3 hrs:99.93,72.22,33.35;||Liver_4--t=0 hrs:94.79,…
Metname:glyceric acid	KeggID:C00258	HMDBID:HMDB00139	Recon21_metid:2048;2838	Recon21_metnames:glyc_R[c];glyc_R[m]	Bipartite_ids:9488;10278	Metabolomics_Raw_data:||Liver_1--t=0 hrs:428.64,367.94,390.90;t=1 hrs:1137.64,613.03,899.96;t=2 hrs:945.48,852.31,671.82;t=3 hrs:752.80,765.26,632.15;||Liver_2--t=0 hrs:477.06,417.84,275.03;t=1 hrs:830.39,1171.15,1185.87;t=2 hrs:609.37,1519.60,982.77;t=3 hrs:560.41,548.50,945.72;||Liver_3--t=0 hrs:422.46,522.05,165.48;t=1 hrs:859.28,663.21,363.01;t=2 hrs:823.58,646.74,538.98;t=3 hrs:472.94,338.93…
Metname:glycerol	KeggID:C00116	HMDBID:HMDB00131	Recon21_metid:1475;2051;2052	Recon21_metnames:glyc[e];glyc[c];glyc[m]	Bipartite_ids:8915;9491;9492	Metabolomics_Raw_data:||Liver_1--t=0 hrs:32184.84,26872.76,29807.44;t=1 hrs:2050.81,3562.04,13493.19;t=2 hrs:11734.04,4813.73,16146.91;t=3 hrs:7307.85,14213.85,16313.79;||Liver_2--t=0 hrs:35960.31,28445.13,24776.72;t=1 hrs:12074.98,10292.11,5083.58;t=2 hrs:8971.32,3113.32,3191.13;t=3 hrs:14264.25,10499.13,11359.39;||Liver_3--t=0 hrs:21770.94,24330.24,21681.19;t=1 hrs:12631.30,8302.02,2831.80;t=2 …
Metname:glycerol-alpha-phosphate	KeggID:C03189	HMDBID:HMDB00126	Recon21_metid:1853;2047;2825	Recon21_metnames:glyc3p[c];glyc3p[m];glyc3p[x]	Bipartite_ids:9293;9487;10265	Metabolomics_Raw_data:||Liver_1--t=0 hrs:192181.15,175686.94,173351.90;t=1 hrs:106789.08,123815.09,115972.28;t=2 hrs:154712.71,146068.43,147351.87;t=3 hrs:118851.62,128438.22,121438.50;||Liver_2--t=0 hrs:117244.02,112811.01,110205.31;t=1 hrs:97933.47,80222.96,70163.16;t=2 hrs:79185.33,69117.74,58512.46;t=3 hrs:123943.46,135718.25,116927.31;||Liver_3--t=0 hrs:109648.34,113507.83,148090.72;t=1 hrs:…
Metname:glycine	KeggID:C00037	HMDBID:HMDB00123	Recon21_metid:538;541;580;581;2056	Recon21_metnames:gly[m];gly[x];gly[c];gly[e];gly[l]	Bipartite_ids:7978;7981;8020;8021;9496	Metabolomics_Raw_data:||Liver_1--t=0 hrs:22034.56,21804.82,25034.98;t=1 hrs:36610.50,31771.57,66530.08;t=2 hrs:47916.70,35402.02,32082.41;t=3 hrs:32734.05,37748.02,65021.17;||Liver_2--t=0 hrs:21389.84,18256.60,19009.86;t=1 hrs:34844.97,45671.84,34752.54;t=2 hrs:48136.22,38589.89,31791.02;t=3 hrs:74312.52,56039.72,66970.14;||Liver_3--t=0 hrs:29199.78,30735.60,37970.99;t=1 hrs:63896.81,91871.40,404…
Metname:glycolic acid	KeggID:C00160	HMDBID:HMDB00115	Recon21_metid:1948;1950;2049	Recon21_metnames:glyclt[c];glyclt[m];glyclt[x]	Bipartite_ids:9388;9390;9489	Metabolomics_Raw_data:||Liver_1--t=0 hrs:276.21,327.42,165.12;t=1 hrs:266.98,275.71,191.89;t=2 hrs:435.08,358.59,378.71;t=3 hrs:671.84,253.94,293.89;||Liver_2--t=0 hrs:264.04,289.43,253.98;t=1 hrs:335.49,310.07,295.92;t=2 hrs:189.97,141.30,225.07;t=3 hrs:257.29,223.98,113.49;||Liver_3--t=0 hrs:204.58,227.63,238.02;t=1 hrs:177.32,126.67,135.73;t=2 hrs:237.59,187.73,197.15;t=3 hrs:83.66,246.81,276.…
Metname:guanosine	KeggID:C00387	HMDBID:HMDB00133	Recon21_metid:1483;2078;2079;2080	Recon21_metnames:gsn[e];gsn[m];gsn[c];gsn[l]	Bipartite_ids:8923;9518;9519;9520	Metabolomics_Raw_data:||Liver_1--t=0 hrs:152.43,216.82,160.06;t=1 hrs:181.98,239.35,168.29;t=2 hrs:183.12,161.11,146.55;t=3 hrs:186.07,191.03,164.14;||Liver_2--t=0 hrs:242.56,245.95,287.26;t=1 hrs:303.06,278.65,352.23;t=2 hrs:306.36,210.03,260.53;t=3 hrs:168.91,232.30,240.48;||Liver_3--t=0 hrs:265.38,162.78,209.31;t=1 hrs:374.59,366.75,211.22;t=2 hrs:335.65,253.44,99.70;t=3 hrs:95.28,193.92,186.6…
Metname:heptadecanoic acid	KeggID:N/A	HMDBID:HMDB02259	Recon21_metid:1500;1696	Recon21_metnames:hpdca[e];hpdca[c]	Bipartite_ids:8940;9136	Metabolomics_Raw_data:||Liver_1--t=0 hrs:1006.64,797.20,999.98;t=1 hrs:1183.41,943.28,1265.28;t=2 hrs:1020.80,982.23,1016.80;t=3 hrs:1521.23,816.73,1166.70;||Liver_2--t=0 hrs:710.67,686.21,1322.19;t=1 hrs:1468.02,963.74,1108.58;t=2 hrs:674.92,817.71,1479.94;t=3 hrs:697.24,640.72,672.81;||Liver_3--t=0 hrs:714.45,1015.57,856.12;t=1 hrs:835.63,889.36,817.58;t=2 hrs:560.48,652.37,655.18;t=3 hrs:498.5…
Metname:hexitol	KeggID:C00392	HMDBID:HMDB00107	Recon21_metid:1928	Recon21_metnames:galt[c]	Bipartite_ids:9368	Metabolomics_Raw_data:||Liver_1--t=0 hrs:1041.42,986.65,883.73;t=1 hrs:646.19,844.31,721.40;t=2 hrs:1092.23,1036.80,1032.36;t=3 hrs:1203.06,1056.94,1205.51;||Liver_2--t=0 hrs:6293.97,5673.81,5615.42;t=1 hrs:7565.28,7468.98,7235.60;t=2 hrs:5759.25,6430.49,5266.90;t=3 hrs:9595.70,10180.84,8488.92;||Liver_3--t=0 hrs:898.12,788.59,830.43;t=1 hrs:973.06,955.68,1057.71;t=2 hrs:877.00,817.57,781.11;t=3 …
Metname:histidine	KeggID:C00135	HMDBID:HMDB00177	Recon21_metid:1497;2112;3034;3047	Recon21_metnames:his_L[e];his_L[c];his_L[l];his_L[m]	Bipartite_ids:8937;9552;10474;10487	Metabolomics_Raw_data:||Liver_1--t=0 hrs:5214.27,3542.52,4867.66;t=1 hrs:6895.59,9466.13,8426.96;t=2 hrs:8454.74,11286.60,9362.61;t=3 hrs:10371.61,10962.94,10679.93;||Liver_2--t=0 hrs:2388.88,1665.93,2018.94;t=1 hrs:6224.24,5760.44,10193.67;t=2 hrs:5090.35,8211.08,8380.18;t=3 hrs:5288.54,5202.76,3102.85;||Liver_3--t=0 hrs:9273.22,11161.55,7897.05;t=1 hrs:7363.33,7514.80,8921.87;t=2 hrs:12797.01,1…
Metname:hydroxylamine	KeggID:C00192	HMDBID:HMDB03338	Recon21_metid:N/A	Recon21_metnames:N/A	Bipartite_ids:N/A	Metabolomics_Raw_data:||Liver_1--t=0 hrs:3966.20,4286.06,1948.58;t=1 hrs:2289.45,3332.79,1196.52;t=2 hrs:2650.71,10922.81,1120.56;t=3 hrs:2999.84,4639.58,1120.12;||Liver_2--t=0 hrs:3999.97,4624.79,2434.55;t=1 hrs:1962.91,1603.79,5134.37;t=2 hrs:1014.06,4829.05,4143.84;t=3 hrs:828.83,1170.50,1700.49;||Liver_3--t=0 hrs:3800.24,760.71,989.87;t=1 hrs:3184.42,769.98,1358.08;t=2 hrs:4079.64,6355.66,341…
Metname:hypoxanthine	KeggID:C00262	HMDBID:HMDB00157	Recon21_metid:1503;2162;2163;2164	Recon21_metnames:hxan[e];hxan[l];hxan[c];hxan[x]	Bipartite_ids:8943;9602;9603;9604	Metabolomics_Raw_data:||Liver_1--t=0 hrs:28318.89,27168.42,32426.61;t=1 hrs:17353.40,13764.41,22224.92;t=2 hrs:16632.86,12062.26,9252.37;t=3 hrs:5714.18,9928.87,8794.59;||Liver_2--t=0 hrs:28850.06,24204.90,24058.92;t=1 hrs:21690.29,17079.15,17572.81;t=2 hrs:23271.78,23393.92,18254.17;t=3 hrs:20714.20,22527.25,22922.33;||Liver_3--t=0 hrs:16075.02,15176.49,14297.21;t=1 hrs:17602.99,19034.04,8619.89…
Metname:inosine	KeggID:C00294	HMDBID:HMDB00195	Recon21_metid:428;430;2189;2191	Recon21_metnames:ins[c];ins[e];ins[m];ins[l]	Bipartite_ids:7868;7870;9629;9631	Metabolomics_Raw_data:||Liver_1--t=0 hrs:9086.35,9073.66,9587.04;t=1 hrs:3216.78,2529.89,4012.35;t=2 hrs:3320.86,1590.28,1381.24;t=3 hrs:441.74,1970.90,2552.98;||Liver_2--t=0 hrs:6627.82,6998.67,7446.94;t=1 hrs:6315.06,6105.08,5529.67;t=2 hrs:7202.07,4724.03,4910.02;t=3 hrs:3418.11,4123.10,3855.82;||Liver_3--t=0 hrs:12249.44,10524.71,11189.32;t=1 hrs:7703.20,8246.32,2867.14;t=2 hrs:4775.66,2447.0…
Metname:inosine-5'-monophosphate	KeggID:C00130	HMDBID:HMDB00175	Recon21_metid:475;1506;2190	Recon21_metnames:imp[c];imp[e];imp[m]	Bipartite_ids:7915;8946;9630	Metabolomics_Raw_data:||Liver_1--t=0 hrs:1836.30,1623.97,1275.46;t=1 hrs:3313.76,2982.34,3618.30;t=2 hrs:2824.74,2599.80,2772.86;t=3 hrs:3005.52,3805.69,4559.21;||Liver_2--t=0 hrs:685.61,537.42,453.63;t=1 hrs:1585.72,1658.26,1586.69;t=2 hrs:1408.71,1278.69,1188.58;t=3 hrs:2432.81,2461.65,2802.92;||Liver_3--t=0 hrs:1677.17,2450.08,1821.82;t=1 hrs:3748.90,3841.96,3996.33;t=2 hrs:2297.74,2187.08,200…
Metname:inositol-4-monophosphate	KeggID:C03546	HMDBID:HMDB01313	Recon21_metid:2314	Recon21_metnames:mi4p_D[c]	Bipartite_ids:9754	Metabolomics_Raw_data:||Liver_1--t=0 hrs:364.19,339.47,387.53;t=1 hrs:176.53,201.99,162.14;t=2 hrs:258.45,205.28,146.55;t=3 hrs:45.45,209.33,51.02;||Liver_2--t=0 hrs:269.41,336.99,182.68;t=1 hrs:216.87,219.98,299.23;t=2 hrs:157.86,54.05,197.33;t=3 hrs:176.76,110.25,57.64;||Liver_3--t=0 hrs:316.05,83.01,238.02;t=1 hrs:169.93,118.71,244.95;t=2 hrs:138.73,94.80,118.44;t=3 hrs:103.42,86.44,38.62;||Li…
Metname:isoleucine	KeggID:C00407	HMDBID:HMDB00172	Recon21_metid:1505;2184;2185;2994	Recon21_metnames:ile_L[e];ile_L[c];ile_L[m];ile_L[l]	Bipartite_ids:8945;9624;9625;10434	Metabolomics_Raw_data:||Liver_1--t=0 hrs:11085.31,9363.85,11327.54;t=1 hrs:21380.92,23925.38,23895.54;t=2 hrs:27843.51,27216.74,26412.19;t=3 hrs:26478.70,27631.55,26003.36;||Liver_2--t=0 hrs:11128.12,8434.96,8975.58;t=1 hrs:27971.06,27280.12,29776.06;t=2 hrs:23144.02,26471.72,23594.30;t=3 hrs:26730.09,30713.81,31536.44;||Liver_3--t=0 hrs:13630.83,17278.97,11745.46;t=1 hrs:21957.00,21340.01,20804.…
Metname:isomaltose	KeggID:C00252	HMDBID:HMDB02923	Recon21_metid:2782	Recon21_metnames:HC00229[e]	Bipartite_ids:10222	Metabolomics_Raw_data:||Liver_1--t=0 hrs:175.96,205.87,181.97;t=1 hrs:278.96,233.30,210.37;t=2 hrs:281.82,194.89,298.30;t=3 hrs:188.91,183.02,230.68;||Liver_2--t=0 hrs:450.21,421.24,35.99;t=1 hrs:383.69,380.26,414.06;t=2 hrs:313.72,139.76,389.26;t=3 hrs:505.42,512.44,433.23;||Liver_3--t=0 hrs:158.34,140.08,172.28;t=1 hrs:107.13,128.66,155.00;t=2 hrs:244.76,197.12,141.68;t=3 hrs:82.50,76.77,74.89;…
Metname:isothreonic acid	KeggID:C00639	HMDBID:HMDB01139	Recon21_metid:917;1578;4497	Recon21_metnames:prostgf2[c];prostgf2[e];CE5924[c]	Bipartite_ids:8357;9018;11937	Metabolomics_Raw_data:||Liver_1--t=0 hrs:307.93,292.38,289.80;t=1 hrs:205.95,260.56,259.62;t=2 hrs:329.88,228.67,302.19;t=3 hrs:431.80,322.57,303.87;||Liver_2--t=0 hrs:142.31,194.31,127.67;t=1 hrs:140.87,231.51,149.06;t=2 hrs:139.13,174.51,104.83;t=3 hrs:170.87,125.51,122.49;||Liver_3--t=0 hrs:212.81,228.92,132.99;t=1 hrs:213.53,141.93,175.08;t=2 hrs:119.59,152.06,143.18;t=3 hrs:122.59,152.40,166…
Metname:lactic acid	KeggID:C00186	HMDBID:HMDB00190	Recon21_metid:1512;2208;2211;2822	Recon21_metnames:lac_L[e];lac_L[c];lac_L[m];lac_L[x]	Bipartite_ids:8952;9648;9651;10262	Metabolomics_Raw_data:||Liver_1--t=0 hrs:149804.09,145763.35,168829.65;t=1 hrs:65990.87,56362.49,79282.37;t=2 hrs:62535.23,23755.53,46776.75;t=3 hrs:40769.14,37416.30,40117.96;||Liver_2--t=0 hrs:148622.59,110239.42,93881.95;t=1 hrs:48401.87,54164.27,39196.81;t=2 hrs:50819.19,49650.99,36604.69;t=3 hrs:55571.54,53796.49,55337.84;||Liver_3--t=0 hrs:87669.65,134361.40,112122.14;t=1 hrs:64921.59,86527…
Metname:lactulose	KeggID:C07064	HMDBID:HMDB00740	Recon21_metid:N/A	Recon21_metnames:N/A	Bipartite_ids:N/A	Metabolomics_Raw_data:||Liver_1--t=0 hrs:2438.85,2260.20,2182.78;t=1 hrs:2981.41,3648.90,3188.33;t=2 hrs:2654.61,3151.99,2556.27;t=3 hrs:2143.35,2427.31,2547.44;||Liver_2--t=0 hrs:671.29,1143.46,1168.72;t=1 hrs:2226.12,913.46,963.94;t=2 hrs:1309.04,1372.12,1157.75;t=3 hrs:733.25,787.04,644.89;||Liver_3--t=0 hrs:1087.50,963.04,1024.63;t=1 hrs:923.56,890.02,187.13;t=2 hrs:920.85,915.19,1155.93;t=3 …
Metname:lauric acid	KeggID:C02679	HMDBID:HMDB00638	Recon21_metid:1675;3150	Recon21_metnames:ddca[c];HC02176[e]	Bipartite_ids:9115;10590	Metabolomics_Raw_data:||Liver_1--t=0 hrs:981.06,906.71,1082.54;t=1 hrs:1118.03,973.58,1072.35;t=2 hrs:1183.14,1839.74,1211.34;t=3 hrs:1362.14,1229.67,1199.97;||Liver_2--t=0 hrs:682.03,856.06,703.54;t=1 hrs:1169.59,1155.44,839.17;t=2 hrs:683.62,567.53,710.68;t=3 hrs:877.28,750.28,769.18;||Liver_3--t=0 hrs:552.93,612.84,828.17;t=1 hrs:788.35,722.90,903.51;t=2 hrs:609.12,870.14,781.86;t=3 hrs:586.81…
Metname:leucine	KeggID:C00123	HMDBID:HMDB00687	Recon21_metid:1520;2222;2223;3035	Recon21_metnames:leu_L[e];leu_L[c];leu_L[m];leu_L[l]	Bipartite_ids:8960;9662;9663;10475	Metabolomics_Raw_data:||Liver_1--t=0 hrs:18538.94,22765.19,30591.76;t=1 hrs:33607.30,39631.90,36792.52;t=2 hrs:45871.20,34855.04,47274.77;t=3 hrs:48322.71,47593.39,44768.11;||Liver_2--t=0 hrs:33698.53,17843.52,25369.57;t=1 hrs:46357.39,44795.05,43027.16;t=2 hrs:41435.83,46556.20,37188.96;t=3 hrs:51329.84,58339.81,58723.50;||Liver_3--t=0 hrs:28542.97,36953.54,26610.15;t=1 hrs:35943.34,36420.67,323…
Metname:levoglucosan	KeggID:N/A	HMDBID:HMDB00640	Recon21_metid:N/A	Recon21_metnames:N/A	Bipartite_ids:N/A	Metabolomics_Raw_data:||Liver_1--t=0 hrs:228.13,307.71,213.98;t=1 hrs:301.85,408.01,321.19;t=2 hrs:436.37,393.67,504.51;t=3 hrs:460.20,514.75,588.89;||Liver_2--t=0 hrs:136.94,136.56,399.99;t=1 hrs:227.99,162.37,213.10;t=2 hrs:241.47,192.27,192.70;t=3 hrs:199.02,193.47,241.38;||Liver_3--t=0 hrs:103.87,182.23,163.97;t=1 hrs:316.23,293.80,347.75;t=2 hrs:167.43,255.32,160.42;t=3 hrs:33.12,35.83,69.63…
Metname:linoleic acid	KeggID:C01595	HMDBID:HMDB00673	Recon21_metid:1525;1689;3008;3009;3436;3437	Recon21_metnames:lnlc[e];lnlc[c];lnlc[l];lnlc[r];lnlc[m];lnlc[x]	Bipartite_ids:8965;9129;10448;10449;10876;10877	Metabolomics_Raw_data:||Liver_1--t=0 hrs:190.28,387.65,123.84;t=1 hrs:294.22,182.80,277.07;t=2 hrs:101.30,166.30,315.16;t=3 hrs:184.65,169.29,237.33;||Liver_2--t=0 hrs:146.79,72.70,64.51;t=1 hrs:111.21,369.78,82.81;t=2 hrs:181.94,125.86,137.97;t=3 hrs:216.70,111.64,148.61;||Liver_3--t=0 hrs:148.84,149.81,116.37;t=1 hrs:124.86,11.27,110.83;t=2 hrs:119.59,191.49,81.71;t=3 hrs:76.11,67.67,104.15;||L…
Metname:lysine	KeggID:C00047	HMDBID:HMDB00182	Recon21_metid:648;651;680;845;2263;3036	Recon21_metnames:lys_L[c];lys_L[m];lys_L[e];lys_L[n];lys_L[x];lys_L[l]	Bipartite_ids:8088;8091;8120;8285;9703;10476	Metabolomics_Raw_data:||Liver_1--t=0 hrs:2973.88,3311.46,3542.49;t=1 hrs:2792.89,8350.15,2493.61;t=2 hrs:4304.00,12982.13,4014.03;t=3 hrs:4298.07,5646.19,2879.04;||Liver_2--t=0 hrs:3173.84,2376.60,2282.43;t=1 hrs:3438.34,5407.42,17931.66;t=2 hrs:3509.06,12191.52,15740.58;t=3 hrs:4286.87,4548.17,3762.14;||Liver_3--t=0 hrs:6301.43,9147.27,2195.10;t=1 hrs:2220.97,2408.10,1751.61;t=2 hrs:11498.25,111…
Metname:lyxitol	KeggID:C00532	HMDBID:HMDB01851	Recon21_metid:282;284	Recon21_metnames:abt[c];abt[e]	Bipartite_ids:7722;7724	Metabolomics_Raw_data:||Liver_1--t=0 hrs:361.12,170.83,522.32;t=1 hrs:314.92,287.83,317.09;t=2 hrs:420.79,304.03,258.09;t=3 hrs:330.95,300.84,320.51;||Liver_2--t=0 hrs:552.24,306.42,331.40;t=1 hrs:423.54,304.84,318.00;t=2 hrs:282.28,318.13,216.60;t=3 hrs:249.43,524.23,404.41;||Liver_3--t=0 hrs:582.07,657.59,602.99;t=1 hrs:370.16,433.07,383.89;t=2 hrs:238.38,306.94,212.89;t=3 hrs:206.26,217.80,190…
Metname:malic acid	KeggID:C00149	HMDBID:HMDB00156	Recon21_metid:558;559;5044;5062	Recon21_metnames:mal_L[c];mal_L[m];mal_L[x];mal_L[e]	Bipartite_ids:7998;7999;12484;12502	Metabolomics_Raw_data:||Liver_1--t=0 hrs:10139.03,9251.06,9005.75;t=1 hrs:5745.96,5446.58,5647.05;t=2 hrs:9663.86,11500.98,10470.20;t=3 hrs:9931.29,12562.08,13268.40;||Liver_2--t=0 hrs:12166.38,10102.25,10376.55;t=1 hrs:13365.05,14919.11,16825.29;t=2 hrs:10194.74,15450.78,13586.95;t=3 hrs:13777.17,16080.49,10508.25;||Liver_3--t=0 hrs:11014.36,11252.34,10655.85;t=1 hrs:7732.01,5592.82,4716.73;t=2 …
Metname:maltose	KeggID:C00208	HMDBID:HMDB00163	Recon21_metid:1530;2277;2278	Recon21_metnames:malt[e];malt[c];malt[l]	Bipartite_ids:8970;9717;9718	Metabolomics_Raw_data:||Liver_1--t=0 hrs:85042.61,93026.39,74884.23;t=1 hrs:113606.21,104712.16,73030.91;t=2 hrs:47945.28,63369.73,53000.76;t=3 hrs:41051.79,45302.20,42153.02;||Liver_2--t=0 hrs:122914.15,145459.70,128644.06;t=1 hrs:74943.84,78424.33,78863.99;t=2 hrs:88778.06,81815.80,85590.79;t=3 hrs:1168.61,1359.80,29745.89;||Liver_3--t=0 hrs:71537.62,57087.25,63357.02;t=1 hrs:44432.67,35208.33,…
Metname:maltotriose	KeggID:C01835	HMDBID:HMDB01262	Recon21_metid:1531;2322;2323	Recon21_metnames:malttr[e];malttr[c];malttr[l]	Bipartite_ids:8971;9762;9763	Metabolomics_Raw_data:||Liver_1--t=0 hrs:104.35,111.70,96.04;t=1 hrs:118.78,109.07,100.57;t=2 hrs:93.51,90.95,158.23;t=3 hrs:139.20,91.51,84.29;||Liver_2--t=0 hrs:105.62,119.58,80.13;t=1 hrs:100.09,205.32,121.46;t=2 hrs:96.32,127.41,98.66;t=3 hrs:65.47,103.32,168.43;||Liver_3--t=0 hrs:67.77,118.68,51.38;t=1 hrs:105.65,74.94,89.95;t=2 hrs:119.59,93.87,70.47;t=3 hrs:33.70,40.38,42.13;||Liver_4--t=0…
Metname:mannose	KeggID:C00159	HMDBID:HMDB00169	Recon21_metid:238;241;1532;2266;2279	Recon21_metnames:man[c];man[l];man[e];man[g];man[r]	Bipartite_ids:7678;7681;8972;9706;9719	Metabolomics_Raw_data:||Liver_1--t=0 hrs:4074.64,2968.71,3089.25;t=1 hrs:2244.77,2288.51,1873.80;t=2 hrs:2536.42,2576.42,2792.31;t=3 hrs:3742.70,3094.19,3032.08;||Liver_2--t=0 hrs:3452.20,1381.25,2647.11;t=1 hrs:2254.85,2255.36,2750.48;t=2 hrs:2070.92,2002.19,1070.65;t=3 hrs:2299.25,2877.71,2257.11;||Liver_3--t=0 hrs:7901.97,7759.45,7233.61;t=1 hrs:3432.67,3211.25,3622.07;t=2 hrs:3592.51,3252.46,…
Metname:methionine	KeggID:C00073	HMDBID:HMDB00696	Recon21_metid:824;1536;3037;3046	Recon21_metnames:met_L[c];met_L[e];met_L[l];met_L[m]	Bipartite_ids:8264;8976;10477;10486	Metabolomics_Raw_data:||Liver_1--t=0 hrs:1226.59,1223.18,1946.05;t=1 hrs:2188.11,2012.80,2673.19;t=2 hrs:2890.98,1931.99,2136.06;t=3 hrs:1769.79,1850.80,1975.18;||Liver_2--t=0 hrs:3412.82,1782.11,2231.50;t=1 hrs:3256.70,3227.48,2783.60;t=2 hrs:2949.86,3338.02,2569.09;t=3 hrs:3416.14,4458.02,4418.74;||Liver_3--t=0 hrs:1800.05,2064.22,1719.81;t=1 hrs:2076.89,2303.32,1585.36;t=2 hrs:1229.39,960.25,1…
Metname:myo-inositol	KeggID:C00137	HMDBID:HMDB00211	Recon21_metid:922;1507;2995;4330	Recon21_metnames:inost[c];inost[e];inost[r];inost[g]	Bipartite_ids:8362;8947;10435;11770	Metabolomics_Raw_data:||Liver_1--t=0 hrs:13143.60,14075.89,11764.77;t=1 hrs:7937.34,8553.15,9287.92;t=2 hrs:11810.67,10757.81,9741.32;t=3 hrs:11719.55,8885.66,15059.48;||Liver_2--t=0 hrs:29918.74,27974.98,25111.52;t=1 hrs:39012.69,39657.89,39585.47;t=2 hrs:28827.02,34741.48,25245.36;t=3 hrs:39586.78,43197.51,36079.48;||Liver_3--t=0 hrs:14418.75,14055.86,14588.88;t=1 hrs:15720.41,15585.36,17242.20…
Metname:myristic acid	KeggID:C06424	HMDBID:HMDB00806	Recon21_metid:1639;1677	Recon21_metnames:ttdca[e];ttdca[c]	Bipartite_ids:9079;9117	Metabolomics_Raw_data:||Liver_1--t=0 hrs:5727.82,4521.50,4511.30;t=1 hrs:5206.57,4669.94,4863.05;t=2 hrs:2907.86,6011.64,4645.64;t=3 hrs:6136.04,5228.67,3568.85;||Liver_2--t=0 hrs:1037.36,3508.51,5021.90;t=1 hrs:5791.43,3586.79,5055.98;t=2 hrs:2557.88,3215.25,4489.16;t=3 hrs:2134.27,2659.28,3799.07;||Liver_3--t=0 hrs:1049.50,5622.60,1904.18;t=1 hrs:2902.92,1161.94,1278.57;t=2 hrs:2866.19,1591.97,…
Metname:N-acetylaspartic acid	KeggID:C01042	HMDBID:HMDB00812	Recon21_metid:747;2339	Recon21_metnames:Nacasp[m];Nacasp[c]	Bipartite_ids:8187;9779	Metabolomics_Raw_data:||Liver_1--t=0 hrs:249.61,257.34,208.08;t=1 hrs:175.44,169.67,236.02;t=2 hrs:438.97,740.57,342.39;t=3 hrs:366.46,388.92,384.83;||Liver_2--t=0 hrs:204.97,202.47,196.94;t=1 hrs:231.69,218.94,182.19;t=2 hrs:130.44,131.27,147.99;t=3 hrs:149.27,201.09,164.82;||Liver_3--t=0 hrs:146.31,145.27,284.12;t=1 hrs:172.89,151.87,199.98;t=2 hrs:180.18,174.59,146.93;t=3 hrs:111.55,51.75,106.…
Metname:N-acetyl-D-hexosamine	KeggID:C03878	HMDBID:HMDB00803	Recon21_metid:N/A	Recon21_metnames:N/A	Bipartite_ids:N/A	Metabolomics_Raw_data:||Liver_1--t=0 hrs:1696.15,1622.88,1615.81;t=1 hrs:175.44,97.96,160.08;t=2 hrs:222.08,161.11,156.93;t=3 hrs:223.00,162.43,167.46;||Liver_2--t=0 hrs:673.08,598.57,520.86;t=1 hrs:122.33,109.99,227.46;t=2 hrs:100.34,97.29,81.71;t=3 hrs:81.18,91.53,101.78;||Liver_3--t=0 hrs:1228.74,904.03,1284.57;t=1 hrs:86.44,73.62,119.66;t=2 hrs:82.12,92.93,85.46;t=3 hrs:52.87,55.16,36.28;||Li…
Metname:N-acetylglutamate	KeggID:C00624	HMDBID:HMDB01138	Recon21_metid:358	Recon21_metnames:acglu[m]	Bipartite_ids:7798	Metabolomics_Raw_data:||Liver_1--t=0 hrs:269.05,223.39,216.51;t=1 hrs:287.68,633.23,61.57;t=2 hrs:332.48,630.14,368.33;t=3 hrs:461.62,352.31,339.36;||Liver_2--t=0 hrs:155.74,157.62,149.40;t=1 hrs:524.56,543.67,780.65;t=2 hrs:412.04,753.62,608.16;t=3 hrs:375.13,409.81,415.21;||Liver_3--t=0 hrs:479.46,695.21,442.04;t=1 hrs:407.10,411.85,786.26;t=2 hrs:755.02,767.82,835.09;t=3 hrs:630.39,273.53,338.…
Metname:N-acetylmannosamine	KeggID:C00645	HMDBID:HMDB01129	Recon21_metid:347;2772;2816	Recon21_metnames:acmana[c];acmana[e];acmana[r]	Bipartite_ids:7787;10212;10256	Metabolomics_Raw_data:||Liver_1--t=0 hrs:2164.68,1973.30,1005.88;t=1 hrs:316.01,318.13,366.34;t=2 hrs:510.40,294.93,311.27;t=3 hrs:403.39,339.73,309.42;||Liver_2--t=0 hrs:2009.38,1546.35,1617.60;t=1 hrs:511.58,619.10,393.08;t=2 hrs:167.23,308.09,230.47;t=3 hrs:470.06,473.61,450.34;||Liver_3--t=0 hrs:1181.87,1053.18,1493.87;t=1 hrs:243.08,327.62,296.35;t=2 hrs:230.41,460.88,347.83;t=3 hrs:185.34,1…
Metname:nicotinamide	KeggID:C00153	HMDBID:HMDB01406	Recon21_metid:1542;2367	Recon21_metnames:ncam[e];ncam[c]	Bipartite_ids:8982;9807	Metabolomics_Raw_data:||Liver_1--t=0 hrs:7971.27,5528.95,7368.04;t=1 hrs:6932.64,7368.49,9363.86;t=2 hrs:9023.59,7481.09,6056.71;t=3 hrs:6074.96,6570.44,7108.87;||Liver_2--t=0 hrs:9759.59,8102.04,7686.66;t=1 hrs:8499.47,8465.20,8770.39;t=2 hrs:7099.73,7767.09,7053.62;t=3 hrs:8412.03,9372.31,9941.72;||Liver_3--t=0 hrs:6987.38,7838.57,5495.67;t=1 hrs:8369.64,9633.74,6086.85;t=2 hrs:4613.01,4550.62,…
Metname:octadecanol	KeggID:N/A	HMDBID:HMDB02350	Recon21_metid:N/A	Recon21_metnames:N/A	Bipartite_ids:N/A	Metabolomics_Raw_data:||Liver_1--t=0 hrs:156.52,367.94,227.46;t=1 hrs:161.27,198.96,163.16;t=2 hrs:200.00,315.72,128.40;t=3 hrs:144.88,219.62,171.90;||Liver_2--t=0 hrs:179.90,157.62,125.63;t=1 hrs:278.96,169.70,188.81;t=2 hrs:102.34,128.18,218.91;t=3 hrs:104.09,51.31,140.51;||Liver_3--t=0 hrs:164.68,152.40,333.99;t=1 hrs:162.55,116.06,85.13;t=2 hrs:141.12,167.08,149.93;t=3 hrs:37.77,59.14,25.16;|…
Metname:octanol NIST	KeggID:C00756	HMDBID:HMDB01183	Recon21_metid:N/A	Recon21_metnames:N/A	Bipartite_ids:N/A	Metabolomics_Raw_data:||Liver_1--t=0 hrs:360.10,350.42,449.02;t=1 hrs:563.37,332.27,550.03;t=2 hrs:666.25,825.03,543.42;t=3 hrs:569.57,426.67,594.44;||Liver_2--t=0 hrs:287.31,351.94,266.88;t=1 hrs:523.63,441.02,492.46;t=2 hrs:306.36,259.44,302.93;t=3 hrs:360.08,274.60,341.36;||Liver_3--t=0 hrs:221.68,265.24,402.75;t=1 hrs:379.77,409.20,339.72;t=2 hrs:294.99,443.99,264.62;t=3 hrs:1955.66,1888.57,2…
Metname:oleamide NIST	KeggID:C19670	HMDBID:HMDB02117	Recon21_metid:N/A	Recon21_metnames:N/A	Bipartite_ids:N/A	Metabolomics_Raw_data:||Liver_1--t=0 hrs:225.06,349.32,241.78;t=1 hrs:130.76,122.20,130.32;t=2 hrs:120.78,178.00,93.38;t=3 hrs:163.34,122.40,106.47;||Liver_2--t=0 hrs:229.13,108.71,112.73;t=1 hrs:127.90,188.56,130.29;t=2 hrs:135.12,98.84,205.80;t=3 hrs:94.93,97.08,117.99;||Liver_3--t=0 hrs:307.19,200.39,163.97;t=1 hrs:175.85,80.25,107.62;t=2 hrs:230.41,122.96,284.11;t=3 hrs:93.54,267.85,133.99;||…
Metname:oleic acid	KeggID:C00712	HMDBID:HMDB00207	Recon21_metid:1554;1687;3082;3084	Recon21_metnames:ocdcea[e];ocdcea[c];ocdcea[r];ocdcea[l]	Bipartite_ids:8994;9127;10522;10524	Metabolomics_Raw_data:||Liver_1--t=0 hrs:607.67,581.48,574.55;t=1 hrs:428.25,531.23,419.71;t=2 hrs:667.55,502.81,517.48;t=3 hrs:453.10,450.69,38.82;||Liver_2--t=0 hrs:446.63,510.92,501.85;t=1 hrs:653.38,558.34,530.00;t=2 hrs:450.17,389.17,374.61;t=3 hrs:495.60,315.51,464.75;||Liver_3--t=0 hrs:293.89,241.25,312.07;t=1 hrs:124.86,255.33,117.26;t=2 hrs:112.42,130.47,161.17;t=3 hrs:43.58,84.16,69.63;…
Metname:ornithine	KeggID:C00077	HMDBID:HMDB00214	Recon21_metid:404;682;1558	Recon21_metnames:orn[c];orn[m];orn[e]	Bipartite_ids:7844;8122;8998	Metabolomics_Raw_data:||Liver_1--t=0 hrs:6296.61,4502.88,4918.20;t=1 hrs:4946.13,5817.23,6811.76;t=2 hrs:6597.56,8460.73,6609.21;t=3 hrs:5870.43,1754.71,6233.84;||Liver_2--t=0 hrs:7237.35,5366.71,4225.32;t=1 hrs:13712.60,12306.54,13171.60;t=2 hrs:12202.12,11680.36,11289.96;t=3 hrs:10831.09,10621.86,8097.12;||Liver_3--t=0 hrs:12493.92,12873.62,9233.76;t=1 hrs:8831.42,7960.47,6984.74;t=2 hrs:11407.…
Metname:oxalic acid	KeggID:C00209	HMDBID:HMDB02329	Recon21_metid:975;976;2046;3198	Recon21_metnames:oxa[c];oxa[e];oxa[x];oxa[m]	Bipartite_ids:8415;8416;9486;10638	Metabolomics_Raw_data:||Liver_1--t=0 hrs:141.18,185.07,134.79;t=1 hrs:164.54,144.42,107.75;t=2 hrs:219.49,158.51,217.89;t=3 hrs:279.81,83.50,480.21;||Liver_2--t=0 hrs:93.08,110.07,168.42;t=1 hrs:17.61,233.60,320.21;t=2 hrs:147.83,162.92,162.64;t=3 hrs:127.66,94.31,119.79;||Liver_3--t=0 hrs:130.47,137.48,93.70;t=1 hrs:47.29,70.96,36.94;t=2 hrs:117.20,189.61,125.94;t=3 hrs:170.23,99.52,172.61;||Liv…
Metname:oxoproline	KeggID:C01879	HMDBID:HMDB00267	Recon21_metid:1968;5057	Recon21_metnames:5oxpro[c];5oxpro[e]	Bipartite_ids:9408;12497	Metabolomics_Raw_data:||Liver_1--t=0 hrs:41535.12,41596.93,44860.28;t=1 hrs:105801.81,87965.40,105924.99;t=2 hrs:106254.43,114864.29,101501.14;t=3 hrs:128561.33,142848.81,128311.14;||Liver_2--t=0 hrs:39901.20,40630.47,41368.33;t=1 hrs:141717.21,155140.11,158932.62;t=2 hrs:127181.08,179310.93,158156.55;t=3 hrs:159242.71,190516.74,205888.47;||Liver_3--t=0 hrs:131362.91,174737.78,135569.23;t=1 hrs:1…
Metname:palmitic acid	KeggID:C00249	HMDBID:HMDB00220	Recon21_metid:1493;1681;2071;2575;3004	Recon21_metnames:hdca[e];hdca[c];hdca[r];hdca[x];hdca[l]	Bipartite_ids:8933;9121;9511;10015;10444	Metabolomics_Raw_data:||Liver_1--t=0 hrs:17642.79,14702.27,19720.83;t=1 hrs:22151.33,16627.58,23229.55;t=2 hrs:22134.28,18579.31,21125.86;t=3 hrs:27319.57,16160.73,22170.57;||Liver_2--t=0 hrs:12561.09,13051.59,19667.22;t=1 hrs:22504.93,22138.78,18861.37;t=2 hrs:13576.71,13704.94,21663.43;t=3 hrs:14429.89,13833.80,12527.57;||Liver_3--t=0 hrs:12321.01,14810.08,16284.51;t=1 hrs:12934.96,15367.83,152…
Metname:palmitoleic acid	KeggID:C08362	HMDBID:HMDB03229	Recon21_metid:1494;1683;3080;3096;3994;3995	Recon21_metnames:hdcea[e];hdcea[c];hdcea[r];hdcea[l];hdcea[m];hdcea[x]	Bipartite_ids:8934;9123;10520;10536;11434;11435	Metabolomics_Raw_data:||Liver_1--t=0 hrs:443.99,74.46,381.63;t=1 hrs:146.02,90.89,135.46;t=2 hrs:81.82,444.34,112.83;t=3 hrs:92.32,153.28,114.23;||Liver_2--t=0 hrs:288.21,103.95,70.63;t=1 hrs:47.27,81.71,135.81;t=2 hrs:86.29,50.19,109.45;t=3 hrs:73.32,81.82,77.46;||Liver_3--t=0 hrs:54.47,70.04,74.05;t=1 hrs:56.15,67.65,67.46;t=2 hrs:128.36,91.99,96.70;t=3 hrs:37.18,44.93,47.39;||Liver_4--t=0 hrs:…
Metname:pantothenic acid	KeggID:C00864	HMDBID:HMDB00210	Recon21_metid:1570;2541;2543	Recon21_metnames:pnto_R[e];pnto_R[c];pnto_R[m]	Bipartite_ids:9010;9981;9983	Metabolomics_Raw_data:||Liver_1--t=0 hrs:231.20,199.30,149.11;t=1 hrs:172.17,105.03,183.69;t=2 hrs:246.76,213.08,276.25;t=3 hrs:139.20,346.60,208.50;||Liver_2--t=0 hrs:130.68,182.76,228.85;t=1 hrs:266.91,210.56,178.87;t=2 hrs:246.16,176.82,137.97;t=3 hrs:362.04,343.94,353.97;||Liver_3--t=0 hrs:94.37,81.71,114.86;t=1 hrs:157.37,145.24,172.67;t=2 hrs:140.32,264.70,178.41;t=3 hrs:141.18,121.13,105.9…
Metname:p-cresol	KeggID:C01468	HMDBID:HMDB01858	Recon21_metid:N/A	Recon21_metnames:N/A	Bipartite_ids:N/A	Metabolomics_Raw_data:||Liver_1--t=0 hrs:54596.88,57791.76,51417.88;t=1 hrs:67546.96,52590.38,61358.15;t=2 hrs:74886.17,72959.51,62238.87;t=3 hrs:75747.39,73373.00,70475.36;||Liver_2--t=0 hrs:48261.84,39778.48,38275.74;t=1 hrs:55726.19,63641.40,57559.10;t=2 hrs:41640.51,47296.69,40102.59;t=3 hrs:40869.30,41662.27,51316.30;||Liver_3--t=0 hrs:34132.49,39211.01,42154.90;t=1 hrs:36284.69,38917.65,438…
Metname:pelargonic acid	KeggID:C01601	HMDBID:HMDB00847	Recon21_metid:4436	Recon21_metnames:C01601[c]	Bipartite_ids:11876	Metabolomics_Raw_data:||Liver_1--t=0 hrs:1770.83,1331.59,2883.69;t=1 hrs:2543.35,1606.81,1677.80;t=2 hrs:1966.28,3355.97,1923.36;t=3 hrs:2252.72,1452.73,1616.96;||Liver_2--t=0 hrs:1106.28,2706.80,1388.07;t=1 hrs:1746.05,2069.95,1644.10;t=2 hrs:1060.88,1542.76,2593.75;t=3 hrs:3383.41,1081.05,1081.72;||Liver_3--t=0 hrs:1663.87,1134.90,990.63;t=1 hrs:877.75,974.25,1461.68;t=2 hrs:1181.56,931.15,1185…
Metname:phenylalanine	KeggID:C00079	HMDBID:HMDB00159	Recon21_metid:1566;2509;2511;3038	Recon21_metnames:phe_L[e];phe_L[c];phe_L[m];phe_L[l]	Bipartite_ids:9006;9949;9951;10478	Metabolomics_Raw_data:||Liver_1--t=0 hrs:5269.51,3701.30,5191.16;t=1 hrs:5098.69,5171.88,5411.03;t=2 hrs:5481.95,5074.88,4303.25;t=3 hrs:3999.79,4702.49,2509.73;||Liver_2--t=0 hrs:7606.11,6440.87,5758.03;t=1 hrs:9350.26,8390.82,8906.21;t=2 hrs:6205.41,6289.19,5434.94;t=3 hrs:5169.38,7602.00,8762.73;||Liver_3--t=0 hrs:6466.74,7806.14,6301.93;t=1 hrs:5701.67,5661.80,4546.47;t=2 hrs:3172.34,3223.36,…
Metname:phenylethylamine	KeggID:C05332	HMDBID:HMDB12275	Recon21_metid:2494	Recon21_metnames:peamn[c]	Bipartite_ids:9934	Metabolomics_Raw_data:||Liver_1--t=0 hrs:696.67,826.77,705.97;t=1 hrs:1430.77,886.72,1143.16;t=2 hrs:1997.45,636.63,2010.26;t=3 hrs:5029.56,3611.23,3714.13;||Liver_2--t=0 hrs:656.96,216.05,175.89;t=1 hrs:738.64,661.00,456.02;t=2 hrs:773.92,1453.19,1009.75;t=3 hrs:2335.26,3481.68,3713.51;||Liver_3--t=0 hrs:176.71,142.02,216.11;t=1 hrs:416.71,525.26,363.81;t=2 hrs:267.09,261.89,229.39;t=3 hrs:198.1…
Metname:phosphate	KeggID:C00009	HMDBID:HMDB01429	Recon21_metid:N/A	Recon21_metnames:N/A	Bipartite_ids:N/A	Metabolomics_Raw_data:||Liver_1--t=0 hrs:127628.36,123329.97,124324.88;t=1 hrs:66123.82,83919.60,85954.57;t=2 hrs:116762.47,99601.97,103006.89;t=3 hrs:72555.79,93303.96,92533.92;||Liver_2--t=0 hrs:80518.45,79173.10,59977.53;t=1 hrs:69733.50,66150.26,45477.31;t=2 hrs:59143.01,45361.68,47327.34;t=3 hrs:91171.95,62228.52,63327.78;||Liver_3--t=0 hrs:69582.40,61139.81,87101.08;t=1 hrs:76428.36,55040.2…
Metname:phosphoethanolamine	KeggID:C00346	HMDBID:HMDB00224	Recon21_metid:1241;1423	Recon21_metnames:ethamp[r];ethamp[c]	Bipartite_ids:8681;8863	Metabolomics_Raw_data:||Liver_1--t=0 hrs:9657.19,10215.81,6850.77;t=1 hrs:3743.10,7561.39,2407.41;t=2 hrs:3075.40,7028.95,5252.61;t=3 hrs:7309.27,11221.46,6233.84;||Liver_2--t=0 hrs:11224.79,6725.54,6111.84;t=1 hrs:7168.62,3508.22,10829.67;t=2 hrs:3641.50,7303.80,6225.78;t=3 hrs:6129.81,6649.24,3672.98;||Liver_3--t=0 hrs:26331.23,13419.67,3665.54;t=1 hrs:18423.10,6714.31,12837.08;t=2 hrs:18108.43…
Metname:pipecolinic acid	KeggID:C00408	HMDBID:HMDB00070	Recon21_metid:N/A	Recon21_metnames:N/A	Bipartite_ids:N/A	Metabolomics_Raw_data:||Liver_1--t=0 hrs:254.73,546.43,485.25;t=1 hrs:358.51,495.88,425.86;t=2 hrs:477.93,475.53,897.48;t=3 hrs:1518.39,1138.16,1362.99;||Liver_2--t=0 hrs:520.02,182.76,376.90;t=1 hrs:311.40,410.64,212.00;t=2 hrs:488.97,393.03,225.85;t=3 hrs:644.21,592.88,886.27;||Liver_3--t=0 hrs:132.38,105.06,165.48;t=1 hrs:178.06,241.41,191.95;t=2 hrs:159.45,132.35,169.42;t=3 hrs:364.87,362.25,…
Metname:proline	KeggID:C00148	HMDBID:HMDB00162	Recon21_metid:1574;2467;2555;2558;2564	Recon21_metnames:pro_L[e];pro_L[m];pro_L[r];pro_L[c];pro_L[l]	Bipartite_ids:9014;9907;9995;9998;10004	Metabolomics_Raw_data:||Liver_1--t=0 hrs:16842.79,28910.66,30381.15;t=1 hrs:23468.77,29069.99,25901.71;t=2 hrs:34263.14,24284.32,43389.14;t=3 hrs:48771.55,43303.84,42909.38;||Liver_2--t=0 hrs:21267.22,9653.83,15309.48;t=1 hrs:24790.36,26559.41,19523.87;t=2 hrs:31570.85,31250.58,24502.30;t=3 hrs:52622.84,55502.32,55880.05;||Liver_3--t=0 hrs:21826.68,23901.57,23341.31;t=1 hrs:26600.64,30155.36,2657…
Metname:putrescine	KeggID:C00134	HMDBID:HMDB01414	Recon21_metid:526;2440;2799;3476	Recon21_metnames:ptrc[m];ptrc[c];ptrc[e];ptrc[x]	Bipartite_ids:7966;9880;10239;10916	Metabolomics_Raw_data:||Liver_1--t=0 hrs:6667.96,6745.57,4776.67;t=1 hrs:4426.34,6371.68,3240.66;t=2 hrs:4501.40,9507.93,7943.76;t=3 hrs:11446.83,7955.68,4599.14;||Liver_2--t=0 hrs:909.37,752.11,945.98;t=1 hrs:816.49,753.18,887.75;t=2 hrs:571.24,698.03,696.04;t=3 hrs:634.39,849.44,659.30;||Liver_3--t=0 hrs:742.95,911.81,667.22;t=1 hrs:663.48,659.23,1016.75;t=2 hrs:650.57,873.89,657.42;t=3 hrs:175…
Metname:pyrophosphate	KeggID:C00013	HMDBID:HMDB00250	Recon21_metid:260;327;913;990;1264;2808	Recon21_metnames:ppi[c];ppi[m];ppi[r];ppi[n];ppi[x];ppi[e]	Bipartite_ids:7700;7767;8353;8430;8704;10248	Metabolomics_Raw_data:||Liver_1--t=0 hrs:64042.31,58933.90,57614.92;t=1 hrs:34299.26,54566.83,22159.25;t=2 hrs:48641.40,69381.37,69771.50;t=3 hrs:67497.83,77239.32,46621.29;||Liver_2--t=0 hrs:34798.54,30661.39,25098.61;t=1 hrs:31458.52,17486.64,27470.56;t=2 hrs:19436.30,25938.94,24701.17;t=3 hrs:34517.56,31303.22,19535.77;||Liver_3--t=0 hrs:60006.43,44969.15,42322.64;t=1 hrs:35686.22,21395.06,712…
Metname:raffinose	KeggID:C00492	HMDBID:HMDB03213	Recon21_metid:N/A	Recon21_metnames:N/A	Bipartite_ids:N/A	Metabolomics_Raw_data:||Liver_1--t=0 hrs:54529.37,61831.43,60251.77;t=1 hrs:74786.90,59482.19,51766.49;t=2 hrs:34302.10,37285.94,39739.55;t=3 hrs:30567.97,31400.63,31972.15;||Liver_2--t=0 hrs:83219.70,90374.64,93133.58;t=1 hrs:63699.25,57880.96,63765.62;t=2 hrs:83601.42,55073.05,79745.79;t=3 hrs:22557.14,22087.62,16958.02;||Liver_3--t=0 hrs:53803.17,36819.94,44652.24;t=1 hrs:26230.48,25840.53,290…
Metname:ribitol	KeggID:C00474	HMDBID:HMDB00508	Recon21_metid:1585;2594	Recon21_metnames:rbt[e];rbt[c]	Bipartite_ids:9025;10034	Metabolomics_Raw_data:||Liver_1--t=0 hrs:507.41,441.31,476.82;t=1 hrs:314.92,264.60,317.09;t=2 hrs:420.79,443.05,258.09;t=3 hrs:330.95,313.42,197.41;||Liver_2--t=0 hrs:527.18,336.31,259.41;t=1 hrs:423.54,304.84,318.00;t=2 hrs:282.28,324.30,216.60;t=3 hrs:249.43,366.13,268.40;||Liver_3--t=0 hrs:466.16,551.24,479.82;t=1 hrs:370.16,433.07,444.13;t=2 hrs:287.02,331.35,262.37;t=3 hrs:209.74,201.31,206…
Metname:ribose	KeggID:C00121	HMDBID:HMDB00283	Recon21_metid:1592;2592	Recon21_metnames:rib_D[e];rib_D[c]	Bipartite_ids:9032;10032	Metabolomics_Raw_data:||Liver_1--t=0 hrs:1568.27,1316.26,1487.76;t=1 hrs:549.21,646.36,725.51;t=2 hrs:667.55,657.42,584.92;t=3 hrs:680.36,1028.35,792.95;||Liver_2--t=0 hrs:1501.89,1585.08,1491.29;t=1 hrs:815.56,511.20,536.62;t=2 hrs:620.74,572.94,450.92;t=3 hrs:523.09,658.75,1009.66;||Liver_3--t=0 hrs:1254.08,1326.21,1178.78;t=1 hrs:591.08,542.50,475.45;t=2 hrs:331.67,420.52,231.64;t=3 hrs:154.55…
Metname:ribose-5-phosphate	KeggID:C00117	HMDBID:HMDB01548	Recon21_metid:N/A	Recon21_metnames:N/A	Bipartite_ids:N/A	Metabolomics_Raw_data:||Liver_1--t=0 hrs:846.03,822.39,584.66;t=1 hrs:535.04,644.34,643.41;t=2 hrs:642.87,763.96,811.88;t=3 hrs:683.20,829.31,1035.83;||Liver_2--t=0 hrs:835.97,785.41,746.32;t=1 hrs:863.76,848.51,716.60;t=2 hrs:747.83,485.68,551.90;t=3 hrs:1213.13,997.84,779.99;||Liver_3--t=0 hrs:972.23,568.75,1020.85;t=1 hrs:1015.17,921.19,1048.88;t=2 hrs:1026.09,744.36,560.72;t=3 hrs:334.08,466.…
Metname:ribulose-5-phosphate	KeggID:C00199	HMDBID:HMDB00618	Recon21_metid:452;454;2060;2062;2830	Recon21_metnames:r5p[c];r5p[m];ru5p_D[c];ru5p_D[r];r5p[r]	Bipartite_ids:7892;7894;9500;9502;10270	Metabolomics_Raw_data:||Liver_1--t=0 hrs:262.91,347.13,245.99;t=1 hrs:212.49,185.83,171.37;t=2 hrs:238.97,152.01,178.98;t=3 hrs:254.25,199.04,191.86;||Liver_2--t=0 hrs:118.15,210.62,192.86;t=1 hrs:181.65,213.70,214.21;t=2 hrs:122.41,79.53,140.29;t=3 hrs:92.97,100.55,71.15;||Liver_3--t=0 hrs:533.30,291.18,432.22;t=1 hrs:170.67,153.20,295.55;t=2 hrs:351.60,258.13,201.65;t=3 hrs:107.49,64.83,38.03;|…
Metname:saccharic acid	KeggID:C00818	HMDBID:HMDB00663	Recon21_metid:1983;1985	Recon21_metnames:glcr[c];glcr[m]	Bipartite_ids:9423;9425	Metabolomics_Raw_data:||Liver_1--t=0 hrs:376.47,277.05,187.02;t=1 hrs:211.40,223.20,251.41;t=2 hrs:287.02,267.65,201.03;t=3 hrs:421.85,367.19,344.91;||Liver_2--t=0 hrs:1596.76,1377.18,1136.80;t=1 hrs:1216.86,1276.96,1193.60;t=2 hrs:1027.43,842.42,784.68;t=3 hrs:1366.33,1203.09,897.08;||Liver_3--t=0 hrs:328.09,256.16,369.50;t=1 hrs:319.92,293.80,358.19;t=2 hrs:215.26,300.37,246.63;t=3 hrs:152.80,1…
Metname:serine	KeggID:C00065	HMDBID:HMDB00187	Recon21_metid:582;583;1976;2647;3039;4341;4342	Recon21_metnames:ser_L[c];ser_L[e];ser_L[m];ser_L[x];ser_L[l];ser_L[g];ser_L[r]	Bipartite_ids:8022;8023;9416;10087;10479;11781;11782	Metabolomics_Raw_data:||Liver_1--t=0 hrs:14364.05,10899.13,12628.27;t=1 hrs:16273.51,18063.71,16572.75;t=2 hrs:17688.73,29007.10,24043.98;t=3 hrs:13547.57,14211.56,12757.14;||Liver_2--t=0 hrs:12610.32,11251.14,10373.15;t=1 hrs:18952.59,12485.67,18229.79;t=2 hrs:12348.61,17988.08,15643.46;t=3 hrs:12027.20,15489.00,15924.04;||Liver_3--t=0 hrs:24358.27,24771.88,18663.22;t=1 hrs:29087.60,24623.55,317…
Metname:squalene	KeggID:C00751	HMDBID:HMDB00256	Recon21_metid:2670	Recon21_metnames:sql[r]	Bipartite_ids:10110	Metabolomics_Raw_data:||Liver_1--t=0 hrs:593.34,493.87,2053.04;t=1 hrs:414.08,531.23,471.01;t=2 hrs:519.49,613.25,354.06;t=3 hrs:556.79,545.63,304.98;||Liver_2--t=0 hrs:467.21,467.44,5343.11;t=1 hrs:555.14,275.50,651.46;t=2 hrs:299.67,299.60,405.44;t=3 hrs:269.08,246.17,189.14;||Liver_3--t=0 hrs:465.53,417.64,277.31;t=1 hrs:328.79,196.31,407.99;t=2 hrs:2615.05,2684.57,658.17;t=3 hrs:59.26,734.73,…
Metname:stearic acid	KeggID:C01530	HMDBID:HMDB00827	Recon21_metid:1553;1685;3208;3209	Recon21_metnames:ocdca[e];ocdca[c];ocdca[m];ocdca[x]	Bipartite_ids:8993;9125;10648;10649	Metabolomics_Raw_data:||Liver_1--t=0 hrs:91409.81,70594.10,96501.40;t=1 hrs:104723.01,89574.23,111036.37;t=2 hrs:105220.64,89502.89,98380.71;t=3 hrs:136011.22,78696.62,107014.49;||Liver_2--t=0 hrs:60335.13,62223.69,118363.26;t=1 hrs:95583.17,103255.29,90496.38;t=2 hrs:63399.90,74193.87,133099.27;t=3 hrs:65821.93,59791.83,56809.55;||Liver_3--t=0 hrs:64887.20,87849.44,84728.41;t=1 hrs:65754.27,7326…
Metname:succinic acid	KeggID:C00042	HMDBID:HMDB00254	Recon21_metid:806;1609;2432;2515;2557	Recon21_metnames:succ[c];succ[e];succ[m];succ[x];succ[r]	Bipartite_ids:8246;9049;9872;9955;9997	Metabolomics_Raw_data:||Liver_1--t=0 hrs:582.09,850.86,865.19;t=1 hrs:852.14,1364.42,942.03;t=2 hrs:1150.68,1187.52,2265.75;t=3 hrs:3977.06,6123.19,5074.91;||Liver_2--t=0 hrs:767.95,663.79,502.53;t=1 hrs:1063.01,1358.66,813.77;t=2 hrs:3513.74,2216.08,2105.06;t=3 hrs:2315.62,1428.45,1041.19;||Liver_3--t=0 hrs:683.41,1696.51,256.16;t=1 hrs:687.13,795.85,1252.87;t=2 hrs:1916.64,1795.66,1970.78;t=3 h…
Metname:sucrose	KeggID:C00089	HMDBID:HMDB00258	Recon21_metid:1610	Recon21_metnames:sucr[e]	Bipartite_ids:9050	Metabolomics_Raw_data:||Liver_1--t=0 hrs:213.81,952.70,273.80;t=1 hrs:285.50,420.13,228.84;t=2 hrs:437.67,501.51,415.02;t=3 hrs:245.73,468.99,123.10;||Liver_2--t=0 hrs:494.96,471.52,489.63;t=1 hrs:416.12,105.80,505.71;t=2 hrs:534.45,409.24,386.94;t=3 hrs:468.75,386.93,294.52;||Liver_3--t=0 hrs:138.08,152.40,80.85;t=1 hrs:117.48,134.63,322.05;t=2 hrs:292.60,336.04,124.44;t=3 hrs:146.99,47.77,60.85…
Metname:tagatose	KeggID:C00795	HMDBID:HMDB03418	Recon21_metid:1612;2197	Recon21_metnames:tagat_D[e];tagat_D[c]	Bipartite_ids:9052;9637	Metabolomics_Raw_data:||Liver_1--t=0 hrs:179.03,302.24,193.76;t=1 hrs:148.20,190.88,135.46;t=2 hrs:120.78,140.32,188.06;t=3 hrs:252.83,141.84,119.77;||Liver_2--t=0 hrs:194.23,113.46,186.75;t=1 hrs:195.55,237.79,263.90;t=2 hrs:137.79,105.78,193.47;t=3 hrs:90.35,88.06,148.61;||Liver_3--t=0 hrs:255.88,225.68,219.89;t=1 hrs:147.03,129.99,171.87;t=2 hrs:167.43,235.60,194.15;t=3 hrs:9183.33,48.91,86.01…
Metname:taurine	KeggID:C00245	HMDBID:HMDB00251	Recon21_metid:794;1613;2167	Recon21_metnames:taur[x];taur[e];taur[c]	Bipartite_ids:8234;9053;9607	Metabolomics_Raw_data:||Liver_1--t=0 hrs:304.86,1947.02,569.49;t=1 hrs:224.48,1374.52,279.12;t=2 hrs:325.98,2297.08,197.13;t=3 hrs:350.83,1006.61,62.11;||Liver_2--t=0 hrs:2337.86,642.73,915.42;t=1 hrs:656.16,879.94,1689.37;t=2 hrs:216.06,3036.88,2067.29;t=3 hrs:141.41,80.44,272.01;||Liver_3--t=0 hrs:3897.15,5759.44,315.85;t=1 hrs:275.59,43.11,346.95;t=2 hrs:2478.72,2664.85,2577.23;t=3 hrs:4439.44…
Metname:threonic acid	KeggID:C01620	HMDBID:HMDB00943	Recon21_metid:N/A	Recon21_metnames:N/A	Bipartite_ids:N/A	Metabolomics_Raw_data:||Liver_1--t=0 hrs:204.60,185.07,205.56;t=1 hrs:263.71,255.51,171.37;t=2 hrs:233.77,392.37,605.67;t=3 hrs:1215.84,854.48,804.04;||Liver_2--t=0 hrs:156.63,164.42,146.68;t=1 hrs:1018.53,769.94,1193.60;t=2 hrs:389.30,240.91,460.17;t=3 hrs:355.49,274.60,172.93;||Liver_3--t=0 hrs:138.71,431.26,231.98;t=1 hrs:222.39,217.53,444.93;t=2 hrs:373.92,595.11,438.53;t=3 hrs:467.71,284.34,…
Metname:threonine	KeggID:C00188	HMDBID:HMDB00167	Recon21_metid:585;586;3002;3048	Recon21_metnames:thr_L[c];thr_L[e];thr_L[l];thr_L[m]	Bipartite_ids:8025;8026;10442;10488	Metabolomics_Raw_data:||Liver_1--t=0 hrs:9699.13,6926.25,8052.95;t=1 hrs:12036.78,12613.09,13811.31;t=2 hrs:17661.45,19701.86,16556.74;t=3 hrs:19814.29,20965.02,19390.23;||Liver_2--t=0 hrs:7978.45,6476.88,6518.62;t=1 hrs:12733.92,11578.50,12897.77;t=2 hrs:12082.38,15219.14,13327.96;t=3 hrs:16687.89,19902.64,19798.77;||Liver_3--t=0 hrs:15372.61,17143.43,13318.67;t=1 hrs:21213.72,19179.94,20206.51;…
Metname:tocopherol alpha-	KeggID:C00376	HMDBID:HMDB01893	Recon21_metid:758;759;3795	Recon21_metnames:avite1[e];avite1[c];avite1[r]	Bipartite_ids:8198;8199;11235	Metabolomics_Raw_data:||Liver_1--t=0 hrs:708.94,686.60,588.87;t=1 hrs:555.74,465.58,634.18;t=2 hrs:751.97,610.65,391.68;t=3 hrs:548.27,660.02,705.34;||Liver_2--t=0 hrs:1253.96,1020.48,805.40;t=1 hrs:1459.67,1392.19,1283.04;t=2 hrs:1125.76,1053.99,1241.76;t=3 hrs:1409.53,692.04,862.85;||Liver_3--t=0 hrs:741.05,324.26,720.11;t=1 hrs:666.44,480.16,841.67;t=2 hrs:758.21,723.71,589.96;t=3 hrs:454.34,4…
Metname:tocopherol gamma-	KeggID:C02483	HMDBID:HMDB01492	Recon21_metid:1254;1255	Recon21_metnames:yvite[c];yvite[e]	Bipartite_ids:8694;8695	Metabolomics_Raw_data:||Liver_1--t=0 hrs:254.73,243.10,203.03;t=1 hrs:319.28,245.41,240.13;t=2 hrs:274.03,375.48,204.92;t=3 hrs:291.18,228.78,295.00;||Liver_2--t=0 hrs:129.78,114.14,136.50;t=1 hrs:150.14,209.51,199.85;t=2 hrs:202.68,153.66,201.95;t=3 hrs:116.53,142.85,175.63;||Liver_3--t=0 hrs:180.51,171.86,182.11;t=1 hrs:120.43,177.08,190.34;t=2 hrs:292.60,242.17,328.34;t=3 hrs:124.92,132.50,83.…
Metname:tryptophan	KeggID:C00078	HMDBID:HMDB00929	Recon21_metid:1634;2257;3040	Recon21_metnames:trp_L[e];trp_L[c];trp_L[l]	Bipartite_ids:9074;9697;10480	Metabolomics_Raw_data:||Liver_1--t=0 hrs:2037.83,1917.45,1550.94;t=1 hrs:2693.73,4766.90,4276.08;t=2 hrs:3284.49,4956.65,2854.57;t=3 hrs:3211.48,4059.63,3550.00;||Liver_2--t=0 hrs:1988.79,1327.58,1508.27;t=1 hrs:3442.98,3001.21,4139.52;t=2 hrs:1690.32,2310.28,2529.01;t=3 hrs:1373.53,1542.87,1347.42;||Liver_3--t=0 hrs:2447.99,2871.61,1601.17;t=1 hrs:2226.14,2202.51,2386.87;t=2 hrs:2318.47,2310.98,…
Metname:tyrosine	KeggID:C00082	HMDBID:HMDB00158	Recon21_metid:1643;2174;2734;3041	Recon21_metnames:tyr_L[e];tyr_L[c];tyr_L[m];tyr_L[l]	Bipartite_ids:9083;9614;10174;10481	Metabolomics_Raw_data:||Liver_1--t=0 hrs:19501.59,12771.68,16447.08;t=1 hrs:23619.15,27215.75,27506.65;t=2 hrs:32215.04,32608.63,26873.90;t=3 hrs:27541.15,29954.77,29025.46;||Liver_2--t=0 hrs:18892.66,13934.83,14093.90;t=1 hrs:23806.13,21330.08,28273.29;t=2 hrs:18957.36,24098.13,21964.82;t=3 hrs:19968.52,26816.08,23822.11;||Liver_3--t=0 hrs:14475.75,17952.12,11410.72;t=1 hrs:11839.26,11651.88,101…
Metname:UDP-glucuronic acid	KeggID:C00167	HMDBID:HMDB00935	Recon21_metid:2007;2104;2736	Recon21_metnames:udpglcur[g];udpglcur[c];udpglcur[r]	Bipartite_ids:9447;9544;10176	Metabolomics_Raw_data:||Liver_1--t=0 hrs:232.22,5738.11,251.05;t=1 hrs:236.46,372.67,333.51;t=2 hrs:271.43,381.98,368.33;t=3 hrs:485.77,610.83,557.84;||Liver_2--t=0 hrs:298.05,278.56,241.08;t=1 hrs:448.56,507.01,322.42;t=2 hrs:416.73,215.43,293.68;t=3 hrs:494.94,293.32,190.04;||Liver_3--t=0 hrs:701.14,563.56,982.31;t=1 hrs:500.20,333.59,564.59;t=2 hrs:436.90,527.53,342.58;t=3 hrs:292.83,292.30,24…
Metname:UDP-N-acetylglucosamine	KeggID:C00043	HMDBID:HMDB00290	Recon21_metid:253;2029;2815	Recon21_metnames:uacgam[g];uacgam[c];uacgam[r]	Bipartite_ids:7693;9469;10255	Metabolomics_Raw_data:||Liver_1--t=0 hrs:398.97,386.56,241.78;t=1 hrs:248.45,422.15,263.73;t=2 hrs:340.27,556.08,198.43;t=3 hrs:470.15,662.31,426.98;||Liver_2--t=0 hrs:181.69,148.79,155.51;t=1 hrs:268.77,244.08,274.94;t=2 hrs:323.08,342.84,318.34;t=3 hrs:247.47,245.47,152.22;||Liver_3--t=0 hrs:444.63,210.12,452.62;t=1 hrs:479.51,173.10,660.97;t=2 hrs:390.66,337.92,282.61;t=3 hrs:244.02,247.94,224…
Metname:uracil	KeggID:C00106	HMDBID:HMDB00300	Recon21_metid:1058;1646	Recon21_metnames:ura[c];ura[e]	Bipartite_ids:8498;9086	Metabolomics_Raw_data:||Liver_1--t=0 hrs:306.90,229.96,365.62;t=1 hrs:427.16,258.54,691.64;t=2 hrs:531.18,374.18,276.25;t=3 hrs:275.55,407.22,313.85;||Liver_2--t=0 hrs:332.96,425.99,409.49;t=1 hrs:643.18,811.85,727.65;t=2 hrs:884.29,1266.33,877.95;t=3 hrs:465.48,587.33,1333.01;||Liver_3--t=0 hrs:156.44,87.55,279.58;t=1 hrs:523.10,535.21,126.89;t=2 hrs:216.06,124.84,123.69;t=3 hrs:76.11,282.63,282…
Metname:urea	KeggID:C00086	HMDBID:HMDB00294	Recon21_metid:527;681;1648;3970	Recon21_metnames:urea[m];urea[c];urea[e];urea[n]	Bipartite_ids:7967;8121;9088;11410	Metabolomics_Raw_data:||Liver_1--t=0 hrs:5220.41,4183.13,4774.99;t=1 hrs:8286.05,13294.79,14877.50;t=2 hrs:22888.85,25449.75,24414.90;t=3 hrs:43591.43,37170.36,31939.99;||Liver_2--t=0 hrs:11746.60,8619.76,9260.12;t=1 hrs:13016.59,17898.32,20527.56;t=2 hrs:24251.72,28595.92,24022.09;t=3 hrs:30878.82,36076.75,26403.46;||Liver_3--t=0 hrs:6661.82,6640.77,4097.01;t=1 hrs:13209.81,11748.05,11495.07;t=2…
Metname:uric acid	KeggID:C00366	HMDBID:HMDB00289	Recon21_metid:1647;2746;2747;3969	Recon21_metnames:urate[e];urate[c];urate[x];urate[n]	Bipartite_ids:9087;10186;10187;11409	Metabolomics_Raw_data:||Liver_1--t=0 hrs:1632.72,1824.37,1211.44;t=1 hrs:555.74,1295.75,992.31;t=2 hrs:579.23,1223.90,347.58;t=3 hrs:393.44,1202.22,852.84;||Liver_2--t=0 hrs:1324.67,1181.51,1330.34;t=1 hrs:794.25,734.33,846.90;t=2 hrs:488.97,624.67,581.19;t=3 hrs:186.58,196.93,236.88;||Liver_3--t=0 hrs:2265.58,2111.56,1326.88;t=1 hrs:840.07,764.68,1191.03;t=2 hrs:1243.74,1369.50,1207.65;t=3 hrs:5…
Metname:uridine	KeggID:C00299	HMDBID:HMDB00296	Recon21_metid:1088;1094;1649;2409;2411	Recon21_metnames:uri[c];uri[n];uri[e];uri[l];uri[m]	Bipartite_ids:8528;8534;9089;9849;9851	Metabolomics_Raw_data:||Liver_1--t=0 hrs:1617.37,917.66,1559.37;t=1 hrs:2096.57,836.23,1964.10;t=2 hrs:2433.82,593.76,748.33;t=3 hrs:732.92,994.03,1080.19;||Liver_2--t=0 hrs:1188.62,1176.75,1316.76;t=1 hrs:1358.66,1502.18,924.19;t=2 hrs:2080.96,948.20,890.28;t=3 hrs:1300.86,2028.96,2430.94;||Liver_3--t=0 hrs:1660.07,1468.88,2321.28;t=1 hrs:4679.85,4806.92,1029.60;t=2 hrs:947.16,753.74,416.04;t=3 …
Metname:uridine-5-monophosphate	KeggID:C00105	HMDBID:HMDB00288	Recon21_metid:1645;2031;2377;2379;2408;2410;2744	Recon21_metnames:ump[e];ump[c];ump[r];ump[g];ump[l];ump[m];ump[n]	Bipartite_ids:9085;9471;9817;9819;9848;9850;10184	Metabolomics_Raw_data:||Liver_1--t=0 hrs:926.84,952.70,324.34;t=1 hrs:579.72,1486.63,1069.28;t=2 hrs:706.51,983.53,303.48;t=3 hrs:883.48,1366.94,1696.81;||Liver_2--t=0 hrs:921.90,852.67,205.09;t=1 hrs:783.13,683.00,796.10;t=2 hrs:714.39,627.76,744.60;t=3 hrs:444.53,375.84,384.59;||Liver_3--t=0 hrs:536.47,1071.99,698.95;t=1 hrs:522.36,517.30,1068.95;t=2 hrs:464.01,1231.52,829.84;t=3 hrs:1228.82,78…
Metname:valine	KeggID:C00183	HMDBID:HMDB00883	Recon21_metid:1652;2750;2751;3064	Recon21_metnames:val_L[e];val_L[c];val_L[m];val_L[l]	Bipartite_ids:9092;10190;10191;10504	Metabolomics_Raw_data:||Liver_1--t=0 hrs:15152.79,17096.07,19466.41;t=1 hrs:25915.14,28144.89,29185.48;t=2 hrs:36663.19,30733.81,35479.10;t=3 hrs:38713.85,38387.45,35709.57;||Liver_2--t=0 hrs:22663.49,13864.85,17160.01;t=1 hrs:36296.30,36177.95,35388.54;t=2 hrs:31404.97,37281.87,30876.08;t=3 hrs:36466.55,41226.80,45206.08;||Liver_3--t=0 hrs:21146.44,29555.31,20278.00;t=1 hrs:27480.61,28178.34,250…
Metname:xanthine	KeggID:C00385	HMDBID:HMDB00292	Recon21_metid:2088;2759	Recon21_metnames:xan[c];xan[x]	Bipartite_ids:9528;10199	Metabolomics_Raw_data:||Liver_1--t=0 hrs:1897.68,2037.91,1774.19;t=1 hrs:1264.05,2436.97,2447.43;t=2 hrs:2442.91,3549.56,1278.78;t=3 hrs:1670.37,3979.56,3378.10;||Liver_2--t=0 hrs:3166.68,2952.07,2652.54;t=1 hrs:2121.39,1873.01,1940.02;t=2 hrs:3091.67,3142.66,2804.95;t=3 hrs:2824.96,1802.90,2389.51;||Liver_3--t=0 hrs:3216.90,3285.36,2170.92;t=1 hrs:2857.85,3045.45,2681.62;t=2 hrs:3602.87,3421.41,…
Metname:xanthosine	KeggID:C01762	HMDBID:HMDB00299	Recon21_metid:2406	Recon21_metnames:xtsn[c]	Bipartite_ids:9846	Metabolomics_Raw_data:||Liver_1--t=0 hrs:113.55,177.40,136.48;t=1 hrs:130.76,172.70,163.16;t=2 hrs:162.34,179.30,153.04;t=3 hrs:183.23,110.96,97.59;||Liver_2--t=0 hrs:145.00,135.88,78.77;t=1 hrs:119.55,181.22,227.46;t=2 hrs:124.42,86.48,127.95;t=3 hrs:77.25,110.25,87.37;||Liver_3--t=0 hrs:199.51,259.40,149.61;t=1 hrs:351.69,243.40,192.75;t=2 hrs:180.98,289.11,107.20;t=3 hrs:109.81,54.02,125.21;||…
Metname:xylitol	KeggID:C00379	HMDBID:HMDB02917	Recon21_metid:1665;2769	Recon21_metnames:xylt[e];xylt[c]	Bipartite_ids:9105;10209	Metabolomics_Raw_data:||Liver_1--t=0 hrs:1328.89,1210.04,1271.25;t=1 hrs:174.35,165.63,112.88;t=2 hrs:216.89,178.00,146.55;t=3 hrs:161.92,136.12,216.26;||Liver_2--t=0 hrs:1241.43,1318.07,1153.78;t=1 hrs:319.74,228.36,279.35;t=2 hrs:201.34,149.03,140.29;t=3 hrs:197.06,187.92,231.48;||Liver_3--t=0 hrs:2233.91,2267.85,1962.36;t=1 hrs:104.18,120.04,118.06;t=2 hrs:89.29,122.96,50.97;t=3 hrs:208.58,59.…
Metname:xylulose	KeggID:C00312	HMDBID:HMDB00751	Recon21_metid:283	Recon21_metnames:xylu_L[c]	Bipartite_ids:7723	Metabolomics_Raw_data:||Liver_1--t=0 hrs:173.91,175.21,148.27;t=1 hrs:100.25,119.17,121.09;t=2 hrs:150.65,174.10,112.83;t=3 hrs:143.46,168.15,93.16;||Liver_2--t=0 hrs:127.10,158.30,158.91;t=1 hrs:115.85,146.66,121.46;t=2 hrs:90.97,91.89,126.41;t=3 hrs:52.37,126.90,153.12;||Liver_3--t=0 hrs:61.44,173.15,140.55;t=1 hrs:116.74,82.24,89.15;t=2 hrs:133.94,125.78,68.22;t=3 hrs:58.68,59.71,104.15;||Live…
