# Supplementary material for: Metabolomic Modularity Analysis (MMA) to Quantify Human Liver Perfusion Dynamics
Source: Metabolites. 2017 Nov 13;7(4):58. doi: 10.3390/metabo7040058 (PMC5746738; doi:10.3390/metabo7040058)
Supplement: Supplementary file 1 [file metabolites-07-00058-s001.zip › metabolites-222986-supplementary/Supplementary_Data_Module_Compositions.xlsx]

## Sheet: Liver_1_Composition
Module_ID	Module_Rxns	Significant_Metabolites
1	1;2;3;4;5;6;7;8;9;10;11;12;13;14;15;16;17;18;19;20;21;22;23;24;25;26;27;28;29;30;31;32;33;34;35;36;37;38;39;40;41;42;43;44;45;46;47;48;49;50;51;52;53;54;55;56;57;58;59;60;61;62;63;64;65;66;67;68;69;70;71;72;73;74;75;76;77;78;79;80;81;82;83;84;85;86;87;88;89;90;91;92;93;94;95;96;97;98;99;100;101;102;103;104;105;106;107;108;109;110;111;112;113;114;115;116;117;118;119;120;121;122;123;124;125;126;127…
774;6775;6776;6777;6778;6779;6780;6781;6782;6783;6784;6785;6786;6787;6788;6789;6790;6791;6792;6793;6794;6795;6796;6797;6798;6799;6800;6801;6802;6803;6804;6805;6806;6807;6808;6809;6810;6811;6812;6813;6814;6815;6816;6817;6818;6819;6820;6821;6822;6823;6824;6825;6826;6827;6828;6829;6830;6831;6832;6833;6834;6835;6836;6837;6838;6839;6840;6841;6842;6843;6844;6845;6846;6847;6848;6849;6850;6851;6852;6853;…	N/A
2	1;2;1760;8;7;333;291;431;290;145;18;262;105;264;106;107;3645;111;109;108;1225;6271;110;1223;6159;38;52;49;51;41;42;1207;5003;170;171;178;1809;1808;337;39;46;45;55;92;61;95;118;555;148;1964;336;59;60;58;1212;85;81;82;792;83;2379;67;338;84;86;230;37;358;149;339;504;214;69;70;47;48;1209;53;54;63;78;77;73;79;1102;68;50;1210;7152;1449;2394;2395;2396;97;2397;159;91;162;160;161;418;96;253;254;190;191;25…
2;2272;3258;7439;7440;3314;2270;3488;3487;1553;5446;6746;5445;5448;1324;3084;1506;7218;7423;2933;2932;2800;2540;750;749;751;1316;1997;3762;6693;1336;3759;7409;7427;1548;3477;7243;3879;3756;2611;727;5960;5962;3369;3370;1922;519;3431;3445;3451;2150;2149;1405;3452;1977;1976;1386;3439;539;3440;1975;1974;1385;3450;2141;2140;1402;3708;1596;3705;1593;3804;4103;4105;4049;1357;1736;3777;1358;7345;7346;734…	67;69;72;112;126;146;149;151;173;174;253;347;358;364;406;427;428;433;434;446;448;472;475;527;538;541;561;571;574;577;580;585;605;643;674;681;735;739;747;806;811;812;821;856;857;908;909;1082;1675;1687;1751;1807;1853;1860;1928;1945;1966;1968;1972;2029;2033;2040;2047;2048;2051;2052;2056;2112;2162;2163;2164;2174;2184;2185;2189;2190;2191;2208;2211;2222;2223;2257;2277;2278;2314;2339;2432;2467;2494;2515…
3	43;	N/A
4	122;123;	N/A
5	590;953;1293;	N/A
6	616;3472;	N/A
7	617;3473;	N/A
8	629;	N/A
9	630;	N/A
10	631;	N/A
11	641;642;1299;	N/A
12	692;	N/A
13	693;	N/A
14	694;	N/A
15	706;	N/A
16	707;	N/A
17	708;	N/A
18	709;	N/A
19	710;	N/A
20	711;	N/A
21	730;	N/A
22	855;	N/A
23	973;	N/A
24	983;3737;1604;	N/A
25	1109;	N/A
26	1117;	N/A
27	1295;	N/A
28	1306;	N/A
29	1309;	N/A
30	1310;	N/A
31	1410;	N/A
32	1411;	N/A
33	1412;	N/A
34	1415;	N/A
35	1428;	N/A
36	1429;2699;1431;3824;3765;	N/A
37	1434;	N/A
38	1469;	N/A
39	1474;	N/A
40	1476;	N/A
41	1481;	N/A
42	1482;	N/A
43	1503;	N/A
44	1507;3092;3093;7387;	N/A
45	1538;	N/A
46	1595;3707;	N/A
47	1737;	N/A
48	2173;	N/A
49	2174;	N/A
50	2179;	N/A
51	2180;	N/A
52	2181;	N/A
53	2182;	N/A
54	2183;	N/A
55	2184;	N/A
56	2185;	N/A
57	2186;	N/A
58	2187;	N/A
59	2188;	N/A
60	2189;	N/A
61	2190;	N/A
62	2218;	N/A
63	2300;	N/A
64	2301;	N/A
65	2302;	N/A
66	2303;	N/A
67	2344;	N/A
68	2350;	N/A
69	2351;	N/A
70	2362;	N/A
71	2569;	N/A
72	2686;	N/A
73	2687;	N/A
74	2689;	N/A
75	2690;	N/A
76	2691;	N/A
77	2692;	N/A
78	2696;	N/A
79	2697;	N/A
80	2698;	N/A
81	2737;	N/A
82	2738;	N/A
83	2739;	N/A
84	2743;	N/A
85	2744;	N/A
86	2750;	N/A
87	2758;	N/A
88	2784;	N/A
89	2792;	N/A
90	2797;	N/A
91	2808;	N/A
92	2809;	N/A
93	2810;	N/A
94	2811;	N/A
95	2812;	N/A
96	2813;	N/A
97	2814;	N/A
98	2815;	N/A
99	2816;	N/A
100	2930;	N/A
101	3028;	N/A
102	3029;	N/A
103	3030;	N/A
104	3031;	N/A
105	3032;	N/A
106	3033;	N/A
107	3050;	N/A
108	3052;	N/A
109	3053;	N/A
110	3054;	N/A
111	3055;	N/A
112	3066;	N/A
113	3067;	N/A
114	3089;	2554;2555;2557;
115	3109;	N/A
116	3390;	N/A
117	3391;	N/A
118	3393;	N/A
119	3394;	N/A
120	3413;	N/A
121	3414;	N/A
122	3415;	N/A
123	3416;	N/A
124	3417;	N/A
125	3475;	N/A
126	3740;4047;3754;	N/A
127	3742;3901;3743;	N/A
128	3744;3840;3745;	N/A
129	3746;3936;3937;3747;6692;	N/A
130	3760;4101;3761;	N/A
131	3774;	N/A
132	3775;	N/A
133	3810;	N/A
134	4142;4143;4144;	N/A
135	4180;	N/A
136	4306;	N/A
137	4377;	N/A
138	4378;	N/A
139	4435;	N/A
140	4437;	N/A
141	4465;	N/A
142	4477;	N/A
143	4508;	N/A
144	4996;5334;6719;	N/A
145	5052;	N/A
146	5053;	N/A
147	5329;	N/A
148	5360;	N/A
149	5375;	N/A
150	5384;	N/A
151	5385;	N/A
152	5447;	N/A
153	5449;	N/A
154	5457;5630;5945;	N/A
155	5469;	N/A
156	5471;	N/A
157	5504;	N/A
158	5505;6761;6762;	N/A
159	5506;	N/A
160	5507;	N/A
161	5508;	N/A
162	5509;	N/A
163	5510;5511;	N/A
164	5518;	N/A
165	5529;	N/A
166	5597;5599;	N/A
167	5605;	N/A
168	5608;	N/A
169	5693;	N/A
170	5694;6763;6764;	N/A
171	5729;5733;	N/A
172	5730;5734;5750;	N/A
173	5731;5735;	N/A
174	5749;	N/A
175	5753;5756;	N/A
176	5755;	N/A
177	5760;	N/A
178	5778;5779;5780;5781;5797;5798;	N/A
179	5808;5874;	N/A
180	5816;	N/A
181	5817;	N/A
182	5837;6447;6453;6448;6446;6444;6452;6449;	N/A
183	5843;	N/A
184	5844;	N/A
185	5871;	N/A
186	5872;	N/A
187	5873;6772;6773;6774;	N/A
188	5883;5887;	N/A
189	5884;5888;6775;6776;	N/A
190	5885;5889;	N/A
191	5886;5890;	N/A
192	5904;6419;6778;6786;6787;6777;6779;	N/A
193	5971;6410;	N/A
194	6007;	3969;3970;
195	6109;6114;6118;	N/A
196	6115;6119;	N/A
197	6126;	N/A
198	6150;	N/A
199	6191;	N/A
200	6272;	N/A
201	6275;	N/A
202	6295;6334;	N/A
203	6296;	N/A
204	6297;	N/A
205	6511;	N/A
206	6517;	N/A
207	6520;	N/A
208	6522;	N/A
209	6523;	N/A
210	6530;	N/A
211	6531;	N/A
212	6532;6535;6538;	N/A
213	6533;6542;	N/A
214	6534;6537;	N/A
215	6536;6539;	N/A
216	6543;	N/A
217	6550;	N/A
218	6554;	N/A
219	6561;6788;6789;	N/A
220	6563;	N/A
221	6573;	N/A
222	6621;	N/A
223	6622;	N/A
224	6623;	N/A
225	6637;	N/A
226	6659;	N/A
227	6662;	N/A
228	6667;	N/A
229	6668;	N/A
230	6669;	N/A
231	6670;	N/A
232	6671;	N/A
233	6672;	N/A
234	6673;	N/A
235	6678;	N/A
236	6685;	N/A
237	6690;	N/A
238	6792;	N/A
239	6794;	N/A
240	6795;	N/A
241	7170;7171;7301;	N/A
242	7261;	N/A
243	7336;	N/A
244	7366;	N/A
245	7376;	N/A
246	7385;	N/A
247	1;2;3;4;5;6;7;8;9;11;13;14;15;16;17;18;19;21;23;24;25;29;30;33;34;35;36;37;38;39;40;41;42;44;45;46;47;48;49;50;51;52;53;54;55;56;58;59;60;61;62;63;64;65;66;67;68;69;70;71;72;73;74;75;76;77;78;79;80;81;82;83;84;85;86;87;88;89;90;91;92;93;95;96;97;99;105;106;109;110;111;112;113;115;117;118;119;120;121;124;125;126;127;128;129;132;133;134;135;136;137;138;139;141;143;144;145;146;148;149;159;160;161;16…	67;69;72;112;126;146;149;151;173;174;253;347;358;364;406;427;428;433;434;446;448;472;475;527;538;541;561;571;574;577;580;585;605;643;674;681;735;739;747;806;811;812;821;908;909;1082;1675;1687;1751;1807;1853;1860;1928;1945;1966;1968;1972;2029;2033;2040;2047;2048;2051;2052;2056;2112;2162;2163;2164;2174;2184;2185;2189;2190;2191;2208;2211;2222;2223;2257;2277;2278;2314;2339;2432;2467;2494;2515;2558;25…
248	10;12;20;22;26;27;28;31;32;57;94;98;100;101;102;103;104;107;108;114;116;130;131;140;142;147;150;151;152;153;154;155;156;157;158;190;191;192;193;194;195;196;197;200;201;206;207;208;215;216;217;218;219;220;221;222;228;229;241;242;243;261;279;293;316;321;323;327;331;332;335;374;384;385;386;387;401;402;403;404;408;413;414;417;436;496;499;500;515;516;517;518;519;520;521;522;528;530;533;534;535;538;539…	856;857;
249	953;	N/A
250	590;1293;	N/A
251	641;1299;	N/A
252	642;	N/A
253	983;	N/A
254	1604;3737;	N/A
255	1429;2699;3824;	N/A
256	1431;3765;	N/A
257	3092;3093;	N/A
258	1507;7387;	N/A
259	3740;	N/A
260	3754;4047;	N/A
261	3743;	N/A
262	3742;3901;	N/A
263	3744;	N/A
264	3745;3840;	N/A
265	3936;3937;6692;	N/A
266	3746;3747;	N/A
267	3760;	N/A
268	3761;4101;	N/A
269	4142;4143;	N/A
270	4144;	N/A
271	4996;	N/A
272	5334;6719;	N/A
273	5630;	N/A
274	5457;5945;	N/A
275	6761;	N/A
276	5505;6762;	N/A
277	6764;	N/A
278	5694;6763;	N/A
279	5734;	N/A
280	5730;5750;	N/A
281	5778;5781;	N/A
282	5779;5780;5797;5798;	N/A
283	6444;6446;6448;6449;	N/A
284	5837;6447;6452;6453;	N/A
285	6772;6774;	N/A
286	5873;6773;	N/A
287	6776;	N/A
288	5884;5888;6775;	N/A
289	5904;6777;6778;6779;	N/A
290	6419;6786;6787;	N/A
291	6118;	N/A
292	6109;6114;	N/A
293	6538;	N/A
294	6532;6535;	N/A
295	6561;6788;	N/A
296	6789;	N/A
297	7171;7301;	N/A
298	7170;	N/A
299	1;2;3;4;5;6;7;8;13;14;15;16;17;18;24;25;35;36;37;38;39;41;42;44;45;46;47;49;50;51;52;53;54;55;56;59;60;61;62;63;64;66;67;68;69;70;71;73;75;76;77;78;80;81;82;83;84;85;86;87;91;92;93;95;96;97;105;106;112;113;115;118;120;121;124;125;126;127;128;129;132;133;135;136;137;138;139;141;143;144;145;148;149;159;160;162;163;164;165;166;167;168;170;171;176;178;183;184;185;186;187;188;189;198;199;202;203;204;2…	67;69;72;112;126;146;149;151;173;174;253;347;358;364;406;427;428;433;434;446;448;472;475;527;538;541;561;571;574;577;580;585;605;643;674;681;735;739;747;806;811;812;821;908;909;1082;1675;1687;1751;1807;1853;1860;1928;1945;1966;1968;1972;2029;2033;2040;2047;2048;2051;2052;2056;2112;2162;2163;2164;2174;2184;2185;2189;2190;2191;2208;2211;2222;2223;2257;2277;2278;2314;2339;2432;2467;2494;2515;2558;25…
300	9;11;19;21;23;29;30;33;34;40;48;58;65;72;74;79;88;89;90;99;109;110;111;117;119;134;146;161;169;172;173;174;175;177;179;180;181;182;212;225;226;227;244;285;318;375;376;381;398;399;415;416;422;445;477;479;481;482;483;484;485;510;523;524;527;529;531;532;537;540;543;553;569;570;587;593;596;601;602;605;608;611;615;618;619;620;621;622;623;633;652;653;662;663;667;668;680;699;703;720;744;747;750;760;761;…	2314;
301	10;	N/A
302	12;	N/A
303	20;1202;	N/A
304	22;1203;	N/A
305	26;1204;	N/A
306	27;28;1205;	N/A
307	31;32;1206;	N/A
308	57;	N/A
309	94;1216;	N/A
310	98;100;1218;	N/A
311	101;1219;	N/A
312	102;103;104;1220;3977;3753;1221;	N/A
313	107;3645;6273;	N/A
314	108;1225;	N/A
315	114;1227;	N/A
316	116;1228;	N/A
317	130;131;1233;	N/A
318	140;331;206;332;1902;3377;1164;1954;496;949;1952;1162;4164;517;1163;1953;1788;1807;1790;3243;1531;1789;1375;1787;1435;2360;2361;3276;1851;2914;1888;1934;1935;436;1911;2015;937;936;1889;935;934;1337;5947;5951;3370;3369;3245;3280;1927;3260;3284;3263;3246;774;775;756;979;753;769;768;1319;2653;201;200;538;207;208;2683;1959;1958;1383;2684;193;192;1957;518;142;533;534;535;1919;1918;1381;2626;2019;2059;…	N/A
319	147;	N/A
320	150;	N/A
321	151;	N/A
322	152;1913;1912;1378;	N/A
323	153;528;	N/A
324	154;195;194;1243;	N/A
325	155;530;	N/A
326	156;197;196;1244;	N/A
327	157;1915;1914;1379;	N/A
328	158;1917;1916;1380;	N/A
329	190;191;4173;1242;	N/A
330	215;216;3437;3378;3438;218;217;1248;3447;222;221;1250;1247;	N/A
331	219;220;3454;3435;1249;	N/A
332	228;229;3436;1251;	N/A
333	241;384;5562;242;386;4077;4046;6319;6317;5916;5564;5566;5568;6024;6026;6028;6038;6036;6034;5572;5574;6065;5576;	N/A
334	243;4283;1527;7347;7334;	N/A
335	261;323;321;3236;3234;1528;2440;1328;2444;1530;3230;1548;3477;7243;1459;3235;	N/A
336	279;1256;2671;1471;1473;2675;1255;1472;	N/A
337	293;1259;	N/A
338	316;	N/A
339	327;3643;	N/A
340	335;1261;3034;	N/A
341	374;1266;	N/A
342	385;	N/A
343	387;	N/A
344	401;3638;403;402;1268;6274;6276;	N/A
345	404;1270;	N/A
346	408;1271;	N/A
347	413;1272;	N/A
348	414;1273;	N/A
349	417;1275;	N/A
350	499;500;858;7272;1281;	N/A
351	515;951;1284;	N/A
352	516;952;1285;	N/A
353	519;1922;3439;539;3440;1975;1974;1385;3431;3445;3441;3432;520;1923;3379;3448;1924;521;3433;3446;2139;2138;1403;3442;3450;2141;2140;1402;1947;2818;2817;1483;3449;1925;522;3443;3444;2129;2128;1400;3453;2127;2126;1401;1949;2820;2819;1484;3451;2150;2149;1405;3452;1977;1976;1386;	N/A
354	572;1078;1088;1090;1092;1094;1080;1082;1084;2476;2136;1887;2137;1079;573;2196;2197;2201;2202;1089;1091;1093;1095;1081;1083;1085;2477;2177;2192;2176;2193;2206;2474;970;2207;3381;2210;2472;975;2205;2208;2209;	N/A
355	575;	N/A
356	585;1291;	N/A
357	591;592;718;1148;1143;1294;	856;857;
358	626;1297;	N/A
359	627;1298;	N/A
360	628;	N/A
361	658;5415;5414;3420;3130;3075;3051;3129;4048;4104;4049;4105;4103;5434;5432;5861;6121;6113;6108;6111;6123;6186;5841;	N/A
362	721;1114;	N/A
363	726;954;	N/A
364	728;955;	N/A
365	729;956;	N/A
366	732;1311;	N/A
367	734;3073;3074;1733;2977;2976;1500;7381;3665;3664;2247;3059;6128;6656;6127;	N/A
368	737;1313;	N/A
369	746;748;1315;	N/A
370	749;751;1316;	N/A
371	767;1318;	N/A
372	806;811;807;808;809;810;7282;1326;2786;1308;3809;3812;3741;6691;2787;	N/A
373	844;1327;1338;	N/A
374	872;874;1330;4240;1132;1133;873;2774;1126;1135;5332;1345;	N/A
375	876;1331;	N/A
376	877;1116;1766;1767;2143;986;2341;2343;985;2142;1768;2342;1771;2002;878;880;7365;2003;879;881;6416;7349;3820;	N/A
377	904;905;4241;1333;	N/A
378	912;1142;4416;913;1141;4303;	N/A
379	920;921;922;923;3460;5254;1335;3461;	N/A
380	947;2840;3169;2839;977;	N/A
381	948;	N/A
382	961;	N/A
383	962;	N/A
384	965;2771;3240;	N/A
385	968;3371;3401;3333;3402;4113;3400;1540;3951;	N/A
386	971;2268;	N/A
387	972;	N/A
388	974;3598;	N/A
389	980;7400;5386;5436;5451;6743;6747;	N/A
390	981;2772;	N/A
391	984;1340;	N/A
392	997;	N/A
393	998;3343;	N/A
394	1062;	N/A
395	1063;	N/A
396	1068;	N/A
397	1069;	N/A
398	1104;1343;	N/A
399	1119;1344;	N/A
400	1136;1346;	N/A
401	1137;1138;1348;	N/A
402	1139;1140;1347;	N/A
403	1146;	N/A
404	1165;2582;1166;2585;1167;1873;2581;1168;1869;2586;2589;2587;2577;	N/A
405	1169;1868;2579;2584;2478;2583;2578;2580;	N/A
406	1170;1867;2491;2494;	N/A
407	1173;1175;3642;1177;1176;1351;1352;	N/A
408	1179;3644;1180;	N/A
409	1182;3636;1185;1186;1183;1184;1355;5253;3462;3463;	N/A
410	1198;3186;3191;1523;1529;3189;1237;3185;1522;3192;1520;3184;1521;	N/A
411	1199;3198;3199;3641;5943;3640;3200;3197;1525;5942;5789;5785;	N/A
412	1200;	N/A
413	1201;	N/A
414	1208;	N/A
415	1209;	N/A
416	1211;	N/A
417	1212;	N/A
418	1213;	N/A
419	1214;	N/A
420	1215;	N/A
421	1217;2257;5751;	N/A
422	1222;	N/A
423	1223;	N/A
424	1224;	N/A
425	1229;	N/A
426	1230;	N/A
427	1238;	N/A
428	1241;	N/A
429	1254;	N/A
430	1257;	N/A
431	1258;	N/A
432	1260;	N/A
433	1269;	N/A
434	1274;	N/A
435	1276;	N/A
436	1279;1738;1334;1357;1736;3777;1358;7345;7346;7344;	N/A
437	1290;	N/A
438	1296;	N/A
439	1301;	N/A
440	1307;	N/A
441	1312;	N/A
442	1317;	N/A
443	1324;	N/A
444	1329;	N/A
445	1332;	N/A
446	1339;	N/A
447	1341;	N/A
448	1349;	N/A
449	1350;	N/A
450	1353;	N/A
451	1354;	N/A
452	1356;	N/A
453	1359;	N/A
454	1361;	N/A
455	1362;1777;1778;	N/A
456	1363;1779;1780;	N/A
457	1364;1781;1782;	N/A
458	1365;1783;1784;	N/A
459	1366;1785;1786;	N/A
460	1367;1791;1792;	N/A
461	1368;1793;1794;	N/A
462	1369;1795;1796;	N/A
463	1370;1797;1798;	N/A
464	1371;1799;1800;	N/A
465	1372;1801;1802;	N/A
466	1373;1803;1804;	N/A
467	1374;1805;1806;	N/A
468	1376;4434;3763;3764;	N/A
469	1377;1890;1891;	N/A
470	1382;1944;	N/A
471	1387;2700;1399;2799;1404;2802;1408;	N/A
472	1393;	N/A
473	1395;	N/A
474	1396;	N/A
475	1397;	N/A
476	1398;	N/A
477	1406;	N/A
478	1409;	N/A
479	1416;2219;	N/A
480	1417;	N/A
481	1418;	N/A
482	1419;2224;2225;	N/A
483	1420;	N/A
484	1424;	N/A
485	1426;2299;	N/A
486	1432;	N/A
487	1439;	N/A
488	1441;3879;3756;	N/A
489	1450;	N/A
490	1451;2406;	N/A
491	1452;	N/A
492	1453;	N/A
493	1454;	N/A
494	1455;	N/A
495	1456;	N/A
496	1457;2436;	N/A
497	1461;	N/A
498	1462;	N/A
499	1463;	N/A
500	1464;	N/A
501	1465;	N/A
502	1467;	N/A
503	1470;	N/A
504	1475;2742;	N/A
505	1477;2760;	N/A
506	1479;2761;	N/A
507	1480;	N/A
508	1485;1720;2825;	N/A
509	1487;2828;	N/A
510	1488;2833;	N/A
511	1489;2835;	N/A
512	1492;2908;	N/A
513	1495;2946;2456;2457;2458;2801;	N/A
514	1496;2947;	N/A
515	1498;	N/A
516	1501;7256;	N/A
517	1502;	N/A
518	1504;4194;7233;7438;7383;7281;7332;7335;7362;1550;7338;7379;7337;7424;	N/A
519	1506;	N/A
520	1514;	N/A
521	1515;3145;2307;3143;3885;3147;3152;1516;3886;2936;3150;1517;	N/A
522	1533;	N/A
523	1534;3351;	N/A
524	1537;	N/A
525	1539;3399;	N/A
526	1541;3409;3410;3334;3404;3403;	N/A
527	1543;	N/A
528	1544;	N/A
529	1545;	N/A
530	1547;	N/A
531	1549;3476;	N/A
532	1551;3481;	N/A
533	1553;5446;6746;	N/A
534	1555;	N/A
535	1556;	N/A
536	1557;	N/A
537	1558;	N/A
538	1560;3525;3522;3491;3520;1561;3521;3526;3524;	N/A
539	1562;3527;	N/A
540	1564;	N/A
541	1565;3519;3540;2789;3539;3541;7402;	N/A
542	1567;	N/A
543	1568;3562;	N/A
544	1569;	N/A
545	1571;3570;	N/A
546	1573;3585;3584;3583;1575;3586;3639;3582;	N/A
547	1574;	N/A
548	1577;3588;	N/A
549	1578;3592;3593;6515;	N/A
550	1579;3595;	N/A
551	1580;	N/A
552	1582;2703;1583;2780;1587;3799;3750;3771;5950;6780;6781;6782;	N/A
553	1584;	N/A
554	1589;	N/A
555	1591;3694;	N/A
556	1592;3697;3692;2448;3580;3698;3699;	N/A
557	1593;	N/A
558	1594;3706;	N/A
559	1596;3708;	N/A
560	1597;3720;	N/A
561	1598;3719;7257;	N/A
562	1599;3722;3721;	N/A
563	1600;3724;3723;	N/A
564	1601;3726;3725;	N/A
565	1744;	N/A
566	1921;	N/A
567	1939;1941;3729;3733;	N/A
568	2065;2168;	N/A
569	2252;2254;	N/A
570	2371;5428;	N/A
571	2434;4200;	N/A
572	2437;3528;	N/A
573	2507;	N/A
574	2522;5862;5866;5911;5963;	N/A
575	2545;3042;3070;3043;	N/A
576	2547;2550;2553;2552;2566;6344;2987;2910;2988;3003;3012;2561;2558;2559;2991;2990;2992;5554;3005;2989;	N/A
577	2549;	N/A
578	2570;3040;3069;3041;	N/A
579	2592;	N/A
580	2693;	N/A
581	2781;	N/A
582	2800;	N/A
583	2926;	N/A
584	2964;	N/A
585	3063;	N/A
586	3079;	N/A
587	3081;	N/A
588	3086;	N/A
589	3160;	N/A
590	3434;	N/A
591	3471;	N/A
592	3492;	N/A
593	3623;	N/A
594	3632;	N/A
595	3637;	N/A
596	3717;3718;	N/A
597	3738;3849;3768;	N/A
598	3739;	N/A
599	3748;	N/A
600	3749;	N/A
601	3751;	N/A
602	3752;	N/A
603	3755;	N/A
604	3757;	N/A
605	3758;	N/A
606	3767;	N/A
607	3769;	N/A
608	3770;5439;5442;6744;6745;6412;5454;6748;	N/A
609	3843;4148;	N/A
610	4020;4451;6956;	N/A
611	4031;	N/A
612	4038;	N/A
613	4040;	N/A
614	4042;	N/A
615	4045;	N/A
616	4055;	N/A
617	4059;4452;	N/A
618	4066;4453;	N/A
619	4089;	N/A
620	4097;	N/A
621	4186;	N/A
622	4362;	N/A
623	4486;6712;	N/A
624	5330;6714;	N/A
625	5388;	N/A
626	5389;5614;	N/A
627	5408;	N/A
628	5411;6739;6740;6741;7368;7333;6742;	N/A
629	5413;	N/A
630	5417;	N/A
631	5437;5452;	N/A
632	5440;5443;5601;5455;6413;	N/A
633	5460;5463;	N/A
634	5461;5467;5470;5517;5528;	N/A
635	5462;5481;	N/A
636	5466;	N/A
637	5468;5473;	N/A
638	5475;	N/A
639	5477;	N/A
640	5479;	N/A
641	5483;	N/A
642	5485;	N/A
643	5489;	N/A
644	5491;	N/A
645	5519;	N/A
646	5530;	N/A
647	5547;	N/A
648	5548;	N/A
649	5551;5736;6042;6046;6050;6350;	N/A
650	5556;6351;	N/A
651	5570;5603;6645;	N/A
652	5596;5598;	N/A
653	5621;5654;5658;5662;5666;5709;5822;5828;5832;5894;5896;5898;5900;6567;6559;6151;	N/A
654	5706;	N/A
655	5739;	N/A
656	5741;5742;	N/A
657	5762;6455;6570;6588;	N/A
658	5783;	N/A
659	5787;	N/A
660	5791;	N/A
661	5842;	N/A
662	5856;	N/A
663	5858;	N/A
664	5902;6039;5956;5957;6655;6360;	N/A
665	5914;	N/A
666	5915;6316;	N/A
667	5939;5940;	N/A
668	5944;	N/A
669	5953;	N/A
670	5955;	N/A
671	5959;	N/A
672	5961;	N/A
673	5964;6142;6138;	N/A
674	5974;5975;5976;5977;5978;5979;5980;5981;5989;5990;5982;5983;5984;5986;6000;5987;5988;6001;6002;	N/A
675	6041;	N/A
676	6058;6076;	N/A
677	6062;6071;	N/A
678	6067;	N/A
679	6068;	N/A
680	6069;	N/A
681	6097;	N/A
682	6098;	N/A
683	6105;	N/A
684	6106;	N/A
685	6112;6117;6122;	N/A
686	6124;	N/A
687	6140;6145;6147;	N/A
688	6141;6143;	N/A
689	6167;	N/A
690	6168;	N/A
691	6176;	N/A
692	6177;	N/A
693	6184;	N/A
694	6185;	N/A
695	6193;6197;	N/A
696	6210;	N/A
697	6211;	N/A
698	6214;6252;	N/A
699	6215;6253;	N/A
700	6217;6219;	N/A
701	6226;	N/A
702	6227;	N/A
703	6234;	N/A
704	6235;	N/A
705	6244;	N/A
706	6245;	N/A
707	6257;6258;	N/A
708	6270;	N/A
709	6285;	N/A
710	6286;	N/A
711	6291;	N/A
712	6292;	N/A
713	6300;	N/A
714	6301;	N/A
715	6311;	N/A
716	6312;	N/A
717	6326;	N/A
718	6327;6331;6336;	N/A
719	6328;	N/A
720	6329;6333;6338;	N/A
721	6345;	N/A
722	6375;6383;	N/A
723	6394;6401;	N/A
724	6450;6451;	N/A
725	6471;	N/A
726	6480;6486;	N/A
727	6494;	N/A
728	6500;	N/A
729	6504;6576;	N/A
730	6510;	N/A
731	6521;	N/A
732	6526;	N/A
733	6551;	N/A
734	6558;	N/A
735	6574;	N/A
736	6575;	N/A
737	6578;	N/A
738	6607;6613;	N/A
739	6628;6630;	N/A
740	6631;	N/A
741	6633;6634;	N/A
742	6660;	N/A
743	6665;	N/A
744	6666;	N/A
745	6676;	N/A
746	6677;	N/A
747	6683;	N/A
748	6684;	N/A
749	6699;	N/A
750	6707;	N/A
751	6713;	N/A
752	6749;	N/A
753	6750;	N/A
754	6751;	N/A
755	6756;	N/A
756	6757;	N/A
757	6758;	N/A
758	6759;	N/A
759	6760;	N/A
760	6783;	N/A
761	6784;	N/A
762	6785;	N/A
763	6821;	N/A
764	6875;6876;6931;	N/A
765	6888;6889;6925;	N/A
766	6893;	N/A
767	6894;	N/A
768	6895;	N/A
769	6896;	N/A
770	6897;	N/A
771	6898;	N/A
772	6899;	N/A
773	6900;	N/A
774	6901;	N/A
775	6902;	N/A
776	6903;	N/A
777	6904;	N/A
778	6905;	N/A
779	6906;	N/A
780	6907;	N/A
781	6908;	N/A
782	6909;	N/A
783	6910;	N/A
784	6911;	N/A
785	6912;	N/A
786	6913;	N/A
787	6914;	N/A
788	6915;	N/A
789	6916;	N/A
790	6917;	N/A
791	6918;	N/A
792	6919;	N/A
793	6920;	N/A
794	6921;	N/A
795	6922;	N/A
796	6923;	N/A
797	6924;	N/A
798	6926;	N/A
799	6927;	N/A
800	6928;	N/A
801	6929;	N/A
802	6930;	N/A
803	6933;	N/A
804	6937;	N/A
805	6941;	N/A
806	6945;	N/A
807	6959;	N/A
808	6963;	N/A
809	6998;	N/A
810	7001;	N/A
811	7006;	N/A
812	7009;	N/A
813	7032;	N/A
814	7038;	N/A
815	7045;	N/A
816	7047;	N/A
817	7069;	N/A
818	7103;	N/A
819	7138;	N/A
820	7166;7303;7308;7331;7239;7325;7328;	N/A
821	7193;7305;7226;7320;7321;7314;7315;	N/A
822	7258;7288;	N/A
823	7275;	N/A
824	7289;	N/A
825	7290;	N/A
826	7302;	N/A
827	7306;	N/A
828	7307;	N/A
829	7309;	N/A
830	7311;	N/A
831	7313;	N/A
832	7316;	N/A
833	7317;	N/A
834	7319;	N/A
835	7322;	N/A
836	7323;	N/A
837	7326;	N/A
838	7327;	N/A
839	7329;	N/A
840	7330;	N/A
841	7339;	N/A
842	7340;	N/A
843	7429;	N/A
844	7431;	N/A
845	7432;	N/A
846	7433;	N/A
847	7434;	N/A
848	2699;	N/A
849	1429;3824;	N/A
850	1431;	N/A
851	3765;	N/A
852	3937;6692;	N/A
853	3936;	N/A
854	3746;	N/A
855	3747;	N/A
856	6444;6446;6448;	N/A
857	6449;	N/A
858	6452;6453;	N/A
859	5837;6447;	N/A
860	6772;	N/A
861	6774;	N/A
862	5884;6775;	N/A
863	5888;	N/A
864	6778;6779;	N/A
865	5904;6777;	N/A
866	6419;6787;	N/A
867	6786;	N/A
868	14;15;16;17;18;24;25;35;36;37;38;39;41;42;45;46;47;51;53;55;56;59;60;61;62;63;67;69;70;71;73;75;76;77;80;81;82;83;84;85;86;87;91;92;95;97;105;106;115;118;120;121;139;143;144;145;148;149;159;160;162;163;164;165;166;167;168;183;186;187;198;202;203;204;209;210;213;214;223;224;230;231;232;233;234;235;237;238;239;240;245;246;247;250;251;252;253;254;256;257;259;260;262;263;264;265;266;268;269;270;271;2…	67;69;72;112;126;146;149;151;173;174;253;347;358;364;406;427;428;433;434;446;448;472;475;527;538;541;561;571;574;577;580;585;605;643;674;681;735;739;747;806;811;812;821;908;909;1082;1675;1687;1751;1807;1853;1860;1928;1945;1966;1968;1972;2029;2033;2040;2047;2048;2051;2052;2056;2112;2162;2163;2164;2174;2184;2185;2189;2190;2191;2208;2211;2222;2223;2257;2277;2278;2339;2432;2467;2494;2515;2558;2564;25…
869	1;2;3;4;5;6;7;8;13;44;49;50;52;54;64;66;68;78;93;96;112;113;124;125;126;127;128;129;132;133;135;136;137;138;141;170;171;176;178;184;185;188;189;199;205;211;236;248;249;255;258;267;278;282;287;313;315;329;330;367;373;390;391;392;405;411;412;419;426;443;451;458;468;469;476;478;480;509;547;556;557;562;564;565;567;571;577;581;582;583;586;588;589;612;644;646;650;651;656;659;661;669;670;671;672;673;674…	2314;2816;4729;
870	9;	N/A
871	11;	N/A
872	19;1685;169;172;543;173;760;174;761;175;764;177;910;1687;895;1694;896;1696;1706;2212;1698;1708;1700;3126;1703;1709;3127;1704;1710;3128;1705;2829;4468;3916;1707;3918;2948;3338;6952;3925;3339;2281;4375;2282;3340;4002;2824;2823;6935;4043;3911;5421;5424;5427;5536;5589;5404;4053;4371;4057;5579;4061;5582;4064;5585;4076;6013;6016;6019;6059;6060;5591;5593;5595;5682;5685;5688;5690;3490;3489;1554;4480;5078…	N/A
873	21;	N/A
874	23;	N/A
875	29;30;	N/A
876	33;34;	N/A
877	40;1131;766;3667;3137;2167;3552;3542;4169;3969;	N/A
878	48;	N/A
879	58;	N/A
880	65;1145;6801;	N/A
881	72;	N/A
882	74;	N/A
883	99;	N/A
884	146;2606;	N/A
885	161;	N/A
886	225;226;227;3373;1160;4163;680;1161;	N/A
887	285;	N/A
888	318;3187;3193;3190;3226;2442;1394;3996;1937;1938;1940;1942;2016;5958;482;2367;1388;398;2807;1460;1945;2486;2572;3887;399;2806;4073;3470;5465;3569;5487;5493;5501;5503;2377;2482;3188;3194;3195;3204;5809;	N/A
889	375;	N/A
890	415;	N/A
891	416;	N/A
892	422;	N/A
893	445;3216;3217;	N/A
894	477;479;481;	N/A
895	510;1267;3787;1252;7294;7341;	N/A
896	523;1815;	N/A
897	524;1816;1825;1822;	N/A
898	527;1817;1831;1829;	N/A
899	529;1819;1832;1833;1834;1835;1836;	N/A
900	531;1821;	N/A
901	532;1837;1827;1828;	N/A
902	537;	N/A
903	540;652;653;1920;	N/A
904	553;3166;3167;	N/A
905	587;841;930;4195;	N/A
906	596;	N/A
907	601;	N/A
908	602;	N/A
909	605;	N/A
910	608;	N/A
911	611;	N/A
912	615;	N/A
913	633;	N/A
914	667;668;3388;	N/A
915	699;	N/A
916	703;	N/A
917	720;	N/A
918	747;	N/A
919	750;	N/A
920	803;3676;3677;3678;3679;3680;7404;	N/A
921	843;846;4239;938;2777;5333;	N/A
922	851;	N/A
923	860;4019;	N/A
924	868;	N/A
925	870;1101;	N/A
926	919;	N/A
927	929;	N/A
928	941;942;	N/A
929	945;	N/A
930	969;	N/A
931	976;	N/A
932	982;2610;1932;	N/A
933	991;992;	N/A
934	1066;	N/A
935	1067;	N/A
936	1070;	N/A
937	1071;	N/A
938	1074;1086;	N/A
939	1075;1087;	N/A
940	1098;	N/A
941	1099;	N/A
942	1144;4023;	N/A
943	1154;	N/A
944	1158;	N/A
945	1192;1193;	N/A
946	1194;	N/A
947	1195;	N/A
948	1196;	N/A
949	1197;	N/A
950	1226;	N/A
951	1231;	N/A
952	1232;	N/A
953	1234;	N/A
954	1235;	N/A
955	1236;	N/A
956	1263;	N/A
957	1277;	N/A
958	1314;	N/A
959	1336;	N/A
960	1384;7164;7194;7227;7237;	N/A
961	1407;2155;	N/A
962	1413;2216;	N/A
963	1414;	N/A
964	1422;	N/A
965	1427;	N/A
966	1445;	N/A
967	1446;	N/A
968	1447;	N/A
969	1448;	N/A
970	1486;	N/A
971	1491;	N/A
972	1519;	N/A
973	1526;	N/A
974	1559;	N/A
975	1576;	N/A
976	1585;6006;1586;	N/A
977	1603;	N/A
978	1607;	N/A
979	1743;4189;4190;7348;7178;7422;	N/A
980	1818;	N/A
981	1820;	N/A
982	1823;	N/A
983	1824;	N/A
984	1826;	N/A
985	1830;	N/A
986	1844;3293;	N/A
987	1845;3294;	N/A
988	1846;3295;	N/A
989	1847;3271;	N/A
990	1848;3272;	N/A
991	1849;3273;	N/A
992	1850;3274;	N/A
993	1852;3239;	N/A
994	1853;	N/A
995	1854;3277;	N/A
996	1856;3237;	N/A
997	1857;	N/A
998	1858;3281;	N/A
999	1860;	N/A
1000	1861;3290;	N/A
1001	1862;3291;	N/A
1002	1863;3292;	N/A
1003	1870;	N/A
1004	1872;	N/A
1005	2014;	N/A
1006	2025;	N/A
1007	2027;	N/A
1008	2028;	N/A
1009	2029;	N/A
1010	2030;	N/A
1011	2031;	N/A
1012	2032;	N/A
1013	2033;	N/A
1014	2034;	N/A
1015	2035;	N/A
1016	2042;	N/A
1017	2090;2092;2105;2101;	N/A
1018	2102;	N/A
1019	2145;2146;2147;2148;4419;7360;	N/A
1020	2217;	N/A
1021	2223;	N/A
1022	2233;	N/A
1023	2251;	N/A
1024	2261;	N/A
1025	2264;	N/A
1026	2352;	N/A
1027	2378;	N/A
1028	2403;	N/A
1029	2419;	N/A
1030	2423;	N/A
1031	2427;	N/A
1032	2431;	N/A
1033	2435;	N/A
1034	2465;	N/A
1035	2479;	N/A
1036	2480;	N/A
1037	2492;	N/A
1038	2495;	N/A
1039	2502;	N/A
1040	2516;2607;	N/A
1041	2543;	N/A
1042	2560;	2314;
1043	2562;	N/A
1044	2574;	N/A
1045	2575;	N/A
1046	2576;	N/A
1047	2588;	N/A
1048	2593;	N/A
1049	2608;	N/A
1050	2611;	N/A
1051	2665;7216;7217;	N/A
1052	2695;7218;7423;	N/A
1053	2769;	N/A
1054	2920;	N/A
1055	2922;5405;	N/A
1056	2927;	N/A
1057	2932;	N/A
1058	2933;	N/A
1059	2974;	N/A
1060	3037;	N/A
1061	3084;	N/A
1062	3108;	N/A
1063	3123;	N/A
1064	3133;4162;7388;5444;	N/A
1065	3215;	N/A
1066	3218;	N/A
1067	3219;	N/A
1068	3220;	N/A
1069	3221;	N/A
1070	3222;	N/A
1071	3225;	N/A
1072	3229;	N/A
1073	3233;	N/A
1074	3238;	N/A
1075	3261;	N/A
1076	3262;	N/A
1077	3275;	N/A
1078	3278;	N/A
1079	3282;	N/A
1080	3283;	N/A
1081	3286;	N/A
1082	3288;	N/A
1083	3342;	N/A
1084	3383;	N/A
1085	3458;	N/A
1086	3474;	N/A
1087	3488;5448;	N/A
1088	3494;	N/A
1089	3501;	N/A
1090	3506;	N/A
1091	3511;	N/A
1092	3560;	N/A
1093	3591;	N/A
1094	3611;	N/A
1095	3685;	N/A
1096	3695;	N/A
1097	3700;	N/A
1098	3705;	N/A
1099	3710;	N/A
1100	3714;3715;	N/A
1101	3759;	N/A
1102	3762;	N/A
1103	3772;7412;	N/A
1104	3946;	N/A
1105	3952;	N/A
1106	3965;	N/A
1107	4008;	N/A
1108	4054;	N/A
1109	4058;	N/A
1110	4065;6650;6936;	N/A
1111	4068;	N/A
1112	4071;	N/A
1113	4196;	N/A
1114	4198;	N/A
1115	4228;	N/A
1116	4229;	N/A
1117	4354;	N/A
1118	4358;	N/A
1119	4407;	N/A
1120	4409;	N/A
1121	4421;	N/A
1122	4471;	N/A
1123	5373;	N/A
1124	5435;5450;	N/A
1125	5441;	N/A
1126	5516;	N/A
1127	5538;	N/A
1128	5545;	N/A
1129	5546;	N/A
1130	5569;5602;6644;	N/A
1131	5571;6072;6073;6074;	N/A
1132	5573;6064;	N/A
1133	5575;	N/A
1134	5625;	N/A
1135	5626;	N/A
1136	5627;	N/A
1137	5628;	N/A
1138	5714;	N/A
1139	5761;	N/A
1140	5763;6457;	N/A
1141	5833;7283;7390;	N/A
1142	6033;	N/A
1143	6035;	N/A
1144	6037;	N/A
1145	6077;6078;	N/A
1146	6107;6110;	N/A
1147	6265;	N/A
1148	6266;	N/A
1149	6267;	N/A
1150	6268;	N/A
1151	6318;	N/A
1152	6325;	N/A
1153	6382;	N/A
1154	6400;	N/A
1155	6411;	N/A
1156	6423;	N/A
1157	6424;	N/A
1158	6427;	N/A
1159	6428;	N/A
1160	6433;	N/A
1161	6435;	N/A
1162	6436;	N/A
1163	6439;	N/A
1164	6454;	N/A
1165	6485;	N/A
1166	6518;6524;6525;	N/A
1167	6557;6560;	N/A
1168	6562;	N/A
1169	6572;	N/A
1170	6577;	N/A
1171	6612;	N/A
1172	6646;	N/A
1173	6654;	N/A
1174	6693;	N/A
1175	6700;	N/A
1176	6708;	N/A
1177	6709;	N/A
1178	6715;	N/A
1179	6720;	N/A
1180	6752;	N/A
1181	6753;	N/A
1182	6754;	N/A
1183	6755;	N/A
1184	6765;	N/A
1185	6766;	N/A
1186	6767;	N/A
1187	6768;	N/A
1188	6769;	N/A
1189	6770;	N/A
1190	6771;	N/A
1191	6806;	N/A
1192	6808;	N/A
1193	6810;	N/A
1194	6812;	N/A
1195	6825;	N/A
1196	6828;	N/A
1197	6829;	N/A
1198	6832;	N/A
1199	6835;	N/A
1200	6837;	N/A
1201	6839;	N/A
1202	6847;	N/A
1203	6859;	N/A
1204	6868;	N/A
1205	6870;	N/A
1206	6871;	N/A
1207	6878;	N/A
1208	6879;	N/A
1209	6880;	N/A
1210	6881;	N/A
1211	6882;	N/A
1212	6883;	N/A
1213	6884;	N/A
1214	6944;	N/A
1215	6958;	N/A
1216	6962;	N/A
1217	7000;	N/A
1218	7008;	N/A
1219	7031;	N/A
1220	7034;	N/A
1221	7046;	N/A
1222	7052;	N/A
1223	7068;	N/A
1224	7088;	N/A
1225	7093;	N/A
1226	7094;	N/A
1227	7095;	N/A
1228	7096;	N/A
1229	7097;	N/A
1230	7098;	N/A
1231	7099;	N/A
1232	7100;	N/A
1233	7101;	N/A
1234	7102;	N/A
1235	7104;	N/A
1236	7105;	N/A
1237	7106;	N/A
1238	7107;	N/A
1239	7108;	N/A
1240	7109;	N/A
1241	7110;	N/A
1242	7111;	N/A
1243	7113;	N/A
1244	7117;	N/A
1245	7120;	N/A
1246	7121;	N/A
1247	7124;	N/A
1248	7125;	N/A
1249	7146;	N/A
1250	7147;	N/A
1251	7148;	N/A
1252	7149;	N/A
1253	7150;	N/A
1254	7151;	N/A
1255	7215;	N/A
1256	7293;	N/A
1257	7304;	N/A
1258	7310;	N/A
1259	7312;	N/A
1260	7318;	N/A
1261	7324;	N/A
1262	7415;	N/A
1263	7418;	N/A
1264	7430;	N/A
1265	7435;	N/A
1266	28;1205;	N/A
1267	27;	N/A
1268	1206;	N/A
1269	31;32;	N/A
1270	100;	N/A
1271	98;1218;	N/A
1272	102;103;1221;	N/A
1273	104;1220;3753;3977;	N/A
1274	107;	N/A
1275	3645;6273;	N/A
1276	130;131;	N/A
1277	1233;	N/A
1278	140;206;331;332;496;517;681;949;978;1162;1163;1164;1245;1304;1468;1531;1532;1602;1605;1788;1789;1790;1807;1864;1892;1893;1894;1895;1896;1897;1898;1899;1900;1901;1902;1903;1904;1905;1906;1907;1908;1909;1910;1952;1953;1954;2018;2019;2020;2021;2022;2023;2024;2037;2038;2039;2040;2041;2058;2059;2172;2270;2271;2272;2318;2319;2320;2321;2322;2407;2408;2409;2410;2609;2616;2617;2618;2619;2620;2621;2622;262…	N/A
1279	142;192;193;200;201;207;208;436;518;533;534;535;538;753;754;755;756;757;768;769;770;771;772;773;774;775;776;777;934;935;936;937;979;1319;1320;1321;1322;1323;1337;1375;1381;1383;1425;1435;1436;1437;1438;1787;1851;1855;1859;1888;1889;1911;1918;1919;1927;1934;1935;1957;1958;1959;2015;2026;2269;2296;2297;2298;2356;2357;2358;2359;2360;2361;2636;2639;2640;2657;2660;2662;2683;2684;2914;3245;3246;3247;32…	N/A
1280	1378;1912;	N/A
1281	152;1913;	N/A
1282	154;195;	N/A
1283	194;1243;	N/A
1284	196;1244;	N/A
1285	156;197;	N/A
1286	157;1915;	N/A
1287	1379;1914;	N/A
1288	158;1917;	N/A
1289	1380;1916;	N/A
1290	190;191;	N/A
1291	1242;4173;	N/A
1292	215;216;221;222;1247;1250;3378;3437;3447;	N/A
1293	217;218;1248;3438;	N/A
1294	219;220;1249;	N/A
1295	3435;3454;	N/A
1296	229;3436;	N/A
1297	228;1251;	N/A
1298	241;242;384;386;5562;5564;5566;5568;5572;5574;5576;6024;6026;6028;6034;6036;6038;6065;	N/A
1299	4046;4077;5916;6317;6319;	N/A
1300	1527;4283;7347;	N/A
1301	243;7334;	N/A
1302	1328;1459;1528;1530;1548;2440;2444;3230;3477;7243;	N/A
1303	261;321;323;3234;3235;3236;	N/A
1304	1255;1472;1473;2675;	N/A
1305	279;1256;1471;2671;	N/A
1306	335;3034;	N/A
1307	1261;	N/A
1308	401;3638;6276;	N/A
1309	402;403;1268;6274;	N/A
1310	499;500;1281;7272;	N/A
1311	858;	N/A
1312	951;	N/A
1313	515;1284;	N/A
1314	516;952;	N/A
1315	1285;	N/A
1316	521;522;1400;1401;1402;1483;1484;1923;1924;1925;1947;1949;2126;2127;2128;2129;2140;2141;2817;2818;2819;2820;3379;3433;3443;3444;3448;3449;3450;3453;	N/A
1317	519;520;539;1385;1386;1403;1405;1922;1974;1975;1976;1977;2138;2139;2149;2150;3431;3432;3439;3440;3441;3442;3445;3446;3451;3452;	N/A
1318	572;1078;1080;1082;1084;1088;1090;1092;1094;1887;2136;2176;2192;2196;2201;2205;2208;2209;2476;	N/A
1319	573;970;975;1079;1081;1083;1085;1089;1091;1093;1095;2137;2177;2193;2197;2202;2206;2207;2210;2472;2474;2477;3381;	N/A
1320	591;592;718;1294;	856;857;
1321	1143;1148;	N/A
1322	658;3420;5414;5415;5432;5434;5841;5861;6108;6111;6113;6121;6123;6186;	N/A
1323	3051;3075;3129;3130;4048;4049;4103;4104;4105;	N/A
1324	734;2247;3059;3664;3665;6127;6128;6656;	N/A
1325	1500;1733;2976;2977;3073;3074;7381;	N/A
1326	1315;	N/A
1327	746;748;	N/A
1328	749;1316;	N/A
1329	751;	N/A
1330	806;807;808;809;810;811;1326;2786;2787;7282;	N/A
1331	1308;3741;3809;3812;6691;	N/A
1332	1327;	N/A
1333	844;1338;	N/A
1334	1126;1135;2774;	N/A
1335	872;873;874;1132;1133;1330;1345;4240;5332;	N/A
1336	877;985;986;1116;1766;1767;1768;1771;2002;2003;2142;2143;2341;2342;2343;3820;6416;7349;7365;	N/A
1337	878;879;880;881;	N/A
1338	905;4241;	N/A
1339	904;1333;	N/A
1340	913;1141;4303;	N/A
1341	912;1142;4416;	N/A
1342	920;921;922;1335;3460;5254;	N/A
1343	923;3461;	N/A
1344	947;2840;3169;	N/A
1345	977;2839;	N/A
1346	2771;3240;	N/A
1347	965;	N/A
1348	1540;3333;3400;3401;3402;3951;4113;	N/A
1349	968;3371;	N/A
1350	980;5386;7400;	N/A
1351	5436;5451;6743;6747;	N/A
1352	1137;1348;	N/A
1353	1138;	N/A
1354	1139;1140;	N/A
1355	1347;	N/A
1356	1165;1166;1167;1873;2577;2582;2585;2587;	N/A
1357	1168;1869;2581;2586;2589;	N/A
1358	1169;1868;2579;2580;2584;	N/A
1359	2478;2578;2583;	N/A
1360	1170;2491;	N/A
1361	1867;2494;	N/A
1362	1173;1175;1352;	N/A
1363	1176;1177;1351;3642;	N/A
1364	1179;	N/A
1365	1180;3644;	N/A
1366	1183;1184;1186;1355;3462;5253;	N/A
1367	1182;1185;3463;3636;	N/A
1368	1237;1520;1521;1522;1529;3184;3185;3189;3192;	N/A
1369	1198;1523;3186;3191;	N/A
1370	1525;3197;3200;3640;5785;5789;5942;5943;	N/A
1371	1199;3198;3199;3641;	N/A
1372	1217;	N/A
1373	2257;5751;	N/A
1374	1279;1334;1357;1358;1736;1738;3777;7344;	N/A
1375	7345;7346;	N/A
1376	1362;1777;	N/A
1377	1778;	N/A
1378	1363;	N/A
1379	1779;1780;	N/A
1380	1364;	N/A
1381	1781;1782;	N/A
1382	1365;	N/A
1383	1783;1784;	N/A
1384	1366;1785;	N/A
1385	1786;	N/A
1386	1367;1791;	N/A
1387	1792;	N/A
1388	1794;	N/A
1389	1368;1793;	N/A
1390	1369;	N/A
1391	1795;1796;	N/A
1392	1370;1797;	N/A
1393	1798;	N/A
1394	1800;	N/A
1395	1371;1799;	N/A
1396	1802;	N/A
1397	1372;1801;	N/A
1398	1373;1803;	N/A
1399	1804;	N/A
1400	1806;	N/A
1401	1374;1805;	N/A
1402	3763;3764;	N/A
1403	1376;4434;	N/A
1404	1891;	N/A
1405	1377;1890;	N/A
1406	1387;1408;2700;2802;	N/A
1407	1399;1404;2799;	N/A
1408	2224;2225;	N/A
1409	1419;	N/A
1410	1441;3879;	N/A
1411	3756;	N/A
1412	1720;2825;	N/A
1413	1485;	N/A
1414	1495;2456;2946;	N/A
1415	2457;2458;2801;	N/A
1416	1504;4194;7233;7337;7338;7379;7383;7424;7438;	N/A
1417	1550;7281;7332;7335;7362;	N/A
1418	1516;1517;2936;3147;3150;3152;3886;	N/A
1419	1515;2307;3143;3145;3885;	N/A
1420	3334;3403;3404;	N/A
1421	1541;3409;3410;	N/A
1422	6746;	N/A
1423	1553;5446;	N/A
1424	1561;3491;3520;3521;3522;3526;	N/A
1425	1560;3524;3525;	N/A
1426	1565;3519;3539;3540;3541;7402;	N/A
1427	2789;	N/A
1428	1575;3583;3584;	N/A
1429	1573;3582;3585;3586;3639;	N/A
1430	3593;6515;	N/A
1431	1578;3592;	N/A
1432	1582;2703;5950;6780;6781;6782;	N/A
1433	1583;1587;2780;3750;3771;3799;	N/A
1434	1592;3697;3698;3699;	N/A
1435	2448;3580;3692;	N/A
1436	7257;	N/A
1437	1598;3719;	N/A
1438	3721;3722;	N/A
1439	1599;	N/A
1440	1600;3724;	N/A
1441	3723;	N/A
1442	3725;3726;	N/A
1443	1601;	N/A
1444	1939;1941;	N/A
1445	3729;3733;	N/A
1446	2522;5862;5866;	N/A
1447	5911;5963;	N/A
1448	2558;2559;2561;2910;2988;2990;2991;2992;3003;3005;3012;5554;	N/A
1449	2547;2550;2552;2553;2566;2987;2989;6344;	N/A
1450	3738;3849;	N/A
1451	3768;	N/A
1452	5454;6412;6748;	N/A
1453	3770;5439;5442;6744;6745;	N/A
1454	4451;	N/A
1455	4020;6956;	N/A
1456	5411;6739;6740;6742;	N/A
1457	6741;7333;7368;	N/A
1458	5440;5443;5601;	N/A
1459	5455;6413;	N/A
1460	5461;5467;5470;	N/A
1461	5517;5528;	N/A
1462	5551;5736;6042;6046;6050;	N/A
1463	6350;	N/A
1464	5570;	N/A
1465	5603;6645;	N/A
1466	5621;5654;5658;5662;5666;5709;5822;5828;5832;5894;5896;5898;5900;6567;	N/A
1467	6151;6559;	N/A
1468	6570;6588;	N/A
1469	5762;6455;	N/A
1470	5956;5957;6039;6655;	N/A
1471	5902;6360;	N/A
1472	6138;6142;	N/A
1473	5964;	N/A
1474	5974;5975;5976;5977;5978;5979;5980;5981;5982;5983;5984;5986;5987;5988;	N/A
1475	5989;5990;6000;6001;6002;	N/A
1476	6117;	N/A
1477	6112;6122;	N/A
1478	6140;6145;	N/A
1479	6147;	N/A
1480	6336;	N/A
1481	6327;6331;	N/A
1482	6329;6338;	N/A
1483	6333;	N/A
1484	6876;	N/A
1485	6875;6931;	N/A
1486	6888;6889;	N/A
1487	6925;	N/A
1488	7166;7303;7308;7331;	N/A
1489	7239;7325;7328;	N/A
1490	7226;7305;7320;7321;	N/A
1491	7193;7314;7315;	N/A
1492	6448;	N/A
1493	6444;6446;	N/A
1494	6778;	N/A
1495	6779;	N/A
1496	14;15;16;17;24;25;35;36;37;38;39;41;42;45;46;47;51;53;55;56;59;60;61;62;67;70;71;73;75;76;77;80;81;82;83;84;85;86;87;91;92;95;97;118;145;148;149;159;160;162;166;168;187;203;210;214;230;238;239;240;245;247;250;251;252;256;259;260;262;263;264;265;266;269;270;271;272;273;274;275;280;281;283;284;290;291;292;319;322;324;325;328;336;337;338;339;341;342;345;346;347;348;349;350;351;352;353;354;355;356;35…	67;69;72;112;126;146;149;151;173;174;253;347;358;364;406;427;428;433;434;446;448;472;475;527;538;541;561;571;574;577;580;585;605;643;674;681;735;739;747;806;811;812;821;908;909;1082;1675;1687;1751;1807;1853;1860;1928;1945;1966;1968;1972;2029;2033;2040;2047;2048;2051;2052;2056;2112;2162;2163;2164;2174;2184;2185;2189;2190;2191;2208;2211;2222;2223;2257;2277;2278;2339;2432;2467;2494;2515;2558;2564;25…
1497	18;63;69;105;106;115;120;121;139;143;144;163;164;165;167;183;186;198;202;204;209;213;223;224;231;232;233;234;235;237;246;253;254;257;268;276;277;286;288;289;294;295;296;297;298;299;300;301;302;303;304;305;306;307;308;309;310;311;312;314;317;320;326;333;334;340;343;344;382;383;400;418;423;437;438;439;440;441;442;444;459;460;461;462;463;464;465;466;467;475;508;525;526;536;541;546;568;574;578;580;58…	253;347;1675;1687;1853;2029;2164;2747;2769;2825;3082;3084;4727;4729;
1498	1;2;	N/A
1499	3;4;	N/A
1500	5;6;	N/A
1501	7;8;1774;52;49;329;248;330;249;390;267;391;392;1102;68;50;1210;5769;3933;1190;2754;2674;54;78;96;367;373;924;917;650;651;918;1653;914;656;677;676;4245;916;2885;4321;2891;4323;3396;717;1657;1127;1128;1658;2074;1659;282;2123;1660;696;2279;1712;1713;1714;1715;443;476;478;480;1716;458;3455;1677;236;176;1672;3044;3125;1689;419;451;5409;1717;185;188;189;2349;1611;1609;1610;1612;1613;1615;1616;1617;4028…	2314;4729;
1502	44;	N/A
1503	64;	N/A
1504	66;	N/A
1505	93;	N/A
1506	112;3945;	N/A
1507	113;	N/A
1508	124;125;7264;	N/A
1509	126;127;	N/A
1510	128;129;	N/A
1511	132;133;	N/A
1512	135;136;	N/A
1513	137;138;	N/A
1514	184;	N/A
1515	199;	N/A
1516	205;	N/A
1517	255;1113;1112;2966;4172;	N/A
1518	278;	N/A
1519	287;1723;	N/A
1520	405;	N/A
1521	411;571;577;586;582;583;547;581;412;7167;7421;	N/A
1522	426;1721;	N/A
1523	468;2400;	N/A
1524	469;2230;	N/A
1525	509;1283;7389;	N/A
1526	556;1842;1865;1838;1840;	N/A
1527	557;1843;1866;1839;1841;	N/A
1528	612;	N/A
1529	644;646;	N/A
1530	674;2913;3596;4379;	N/A
1531	683;2539;	N/A
1532	700;	N/A
1533	735;736;4181;	N/A
1534	745;2925;	N/A
1535	752;1724;	N/A
1536	781;782;	N/A
1537	783;	N/A
1538	865;	N/A
1539	869;	N/A
1540	907;	N/A
1541	946;4410;	N/A
1542	958;	N/A
1543	960;	N/A
1544	964;	N/A
1545	967;	N/A
1546	988;	N/A
1547	1096;	N/A
1548	1097;	N/A
1549	1111;	N/A
1550	1147;6800;	N/A
1551	1155;	N/A
1552	1159;	N/A
1553	1188;	N/A
1554	1300;	N/A
1555	1305;	N/A
1556	1442;	N/A
1557	1494;6339;	N/A
1558	1497;2443;	N/A
1559	1513;	N/A
1560	1518;	N/A
1561	1546;	N/A
1562	1588;2706;3819;	N/A
1563	1725;2404;	N/A
1564	1726;2770;	N/A
1565	1769;1770;5486;5492;5500;5502;	N/A
1566	2017;	N/A
1567	2091;	N/A
1568	2118;	N/A
1569	2144;	N/A
1570	2164;2931;	N/A
1571	2165;	N/A
1572	2166;	N/A
1573	2234;	N/A
1574	2235;	N/A
1575	2250;2540;	N/A
1576	2262;	N/A
1577	2263;2267;3421;	N/A
1578	2428;4408;	N/A
1579	2432;4355;	N/A
1580	2459;	N/A
1581	2528;	N/A
1582	2590;4350;2591;3061;4033;4351;	N/A
1583	2594;	N/A
1584	2751;	N/A
1585	2766;	N/A
1586	2775;	N/A
1587	2782;	N/A
1588	2791;	N/A
1589	2912;3046;3975;4193;4219;3060;	N/A
1590	2935;3142;3146;3151;4155;	N/A
1591	2975;	N/A
1592	2986;	N/A
1593	3001;6346;	N/A
1594	3035;	N/A
1595	3038;	N/A
1596	3048;	N/A
1597	3124;	N/A
1598	3387;	N/A
1599	3406;	N/A
1600	3487;5445;	N/A
1601	3495;3523;3993;	N/A
1602	3496;	N/A
1603	3497;	N/A
1604	3498;	N/A
1605	3502;	N/A
1606	3503;	N/A
1607	3507;	N/A
1608	3508;	N/A
1609	3512;	N/A
1610	3561;	N/A
1611	3579;5772;	N/A
1612	3670;	N/A
1613	3686;	N/A
1614	3784;3978;3988;	N/A
1615	3790;	N/A
1616	3802;	N/A
1617	3856;	N/A
1618	3873;	N/A
1619	3874;	N/A
1620	3966;	N/A
1621	3982;	N/A
1622	4106;	N/A
1623	4191;	2816;
1624	4454;	N/A
1625	4455;	N/A
1626	4456;	N/A
1627	4457;	N/A
1628	4458;	N/A
1629	4459;	N/A
1630	5521;	N/A
1631	5553;	N/A
1632	5719;	N/A
1633	6010;	N/A
1634	6056;	N/A
1635	6374;	N/A
1636	6393;	N/A
1637	6479;	N/A
1638	6516;	N/A
1639	6519;	N/A
1640	6606;	N/A
1641	6694;	N/A
1642	6695;	N/A
1643	6696;	N/A
1644	6697;	N/A
1645	6701;	N/A
1646	6702;	N/A
1647	6703;	N/A
1648	6704;	N/A
1649	6705;	N/A
1650	6798;	N/A
1651	7064;	N/A
1652	7112;	N/A
1653	7155;	N/A
1654	7241;7395;	N/A
1655	7425;	N/A
1656	7426;	N/A
1657	7427;	N/A
1658	7428;	N/A
1659	79;88;89;90;109;110;111;117;119;134;179;180;181;182;212;381;483;484;485;569;570;593;618;619;620;621;622;623;662;663;856;908;915;1100;1105;1106;1107;1246;1289;1302;1342;1443;1444;1478;1509;1510;1511;1512;1542;1566;1570;1665;1666;1718;2124;2134;2135;2170;2171;2220;2221;2248;2277;2278;2280;2283;2284;2285;2286;2287;2289;2290;2292;2293;2294;2295;2316;2385;2386;2387;2388;2449;2450;2451;2453;2503;2524;2…	N/A
1660	19;169;172;173;174;175;177;244;376;543;744;760;761;764;895;896;910;995;1552;1554;1685;1687;1694;1696;1698;1700;1703;1704;1705;1706;1707;1708;1709;1710;1729;2212;2281;2282;2823;2824;2829;2948;3085;3087;3126;3127;3128;3338;3339;3340;3482;3483;3485;3486;3489;3490;3911;3916;3918;3925;4002;4043;4053;4057;4061;4064;4076;4224;4371;4375;4439;4468;4480;5075;5076;5077;5078;5079;5080;5404;5421;5424;5427;553…	N/A
1661	40;1131;3137;3552;3969;	N/A
1662	766;2167;3542;3667;4169;	N/A
1663	65;6801;	N/A
1664	1145;	N/A
1665	680;1160;1161;4163;	N/A
1666	225;226;227;3373;	N/A
1667	398;399;482;1388;1460;1937;1938;1940;1942;1945;2016;2367;2377;2486;2572;2806;2807;3470;3569;3887;3996;4073;5465;5487;5493;5501;5503;5958;	N/A
1668	318;1394;2442;2482;3187;3188;3190;3193;3194;3195;3204;3226;5809;	N/A
1669	3216;	N/A
1670	445;3217;	N/A
1671	477;481;	N/A
1672	479;	N/A
1673	510;1267;3787;7294;7341;	N/A
1674	1252;	N/A
1675	1816;1825;	N/A
1676	524;1822;	N/A
1677	527;1829;	N/A
1678	1817;1831;	N/A
1679	529;1834;1835;1836;	N/A
1680	1819;1832;1833;	N/A
1681	532;1837;	N/A
1682	1827;1828;	N/A
1683	652;653;	N/A
1684	540;1920;	N/A
1685	553;3166;	N/A
1686	3167;	N/A
1687	587;841;	N/A
1688	930;4195;	N/A
1689	667;	N/A
1690	668;3388;	N/A
1691	803;3678;3679;	N/A
1692	3676;3677;3680;7404;	N/A
1693	843;846;4239;	N/A
1694	938;2777;5333;	N/A
1695	1932;	N/A
1696	982;2610;	N/A
1697	1384;7164;7194;	N/A
1698	7227;7237;	N/A
1699	1586;	N/A
1700	1585;6006;	N/A
1701	1743;4189;4190;7178;7422;	N/A
1702	7348;	N/A
1703	2090;2092;2105;	N/A
1704	2101;	N/A
1705	2145;2146;2147;4419;	N/A
1706	2148;7360;	N/A
1707	7217;	N/A
1708	2665;7216;	N/A
1709	7218;	N/A
1710	2695;7423;	N/A
1711	3133;4162;7388;	N/A
1712	5444;	N/A
1713	6936;	N/A
1714	4065;6650;	N/A
1715	5602;	N/A
1716	5569;6644;	N/A
1717	6074;	N/A
1718	5571;6072;6073;	N/A
1719	5833;7283;	N/A
1720	7390;	N/A
1721	6518;	N/A
1722	6524;6525;	N/A
1723	103;	N/A
1724	102;1221;	N/A
1725	3753;	N/A
1726	104;1220;3977;	N/A
1727	140;206;331;332;496;517;681;949;978;1162;1163;1164;1245;1304;1468;1531;1532;1605;1788;1789;1790;1807;1864;1892;1893;1894;1895;1896;1897;1898;1899;1900;1901;1902;1903;1904;1905;1906;1907;1908;1909;1910;1952;1953;1954;2037;2038;2039;2040;2041;2270;2272;2318;2319;2320;2322;2609;2616;2617;2618;2619;2620;2621;2622;2623;2624;2625;2627;2628;2629;2630;2631;2632;2633;2634;2643;2644;2645;2646;2647;2648;264…	N/A
1728	1602;2018;2019;2020;2021;2022;2023;2024;2058;2059;2172;2271;2321;2407;2408;2409;2410;2626;2635;2637;2638;2641;2642;2653;2658;2659;2661;2663;3252;3253;3257;3267;3270;3315;3317;3319;3321;3681;3731;3734;5903;5905;6418;6420;7440;	N/A
1729	436;770;774;776;934;935;936;937;1320;1322;1323;1337;1375;1425;1435;1436;1437;1438;1787;1851;1855;1859;1888;1889;1911;1927;1934;1935;2015;2026;2297;2298;2356;2357;2358;2359;2360;2361;2914;3245;3246;3247;3248;3254;3255;3256;3260;3263;3264;3265;3276;3279;3280;3284;3285;3287;3289;3369;3370;5947;5951;5960;5962;	N/A
1730	142;192;193;200;201;207;208;518;533;534;535;538;753;754;755;756;757;768;769;771;772;773;775;777;979;1319;1321;1381;1383;1918;1919;1957;1958;1959;2269;2296;2636;2639;2640;2657;2660;2662;2683;2684;3251;3266;3268;3269;3306;3316;3318;3320;	N/A
1731	215;216;1247;3437;	N/A
1732	221;222;1250;3378;3447;	N/A
1733	218;3438;	N/A
1734	217;1248;	N/A
1735	1249;	N/A
1736	219;220;	N/A
1737	241;242;5562;5564;5566;5568;6024;6026;6028;	N/A
1738	384;386;5572;5574;5576;6034;6036;6038;6065;	N/A
1739	4046;4077;6317;6319;	N/A
1740	5916;	N/A
1741	1527;4283;	N/A
1742	7347;	N/A
1743	243;	N/A
1744	7334;	N/A
1745	1530;1548;2444;3230;3477;7243;	N/A
1746	1328;1459;1528;2440;	N/A
1747	261;321;323;	N/A
1748	3234;3235;3236;	N/A
1749	1255;1473;	N/A
1750	1472;2675;	N/A
1751	279;1256;2671;	N/A
1752	1471;	N/A
1753	401;3638;	N/A
1754	6276;	N/A
1755	402;403;6274;	N/A
1756	1268;	N/A
1757	499;1281;	N/A
1758	500;7272;	N/A
1759	521;1402;1483;1484;1923;1924;1947;1949;2140;2141;2817;2818;2819;2820;3379;3433;3448;3449;3450;	N/A
1760	522;1400;1401;1925;2126;2127;2128;2129;3443;3444;3453;	N/A
1761	519;539;1385;1386;1922;1974;1975;1976;3439;3440;	N/A
1762	520;1403;1405;1977;2138;2139;2149;2150;3431;3432;3441;3442;3445;3446;3451;3452;	N/A
1763	572;1078;1088;1090;1092;1887;2136;2176;2192;2196;2201;2205;2208;2209;2476;	N/A
1764	1080;1082;1084;1094;	N/A
1765	573;1079;1081;1083;1085;1089;1091;1093;1095;2137;2177;2193;2197;2202;2477;	N/A
1766	970;975;2206;2207;2210;2472;2474;3381;	N/A
1767	591;592;718;	856;857;
1768	1294;	N/A
1769	658;3420;5414;5415;5432;5434;5841;5861;6121;6186;	N/A
1770	6108;6111;6113;6123;	N/A
1771	3130;4049;4103;4105;	N/A
1772	3051;3075;3129;4048;4104;	N/A
1773	734;3664;3665;6127;6128;6656;	N/A
1774	2247;3059;	N/A
1775	1500;2976;2977;7381;	N/A
1776	1733;3073;3074;	N/A
1777	807;808;809;810;811;1326;2786;7282;	N/A
1778	806;2787;	N/A
1779	3809;3812;6691;	N/A
1780	1308;3741;	N/A
1781	2774;	N/A
1782	1126;1135;	N/A
1783	873;1132;1133;1345;5332;	N/A
1784	872;874;1330;4240;	N/A
1785	985;986;1116;1768;1771;2002;2003;2142;2341;2342;2343;6416;7349;7365;	N/A
1786	877;1766;1767;2143;3820;	N/A
1787	878;880;	N/A
1788	879;881;	N/A
1789	1141;4303;	N/A
1790	913;	N/A
1791	1142;4416;	N/A
1792	912;	N/A
1793	921;922;3460;5254;	N/A
1794	920;1335;	N/A
1795	2840;3169;	N/A
1796	947;	N/A
1797	1540;3400;3401;3951;4113;	N/A
1798	3333;3402;	N/A
1799	5386;	N/A
1800	980;7400;	N/A
1801	5436;5451;6743;	N/A
1802	6747;	N/A
1803	1165;1166;2577;2582;2585;2587;	N/A
1804	1167;1873;	N/A
1805	2581;2586;2589;	N/A
1806	1168;1869;	N/A
1807	1169;1868;	N/A
1808	2579;2580;2584;	N/A
1809	2578;2583;	N/A
1810	2478;	N/A
1811	1170;	N/A
1812	2491;	N/A
1813	1352;	N/A
1814	1173;1175;	N/A
1815	1177;3642;	N/A
1816	1176;1351;	N/A
1817	1183;1184;1355;5253;	N/A
1818	1186;3462;	N/A
1819	1185;3463;3636;	N/A
1820	1182;	N/A
1821	1520;1521;3184;3192;	N/A
1822	1237;1522;1529;3185;3189;	N/A
1823	1523;	N/A
1824	1198;3186;3191;	N/A
1825	1525;3197;3200;	N/A
1826	3640;5785;5789;5942;5943;	N/A
1827	1199;3198;	N/A
1828	3199;3641;	N/A
1829	1357;1736;3777;7344;	N/A
1830	1279;1334;1358;1738;	N/A
1831	3763;	N/A
1832	3764;	N/A
1833	1387;2700;2802;	N/A
1834	1408;	N/A
1835	1404;	N/A
1836	1399;2799;	N/A
1837	1495;2946;	N/A
1838	2456;	N/A
1839	2457;	N/A
1840	2458;2801;	N/A
1841	1504;4194;7233;7383;7424;7438;	N/A
1842	7337;7338;7379;	N/A
1843	7281;7335;7362;	N/A
1844	1550;7332;	N/A
1845	1517;2936;3150;	N/A
1846	1516;3147;3152;3886;	N/A
1847	2307;3145;3885;	N/A
1848	1515;3143;	N/A
1849	3403;	N/A
1850	3334;3404;	N/A
1851	1541;	N/A
1852	3409;3410;	N/A
1853	3491;3520;3521;3522;	N/A
1854	1561;3526;	N/A
1855	3524;3525;	N/A
1856	1560;	N/A
1857	3519;3539;3540;3541;7402;	N/A
1858	1565;	N/A
1859	3584;	N/A
1860	1575;3583;	N/A
1861	3582;3639;	N/A
1862	1573;3585;3586;	N/A
1863	6780;6781;6782;	N/A
1864	1582;2703;5950;	N/A
1865	3750;3771;3799;	N/A
1866	1583;1587;2780;	N/A
1867	1592;3697;3698;	N/A
1868	3699;	N/A
1869	2448;3692;	N/A
1870	3580;	N/A
1871	5862;5866;	N/A
1872	2522;	N/A
1873	2558;2559;2561;2990;2991;2992;3012;	N/A
1874	2910;2988;3003;3005;5554;	N/A
1875	2552;2566;2987;2989;6344;	N/A
1876	2547;2550;2553;	N/A
1877	6412;6748;	N/A
1878	5454;	N/A
1879	5439;5442;6744;	N/A
1880	3770;6745;	N/A
1881	6742;	N/A
1882	5411;6739;6740;	N/A
1883	7333;	N/A
1884	6741;7368;	N/A
1885	5443;	N/A
1886	5440;5601;	N/A
1887	5470;	N/A
1888	5461;5467;	N/A
1889	6046;6050;	N/A
1890	5551;5736;6042;	N/A
1891	6151;	N/A
1892	6559;	N/A
1893	5957;6039;	N/A
1894	5956;6655;	N/A
1895	5902;	N/A
1896	6360;	N/A
1897	5974;5976;5979;5980;5984;5986;5988;	N/A
1898	5975;5977;5978;5981;5982;5983;5987;	N/A
1899	5989;5990;	N/A
1900	6000;	N/A
1901	6001;6002;	N/A
1902	7166;7331;	N/A
1903	7303;7308;	N/A
1904	7239;7325;	N/A
1905	7328;	N/A
1906	7226;7321;	N/A
1907	7305;7320;	N/A
1908	7314;	N/A
1909	7193;7315;	N/A
1910	14;15;16;17;24;25;35;36;37;38;39;41;42;45;46;47;51;53;55;56;59;60;61;62;67;70;71;73;75;76;77;81;82;83;84;85;86;87;91;92;95;97;118;145;148;149;159;160;162;166;168;187;203;210;214;230;238;239;240;245;247;250;251;252;256;260;262;263;264;265;266;269;271;273;274;275;280;281;284;290;291;292;322;324;325;328;336;337;338;339;345;346;347;348;349;350;351;352;353;354;355;356;357;358;359;360;361;362;363;364;3…	67;69;72;112;126;146;149;151;173;174;253;347;358;364;406;427;428;433;434;446;448;472;475;527;538;541;561;571;574;577;580;585;605;643;674;681;735;739;747;806;811;812;821;908;909;1082;1675;1687;1751;1807;1853;1860;1928;1945;1966;1968;1972;2029;2033;2040;2047;2048;2051;2052;2056;2112;2162;2163;2174;2184;2185;2189;2190;2191;2208;2211;2222;2223;2257;2277;2278;2339;2432;2467;2494;2515;2558;2564;2592;25…
1911	80;259;270;272;283;319;341;342;389;420;594;597;598;603;606;609;613;632;697;738;739;740;741;765;866;884;885;886;887;888;889;890;891;892;893;894;897;931;943;989;993;1152;1156;1207;1262;1286;1440;1875;2097;2103;2104;2109;2110;2131;2151;2152;2154;2156;2158;2231;2259;2265;2305;2309;2335;2336;2370;2401;2405;2417;2421;2425;2429;2441;2483;2484;2488;2489;2599;2667;2668;2680;2681;2767;2795;2886;2887;2890;2…	146;427;428;433;446;527;674;1853;2047;2051;2052;2163;2164;2515;2746;2815;2816;2822;2825;2833;2838;3003;
1912	18;	N/A
1913	63;1121;167;69;186;235;237;183;657;213;246;320;440;437;441;438;442;439;712;713;715;716;898;1618;909;1620;1110;1623;1734;1632;1946;1651;1948;2511;1608;1614;1719;2826;4357;4327;4356;4344;762;3908;3912;3914;3917;3919;4326;7220;7221;459;231;444;232;460;233;461;234;462;665;463;987;464;2086;465;3062;466;4349;467;4470;475;4341;2133;209;3018;3608;2043;2045;3621;2044;2046;3622;3612;3615;3613;4149;3675;315…	1675;1687;1853;2029;3082;3084;
1914	105;	N/A
1915	106;	N/A
1916	120;	N/A
1917	121;	N/A
1918	139;2228;224;1171;223;3871;2497;2498;2499;3872;2500;2501;	N/A
1919	143;	253;
1920	144;723;	253;
1921	163;164;165;1885;7262;	N/A
1922	202;204;312;	347;
1923	253;254;383;382;	N/A
1924	257;1253;2794;1433;	N/A
1925	268;625;2929;	N/A
1926	276;	N/A
1927	286;	N/A
1928	288;3344;	N/A
1929	289;3324;	N/A
1930	294;	253;
1931	295;	253;
1932	296;	253;
1933	297;	253;
1934	298;	253;
1935	299;	253;
1936	300;	253;
1937	301;	253;
1938	302;	253;
1939	303;	253;
1940	304;	253;
1941	305;	253;
1942	306;	253;
1943	307;	253;
1944	308;	253;
1945	309;	253;
1946	310;	253;
1947	311;	253;
1948	314;	N/A
1949	317;	N/A
1950	326;	N/A
1951	333;3516;3517;3518;	N/A
1952	334;	N/A
1953	340;	N/A
1954	343;	N/A
1955	344;	N/A
1956	400;	N/A
1957	418;	N/A
1958	508;	N/A
1959	525;	253;
1960	526;	253;
1961	536;	253;
1962	541;	253;
1963	546;580;584;578;1458;7276;	N/A
1964	568;2256;	N/A
1965	574;	N/A
1966	624;	N/A
1967	639;3096;	N/A
1968	640;	N/A
1969	649;	N/A
1970	655;	N/A
1971	675;	N/A
1972	695;1064;3392;1065;5321;2847;2848;	N/A
1973	724;725;	253;
1974	727;	253;
1975	742;	N/A
1976	743;	N/A
1977	804;	N/A
1978	845;	N/A
1979	852;853;854;7269;1264;	N/A
1980	857;	N/A
1981	882;	N/A
1982	883;	N/A
1983	932;3513;5456;5629;3554;1129;7373;	N/A
1984	950;	N/A
1985	1103;3601;5710;5740;	N/A
1986	1108;	N/A
1987	1118;	N/A
1988	1174;	N/A
1989	1178;	N/A
1990	1181;	N/A
1991	1189;	N/A
1992	1191;	N/A
1993	1265;	N/A
1994	1278;	N/A
1995	1390;	N/A
1996	1423;2255;5380;	N/A
1997	1466;	N/A
[truncated: 3,209 more rows]

## Sheet: Liver_2_Composition
Module_ID	Module_Rxns	Significant_Metabolites
1	1;2;3;4;5;6;7;8;9;10;11;12;13;14;15;16;17;18;19;20;21;22;23;24;25;26;27;28;29;30;31;32;33;34;35;36;37;38;39;40;41;42;43;44;45;46;47;48;49;50;51;52;53;54;55;56;57;58;59;60;61;62;63;64;65;66;67;68;69;70;71;72;73;74;75;76;77;78;79;80;81;82;83;84;85;86;87;88;89;90;91;92;93;94;95;96;97;98;99;100;101;102;103;104;105;106;107;108;109;110;111;112;113;114;115;116;117;118;119;120;121;122;123;124;125;126;127…
774;6775;6776;6777;6778;6779;6780;6781;6782;6783;6784;6785;6786;6787;6788;6789;6790;6791;6792;6793;6794;6795;6796;6797;6798;6799;6800;6801;6802;6803;6804;6805;6806;6807;6808;6809;6810;6811;6812;6813;6814;6815;6816;6817;6818;6819;6820;6821;6822;6823;6824;6825;6826;6827;6828;6829;6830;6831;6832;6833;6834;6835;6836;6837;6838;6839;6840;6841;6842;6843;6844;6845;6846;6847;6848;6849;6850;6851;6852;6853;…	N/A
2	1;2;1760;8;7;333;291;431;290;145;18;262;105;264;106;107;3645;111;109;108;1225;6271;110;1223;6159;38;52;49;51;41;42;1207;5003;170;171;178;1809;1808;337;39;46;45;55;92;61;95;118;555;148;1964;336;59;60;58;1212;85;81;82;792;83;2379;67;338;84;86;230;37;358;149;339;504;214;69;70;47;48;1209;53;54;63;78;77;73;79;1102;68;50;1210;7152;1449;2394;2395;2396;97;2397;159;91;162;160;161;418;96;253;254;190;191;25…
2;2272;3258;7439;7440;3314;2270;3488;3487;1553;5446;6746;5445;5448;1324;3084;1506;7218;7423;2933;2932;2800;2540;750;749;751;1316;1997;3762;6693;1336;3759;7409;7427;1548;3477;7243;3879;3756;2611;727;5960;5962;3369;3370;1922;519;3431;3445;3451;2150;2149;1405;3452;1977;1976;1386;3439;539;3440;1975;1974;1385;3450;2141;2140;1402;3708;1596;3705;1593;3804;4103;4105;4049;1357;1736;3777;1358;7345;7346;734…	67;69;72;112;126;173;174;347;358;364;404;406;428;448;452;454;475;527;536;538;539;541;561;571;572;574;577;580;584;585;605;643;648;651;674;676;681;682;733;735;739;794;806;811;812;821;824;845;908;909;922;1030;1058;1077;1082;1751;1860;1928;1945;1966;1968;1972;2033;2038;2040;2048;2051;2052;2056;2060;2062;2078;2079;2080;2089;2112;2162;2163;2164;2167;2174;2184;2185;2189;2190;2191;2208;2211;2222;2223;226…
3	43;	N/A
4	122;123;	N/A
5	590;953;1293;	N/A
6	616;3472;	N/A
7	617;3473;	N/A
8	629;	N/A
9	630;	N/A
10	631;	N/A
11	641;642;1299;	N/A
12	692;	N/A
13	693;	N/A
14	694;	N/A
15	706;	N/A
16	707;	N/A
17	708;	N/A
18	709;	N/A
19	710;	N/A
20	711;	N/A
21	730;	N/A
22	855;	N/A
23	973;	N/A
24	983;3737;1604;	N/A
25	1109;	N/A
26	1117;	N/A
27	1295;	N/A
28	1306;	N/A
29	1309;	N/A
30	1310;	N/A
31	1410;	N/A
32	1411;	N/A
33	1412;	N/A
34	1415;	N/A
35	1428;	N/A
36	1429;2699;1431;3824;3765;	N/A
37	1434;	N/A
38	1469;	N/A
39	1474;	N/A
40	1476;	N/A
41	1481;	N/A
42	1482;	N/A
43	1503;	N/A
44	1507;3092;3093;7387;	N/A
45	1538;	N/A
46	1595;3707;	N/A
47	1737;	N/A
48	2173;	N/A
49	2174;	N/A
50	2179;	N/A
51	2180;	N/A
52	2181;	N/A
53	2182;	N/A
54	2183;	N/A
55	2184;	N/A
56	2185;	N/A
57	2186;	N/A
58	2187;	N/A
59	2188;	N/A
60	2189;	N/A
61	2190;	N/A
62	2218;	N/A
63	2300;	N/A
64	2301;	N/A
65	2302;	N/A
66	2303;	N/A
67	2344;	N/A
68	2350;	N/A
69	2351;	N/A
70	2362;	N/A
71	2569;	N/A
72	2686;	N/A
73	2687;	N/A
74	2689;	N/A
75	2690;	N/A
76	2691;	N/A
77	2692;	N/A
78	2696;	N/A
79	2697;	N/A
80	2698;	N/A
81	2737;	N/A
82	2738;	N/A
83	2739;	N/A
84	2743;	N/A
85	2744;	N/A
86	2750;	N/A
87	2758;	N/A
88	2784;	N/A
89	2792;	N/A
90	2797;	N/A
91	2808;	N/A
92	2809;	N/A
93	2810;	N/A
94	2811;	N/A
95	2812;	N/A
96	2813;	N/A
97	2814;	N/A
98	2815;	N/A
99	2816;	N/A
100	2930;	N/A
101	3028;	N/A
102	3029;	N/A
103	3030;	N/A
104	3031;	N/A
105	3032;	N/A
106	3033;	N/A
107	3050;	N/A
108	3052;	N/A
109	3053;	N/A
110	3054;	N/A
111	3055;	N/A
112	3066;	N/A
113	3067;	N/A
114	3089;	2554;2555;2557;
115	3109;	N/A
116	3390;	N/A
117	3391;	N/A
118	3393;	N/A
119	3394;	N/A
120	3413;	N/A
121	3414;	N/A
122	3415;	N/A
123	3416;	N/A
124	3417;	N/A
125	3475;	N/A
126	3740;4047;3754;	N/A
127	3742;3901;3743;	N/A
128	3744;3840;3745;	N/A
129	3746;3936;3937;3747;6692;	N/A
130	3760;4101;3761;	N/A
131	3774;	N/A
132	3775;	N/A
133	3810;	N/A
134	4142;4143;4144;	N/A
135	4180;	N/A
136	4306;	N/A
137	4377;	N/A
138	4378;	N/A
139	4435;	N/A
140	4437;	N/A
141	4465;	N/A
142	4477;	N/A
143	4508;	N/A
144	4996;5334;6719;	N/A
145	5052;	N/A
146	5053;	N/A
147	5329;	N/A
148	5360;	N/A
149	5375;	N/A
150	5384;	N/A
151	5385;	N/A
152	5447;	N/A
153	5449;	N/A
154	5457;5630;5945;	N/A
155	5469;	N/A
156	5471;	N/A
157	5504;	N/A
158	5505;6761;6762;	N/A
159	5506;	N/A
160	5507;	N/A
161	5508;	N/A
162	5509;	N/A
163	5510;5511;	N/A
164	5518;	N/A
165	5529;	N/A
166	5597;5599;	N/A
167	5605;	N/A
168	5608;	N/A
169	5693;	N/A
170	5694;6763;6764;	N/A
171	5729;5733;	N/A
172	5730;5734;5750;	N/A
173	5731;5735;	N/A
174	5749;	N/A
175	5753;5756;	N/A
176	5755;	N/A
177	5760;	N/A
178	5778;5779;5780;5781;5797;5798;	N/A
179	5808;5874;	N/A
180	5816;	N/A
181	5817;	N/A
182	5837;6447;6453;6448;6446;6444;6452;6449;	N/A
183	5843;	N/A
184	5844;	N/A
185	5871;	N/A
186	5872;	N/A
187	5873;6772;6773;6774;	N/A
188	5883;5887;	N/A
189	5884;5888;6775;6776;	N/A
190	5885;5889;	N/A
191	5886;5890;	N/A
192	5904;6419;6778;6786;6787;6777;6779;	N/A
193	5971;6410;	N/A
194	6007;	3969;3970;
195	6109;6114;6118;	N/A
196	6115;6119;	N/A
197	6126;	N/A
198	6150;	N/A
199	6191;	N/A
200	6272;	N/A
201	6275;	N/A
202	6295;6334;	N/A
203	6296;	N/A
204	6297;	N/A
205	6511;	N/A
206	6517;	N/A
207	6520;	N/A
208	6522;	N/A
209	6523;	N/A
210	6530;	N/A
211	6531;	N/A
212	6532;6535;6538;	N/A
213	6533;6542;	N/A
214	6534;6537;	N/A
215	6536;6539;	N/A
216	6543;	N/A
217	6550;	N/A
218	6554;	N/A
219	6561;6788;6789;	N/A
220	6563;	N/A
221	6573;	N/A
222	6621;	N/A
223	6622;	N/A
224	6623;	N/A
225	6637;	N/A
226	6659;	N/A
227	6662;	N/A
228	6667;	N/A
229	6668;	N/A
230	6669;	N/A
231	6670;	N/A
232	6671;	N/A
233	6672;	N/A
234	6673;	N/A
235	6678;	N/A
236	6685;	N/A
237	6690;	N/A
238	6792;	N/A
239	6794;	N/A
240	6795;	N/A
241	7170;7171;7301;	N/A
242	7261;	N/A
243	7336;	N/A
244	7366;	N/A
245	7376;	N/A
246	7385;	N/A
247	1;2;3;4;5;6;7;8;9;11;13;14;15;16;17;18;19;21;22;23;24;25;26;29;30;31;32;33;34;35;36;37;38;39;40;41;42;44;45;46;47;48;49;50;51;52;53;54;55;56;57;58;59;60;61;62;63;64;66;67;68;69;70;71;72;73;74;75;76;77;78;79;81;82;83;84;85;86;87;88;89;90;91;92;93;94;95;96;97;99;101;104;105;106;107;109;110;111;112;113;114;115;116;117;118;119;120;121;124;125;126;127;128;129;132;133;135;136;137;138;139;141;145;146;14…	67;69;72;112;126;173;174;347;358;364;404;406;428;448;452;454;475;527;536;538;539;541;561;571;572;574;577;580;584;585;605;643;648;651;674;676;681;682;733;735;739;794;806;811;812;821;824;845;908;909;922;1030;1058;1077;1082;1751;1860;1928;1945;1966;1968;1972;2033;2038;2040;2048;2051;2052;2056;2060;2062;2078;2079;2080;2089;2112;2162;2163;2164;2167;2174;2184;2185;2189;2190;2191;2208;2211;2222;2223;226…
248	10;12;20;27;28;65;80;98;100;102;103;108;130;131;134;140;142;143;144;147;150;151;152;153;154;155;156;157;158;192;193;194;195;196;197;201;207;208;215;216;217;218;219;220;221;222;228;229;241;242;261;294;295;296;297;298;299;300;301;302;303;304;305;306;307;308;309;310;311;323;331;332;335;374;384;385;386;387;402;403;416;436;496;499;500;510;517;518;519;520;521;522;523;524;525;526;527;528;529;530;531;532…	2816;4330;
249	590;953;	N/A
250	1293;	N/A
251	642;	N/A
252	641;1299;	N/A
253	1604;	N/A
254	983;3737;	N/A
255	1429;2699;3824;	N/A
256	1431;3765;	N/A
257	3093;7387;	N/A
258	1507;3092;	N/A
259	3740;4047;	N/A
260	3754;	N/A
261	3742;	N/A
262	3743;3901;	N/A
263	3744;3840;	N/A
264	3745;	N/A
265	3936;3937;6692;	N/A
266	3746;3747;	N/A
267	3761;4101;	N/A
268	3760;	N/A
269	4143;4144;	N/A
270	4142;	N/A
271	4996;5334;	N/A
272	6719;	N/A
273	5945;	N/A
274	5457;5630;	N/A
275	6761;	N/A
276	5505;6762;	N/A
277	5694;6763;	N/A
278	6764;	N/A
279	5734;5750;	N/A
280	5730;	N/A
281	5779;5797;	N/A
282	5778;5780;5781;5798;	N/A
283	5837;6447;6453;	N/A
284	6444;6446;6448;6449;6452;	N/A
285	6774;	N/A
286	5873;6772;6773;	N/A
287	5884;5888;6775;	N/A
288	6776;	N/A
289	5904;6777;6778;6779;	N/A
290	6419;6786;6787;	N/A
291	6109;6118;	N/A
292	6114;	N/A
293	6538;	N/A
294	6532;6535;	N/A
295	6561;6789;	N/A
296	6788;	N/A
297	7171;	N/A
298	7170;7301;	N/A
299	1;2;3;4;5;6;7;8;13;14;15;16;17;18;24;25;35;36;37;38;39;41;42;45;46;47;49;50;51;52;53;54;55;56;59;60;61;62;63;64;66;67;68;69;70;71;73;75;76;77;78;81;82;83;84;85;86;87;90;91;92;93;95;96;97;105;106;112;113;115;118;120;121;124;125;126;127;128;129;132;133;135;136;137;138;139;141;145;146;148;149;159;160;162;163;164;165;166;167;168;170;171;172;173;174;175;176;177;178;183;184;185;186;187;188;189;198;199;…	67;69;72;112;126;173;174;347;358;364;404;406;428;448;452;454;475;527;536;538;539;541;561;571;572;574;577;580;584;585;605;643;648;651;674;676;681;682;733;735;739;794;806;811;812;821;824;845;908;909;922;1030;1058;1077;1082;1751;1860;1928;1945;1966;1968;1972;2033;2038;2040;2048;2051;2052;2056;2060;2062;2078;2079;2080;2089;2112;2162;2163;2164;2167;2174;2184;2185;2189;2190;2191;2208;2211;2222;2223;226…
300	9;11;19;21;22;23;26;29;30;31;32;33;34;40;44;48;57;58;72;74;79;88;89;94;99;101;104;107;109;110;111;114;116;117;119;161;169;179;180;181;182;190;191;200;206;212;243;244;257;259;260;272;279;285;293;316;318;321;327;375;376;381;401;404;408;413;414;415;417;422;445;477;479;481;482;515;516;553;569;570;585;587;596;601;602;605;608;611;615;618;622;627;662;663;667;668;680;699;703;720;732;744;746;747;748;750;7…	N/A
301	10;	N/A
302	12;	N/A
303	20;1202;	N/A
304	27;28;1205;	N/A
305	65;	N/A
306	80;	N/A
307	98;100;1218;	N/A
308	102;103;1221;	N/A
309	108;1225;	N/A
310	130;131;1233;	N/A
311	134;3141;2448;3580;	N/A
312	140;331;1162;1952;496;949;1953;1163;3374;3296;1904;2664;1905;2616;3297;4164;332;1902;3377;1164;1954;1790;3243;1531;1789;1375;1787;1435;2360;2361;1788;3276;1851;3275;299;1850;3274;298;1849;3273;297;1848;3272;296;1847;3271;295;1846;3295;294;1845;3294;311;1844;3293;310;1863;3292;309;1862;3291;308;1861;3290;307;1860;306;3238;1864;3241;3242;2914;1888;1934;1935;436;1911;2015;937;936;1889;935;934;1337;5…	2816;
313	147;	N/A
314	150;	N/A
315	151;	N/A
316	152;1913;1912;1378;	N/A
317	153;528;	N/A
318	154;195;194;1243;	N/A
319	155;530;	N/A
320	156;197;196;1244;	N/A
321	157;1915;1914;1379;	N/A
322	158;1917;1916;1380;	N/A
323	241;384;5562;242;386;4077;4046;6319;6317;5916;5564;5566;5568;6024;6026;6028;6038;6036;6034;5572;5574;6065;5576;	N/A
324	261;323;	N/A
325	335;1261;3034;	N/A
326	374;1266;	N/A
327	385;	N/A
328	387;	N/A
329	416;1274;	N/A
330	499;500;858;7272;1281;	N/A
331	510;1254;1267;3787;1252;3767;7294;7333;7368;5411;6739;6740;6741;6742;7337;7379;7338;7341;3748;7334;7347;1527;4283;	N/A
332	572;1078;1088;1090;1092;1094;1080;1082;1084;2476;2136;2176;2137;1079;573;2196;2197;2201;2202;1089;1091;1093;1095;1081;1083;1085;2477;2177;2192;2193;2206;2474;970;2207;3381;2210;2472;975;2205;2208;2209;	N/A
333	575;	N/A
334	591;592;718;1148;1143;1294;	N/A
335	626;1297;	N/A
336	628;	N/A
337	633;	N/A
338	658;5415;5414;3420;3130;3075;3051;4049;4105;4103;5434;5432;5861;6121;6113;6108;6111;6123;6186;5841;	N/A
339	721;1114;	N/A
340	734;3073;3074;1733;3665;3664;2247;3059;6128;6656;6127;	N/A
341	737;1313;	N/A
342	749;751;1316;	N/A
343	806;	N/A
344	844;1327;1338;	N/A
345	873;	N/A
346	877;	N/A
347	878;	N/A
348	879;	N/A
349	904;1333;4241;	N/A
350	912;1142;4416;913;1141;4303;	N/A
351	920;921;3460;5254;1335;3461;	N/A
352	947;2840;3169;2839;977;	N/A
353	948;	N/A
354	951;	N/A
355	952;	N/A
356	961;	N/A
357	962;	N/A
358	965;	N/A
359	968;3371;	N/A
360	971;	N/A
361	972;	N/A
362	974;3598;	N/A
363	986;2143;1766;6416;7365;2341;	N/A
364	997;	N/A
365	998;3342;3343;	N/A
366	1062;	N/A
367	1063;	N/A
368	1068;	N/A
369	1069;	N/A
370	1104;1343;	N/A
371	1119;1344;	N/A
372	1135;	N/A
373	1137;1138;1348;	N/A
374	1139;1140;1347;	N/A
375	1144;4023;	N/A
376	1146;	N/A
377	1183;1184;1355;5253;	N/A
378	1198;3186;3191;1523;1529;3189;1237;3185;1522;3192;1520;3184;1521;	N/A
379	1200;	N/A
380	1201;	N/A
381	1203;	N/A
382	1204;	N/A
383	1206;	N/A
384	1208;	N/A
385	1209;	N/A
386	1211;	N/A
387	1212;	N/A
388	1213;	N/A
389	1214;	N/A
390	1216;	N/A
391	1217;	N/A
392	1219;	N/A
393	1220;3977;3753;	N/A
394	1222;	N/A
395	1223;	N/A
396	1224;	N/A
397	1227;	N/A
398	1228;	N/A
399	1229;	N/A
400	1238;	N/A
401	1241;	N/A
402	1242;4173;	N/A
403	1255;2675;1472;1473;2671;1256;1471;	N/A
404	1257;	N/A
405	1258;	N/A
406	1259;	N/A
407	1260;	N/A
408	1269;	N/A
409	1270;	N/A
410	1271;	N/A
411	1272;	N/A
412	1273;	N/A
413	1275;	N/A
414	1284;	N/A
415	1285;	N/A
416	1296;	N/A
417	1298;	N/A
418	1301;	N/A
419	1307;	N/A
420	1308;2786;1326;7282;3809;3812;3741;6691;	N/A
421	1311;	N/A
422	1312;	N/A
423	1315;	N/A
424	1317;	N/A
425	1318;	N/A
426	1324;	N/A
427	1328;	N/A
428	1329;	N/A
429	1330;	N/A
430	1331;	N/A
431	1332;	N/A
432	1340;	N/A
433	1341;	N/A
434	1345;	N/A
435	1346;	N/A
436	1349;	N/A
437	1350;	N/A
438	1351;	N/A
439	1352;	N/A
440	1353;	N/A
441	1354;	N/A
442	1356;	N/A
443	1357;1736;3777;1358;7345;7346;7344;	N/A
444	1359;	N/A
445	1361;	N/A
446	1362;1777;1778;	N/A
447	1363;1779;1780;	N/A
448	1364;1781;1782;	N/A
449	1365;1783;1784;	N/A
450	1366;1785;1786;	N/A
451	1367;1791;1792;	N/A
452	1368;1793;1794;	N/A
453	1369;1795;1796;	N/A
454	1370;1797;1798;	N/A
455	1371;1799;1800;	N/A
456	1372;1801;1802;	N/A
457	1373;1803;1804;	N/A
458	1374;1805;1806;	N/A
459	1376;4434;3763;3764;	N/A
460	1382;	N/A
461	1387;2700;1399;2802;1408;	N/A
462	1395;	N/A
463	1396;	N/A
464	1397;	N/A
465	1398;	N/A
466	1406;	N/A
467	1409;	N/A
468	1414;	N/A
469	1416;	N/A
470	1419;2224;2225;	N/A
471	1420;	N/A
472	1424;	N/A
473	1426;	N/A
474	1439;	N/A
475	1441;3879;3756;	N/A
476	1450;	N/A
477	1451;	N/A
478	1453;	N/A
479	1454;	N/A
480	1455;	N/A
481	1456;	N/A
482	1457;2436;	N/A
483	1459;	N/A
484	1461;	N/A
485	1462;	N/A
486	1463;	N/A
487	1465;	N/A
488	1467;	N/A
489	1470;	N/A
490	1475;	N/A
491	1477;	N/A
492	1479;2761;	N/A
493	1480;	N/A
494	1483;	N/A
495	1484;	N/A
496	1485;1720;2825;	N/A
497	1486;	N/A
498	1487;2828;	N/A
499	1488;	N/A
500	1489;	N/A
501	1492;2908;	N/A
502	1495;2946;2456;2457;2458;2801;	N/A
503	1496;	N/A
504	1498;	N/A
505	1500;7381;	N/A
506	1502;	N/A
507	1506;	N/A
508	1514;	N/A
509	1515;	N/A
510	1516;	N/A
511	1517;	N/A
512	1519;	N/A
513	1528;	N/A
514	1533;	N/A
515	1534;3351;	N/A
516	1537;	N/A
517	1539;3399;	N/A
518	1540;3400;4113;	N/A
519	1541;3409;	N/A
520	1543;	N/A
521	1544;	N/A
522	1547;	N/A
523	1548;3477;7243;	N/A
524	1549;	N/A
525	1551;	N/A
526	1553;5446;6746;	N/A
527	1555;	N/A
528	1556;	N/A
529	1557;	N/A
530	1558;	N/A
531	1560;3525;3522;3491;3520;1561;3521;3526;3524;	N/A
532	1562;3527;	N/A
533	1564;	N/A
534	1565;7402;	N/A
535	1567;	N/A
536	1568;	N/A
537	1569;	N/A
538	1571;3570;	N/A
539	1573;	N/A
540	1574;	N/A
541	1575;3583;	N/A
542	1576;	N/A
543	1577;	N/A
544	1578;3592;3593;6515;	N/A
545	1579;3595;	N/A
546	1580;	N/A
547	1582;2703;1583;2780;1587;3799;3750;3771;5950;6780;6781;6782;	N/A
548	1589;	N/A
549	1591;3694;	N/A
550	1592;3697;	N/A
551	1593;	N/A
552	1594;	N/A
553	1596;	N/A
554	1597;	N/A
555	1598;3719;7257;	N/A
556	1599;3722;3721;	N/A
557	1600;3724;3723;	N/A
558	1601;	N/A
559	1744;	N/A
560	2254;	N/A
561	2437;3528;	N/A
562	2507;	N/A
563	2522;	N/A
564	2550;	N/A
565	2552;	N/A
566	2570;3040;3069;3041;	N/A
567	2592;	N/A
568	2607;	N/A
569	2781;	N/A
570	2787;	N/A
571	2789;	N/A
572	2795;	N/A
573	2920;	N/A
574	2926;	N/A
575	2964;	N/A
576	2988;3003;3012;2991;2990;2992;5554;3005;	N/A
577	3042;3070;3043;	N/A
578	3079;	N/A
579	3081;	N/A
580	3086;	N/A
581	3108;	N/A
582	3160;	N/A
583	3235;	N/A
584	3333;	N/A
585	3334;3404;3403;	N/A
586	3471;	N/A
587	3488;5448;	N/A
588	3623;	N/A
589	3718;	N/A
590	3738;3849;3768;	N/A
591	3749;	N/A
592	3751;	N/A
593	3752;	N/A
594	3755;	N/A
595	3757;	N/A
596	3758;	N/A
597	3770;5439;5442;6744;6745;6412;5454;6748;	N/A
598	3772;7412;7429;	N/A
599	3983;	N/A
600	4020;4451;6956;	N/A
601	4048;4104;	N/A
602	4055;	N/A
603	4059;4452;	N/A
604	4066;4453;	N/A
605	4200;	N/A
606	4486;6712;	N/A
607	5386;5436;5451;6743;6747;	N/A
608	5388;	N/A
609	5389;5614;	N/A
610	5437;5452;	N/A
611	5440;5443;5601;5455;6413;	N/A
612	5460;5463;	N/A
613	5461;5467;5470;5517;5528;	N/A
614	5466;	N/A
615	5519;	N/A
616	5530;	N/A
617	5545;5547;	N/A
618	5548;	N/A
619	5551;5736;6042;6046;6050;6350;	4330;
620	5570;5603;6645;	N/A
621	5596;5598;	N/A
622	5621;5654;5658;5662;5666;5709;5822;5828;5832;5894;5896;5898;5900;6567;6559;6151;	N/A
623	5739;	N/A
624	5741;5742;	N/A
625	5762;6455;6570;6588;	N/A
626	5842;	N/A
627	5902;	N/A
628	5915;6316;	N/A
629	5939;5940;	N/A
630	5944;	N/A
631	5955;	N/A
632	5957;6655;6360;	N/A
633	5959;	N/A
634	5961;	N/A
635	5963;	N/A
636	5964;6142;6138;	N/A
637	5974;5975;5976;5977;5978;5979;5980;5981;5989;5990;5988;6001;6002;	N/A
638	6041;	N/A
639	6058;6076;	N/A
640	6062;6071;	N/A
641	6064;	N/A
642	6067;	N/A
643	6068;	N/A
644	6069;	N/A
645	6073;	N/A
646	6097;	N/A
647	6098;	N/A
648	6122;	N/A
649	6124;	N/A
650	6140;6145;6147;	N/A
651	6141;6143;	N/A
652	6168;	N/A
653	6177;	N/A
654	6185;	N/A
655	6193;6197;	N/A
656	6211;	N/A
657	6215;6253;	N/A
658	6217;6219;	N/A
659	6227;	N/A
660	6235;	N/A
661	6245;	N/A
662	6270;	N/A
663	6286;	N/A
664	6292;	N/A
665	6301;	N/A
666	6312;	N/A
667	6326;	N/A
668	6328;	N/A
669	6345;	N/A
670	6375;6383;	N/A
671	6394;6401;	N/A
672	6450;6451;	N/A
673	6480;6486;	N/A
674	6494;	N/A
675	6500;	N/A
676	6521;	N/A
677	6551;	N/A
678	6558;	N/A
679	6574;	N/A
680	6575;	N/A
681	6578;	N/A
682	6607;6613;	N/A
683	6628;6630;	N/A
684	6631;	N/A
685	6633;6634;	N/A
686	6654;	N/A
687	6660;	N/A
688	6666;	N/A
689	6677;	N/A
690	6684;	N/A
691	6699;	N/A
692	6707;	N/A
693	6713;	N/A
694	6715;	N/A
695	6749;	N/A
696	6750;	N/A
697	6751;	N/A
698	6756;	N/A
699	6757;	N/A
700	6758;	N/A
701	6759;	N/A
702	6760;	N/A
703	6783;	N/A
704	6784;	N/A
705	6785;	N/A
706	6821;	N/A
707	6875;6876;6931;	N/A
708	6888;6889;6925;	N/A
709	6893;	N/A
710	6894;	N/A
711	6895;	N/A
712	6896;	N/A
713	6897;	N/A
714	6898;	N/A
715	6899;	N/A
716	6900;	N/A
717	6901;	N/A
718	6902;	N/A
719	6903;	N/A
720	6904;	N/A
721	6905;	N/A
722	6906;	N/A
723	6907;	N/A
724	6908;	N/A
725	6909;	N/A
726	6910;	N/A
727	6911;	N/A
728	6912;	N/A
729	6913;	N/A
730	6914;	N/A
731	6915;	N/A
732	6916;	N/A
733	6917;	N/A
734	6918;	N/A
735	6919;	N/A
736	6920;	N/A
737	6921;	N/A
738	6922;	N/A
739	6923;	N/A
740	6924;	N/A
741	6926;	N/A
742	6927;	N/A
743	6928;	N/A
744	6929;	N/A
745	6930;	N/A
746	6933;	N/A
747	6937;	N/A
748	6941;	N/A
749	6945;	N/A
750	6959;	N/A
751	6963;	N/A
752	6998;	N/A
753	7001;	N/A
754	7006;	N/A
755	7009;	N/A
756	7032;	N/A
757	7038;	N/A
758	7045;	N/A
759	7047;	N/A
760	7069;	N/A
761	7103;	N/A
762	7138;	N/A
763	7166;7303;7308;7331;7239;7325;7328;	N/A
764	7193;7305;7226;7320;7321;7314;7315;	N/A
765	7281;7332;7335;	N/A
766	7288;	N/A
767	7289;	N/A
768	7290;	N/A
769	7302;	N/A
770	7306;	N/A
771	7307;	N/A
772	7309;	N/A
773	7311;	N/A
774	7313;	N/A
775	7316;	N/A
776	7317;	N/A
777	7319;	N/A
778	7322;	N/A
779	7323;	N/A
780	7326;	N/A
781	7327;	N/A
782	7329;	N/A
783	7330;	N/A
784	7339;	N/A
785	7340;	N/A
786	7431;	N/A
787	7432;	N/A
788	7433;	N/A
789	7434;	N/A
790	3824;	N/A
791	1429;2699;	N/A
792	1431;	N/A
793	3765;	N/A
794	3936;3937;	N/A
795	6692;	N/A
796	3746;	N/A
797	3747;	N/A
798	5837;6447;	N/A
799	6453;	N/A
800	6449;6452;	N/A
801	6444;6446;6448;	N/A
802	6773;	N/A
803	5873;6772;	N/A
804	5888;6775;	N/A
805	5884;	N/A
806	5904;6777;	N/A
807	6778;6779;	N/A
808	6419;6786;	N/A
809	6787;	N/A
810	13;14;15;16;17;18;24;25;35;36;37;38;39;41;42;45;46;47;51;52;53;54;55;56;59;60;61;62;63;64;67;69;70;71;73;75;76;77;78;81;83;84;85;86;87;91;92;95;96;97;105;106;118;121;124;125;145;148;149;159;160;162;163;164;165;166;167;168;183;186;187;198;202;203;204;209;210;213;214;223;224;230;235;238;239;240;245;246;247;250;251;252;253;254;256;262;263;264;265;266;268;269;275;276;277;280;281;283;284;286;288;289;2…	67;69;72;112;126;173;174;347;358;364;404;406;428;448;452;475;527;536;538;539;541;561;571;572;574;577;580;584;585;605;643;648;651;674;676;681;682;733;735;739;794;806;811;812;821;824;845;908;909;922;1058;1077;1082;1751;1860;1928;1945;1966;1968;1972;2033;2038;2040;2048;2051;2052;2056;2060;2062;2078;2079;2080;2089;2112;2162;2163;2164;2167;2174;2184;2185;2189;2190;2191;2208;2211;2222;2223;2263;2277;22…
811	1;2;3;4;5;6;7;8;49;50;66;68;82;90;93;112;113;115;120;126;127;128;129;132;133;135;136;137;138;139;141;146;170;171;172;173;174;175;176;177;178;184;185;188;189;199;205;211;225;226;227;231;232;233;234;236;237;248;249;255;258;267;270;271;273;274;278;282;287;329;330;334;341;342;390;391;392;398;399;405;412;443;444;458;459;460;461;462;463;464;465;466;467;468;469;475;476;478;480;484;485;509;547;556;557;56…	454;1030;4729;
812	9;	N/A
813	11;	N/A
814	19;2212;169;3925;910;3829;895;4053;896;4057;4371;4061;5404;4064;5579;4076;5582;5585;5595;3126;3087;5424;3127;5427;3128;5536;3916;5589;3918;5591;4002;2824;2823;5593;6030;6013;6016;6019;6059;6060;6032;6061;6063;6085;6131;3085;6135;6139;6144;6148;6194;6192;6152;6218;6216;6322;6386;6381;6389;6396;6392;6460;6464;2281;4375;2282;5669;6066;6070;6057;6366;6370;6507;6514;6541;6591;6592;6489;6475;6399;6478;…	N/A
815	21;	N/A
816	22;23;	N/A
817	26;	N/A
818	29;30;	N/A
819	31;32;33;34;	N/A
820	40;3135;259;260;2599;843;846;4239;938;2777;5333;3137;905;2167;3552;3519;3540;3539;3541;3542;4169;3969;	N/A
821	44;	N/A
822	48;	N/A
823	57;2933;	N/A
824	58;	N/A
825	72;	N/A
826	74;	N/A
827	79;5717;179;180;181;182;3825;4112;3410;3372;2220;1718;1417;2221;4178;4177;7018;618;622;2277;748;746;747;5968;2287;2285;2294;2295;2853;2854;923;922;5142;5066;662;663;1302;5067;4192;5068;5077;1552;3482;3483;3485;3486;4224;5075;5076;5079;1554;3489;3490;4480;5078;5080;5092;5090;5091;5094;4484;5093;5095;5098;4485;5096;5097;5100;5099;5101;5104;5102;5103;5106;5105;5107;5120;569;570;4187;4188;1289;4487;5…	N/A
828	94;	N/A
829	99;	N/A
830	101;	N/A
831	104;	N/A
832	107;	N/A
833	114;	N/A
834	116;	N/A
835	161;	N/A
836	190;191;	N/A
837	200;	N/A
838	206;4163;680;1160;1161;	N/A
839	243;	N/A
840	244;6845;	N/A
841	257;1253;272;2794;7267;1433;	N/A
842	279;	N/A
843	285;	N/A
844	293;	N/A
845	316;318;3187;3193;3190;3226;2442;1394;3996;2440;2444;1530;3230;2482;3234;2435;3236;3188;3194;3195;3204;5809;	N/A
846	321;	N/A
847	327;	N/A
848	375;	N/A
849	401;	N/A
850	404;	N/A
851	408;	N/A
852	413;	N/A
853	414;	N/A
854	415;	N/A
855	417;	N/A
856	422;	N/A
857	445;3216;3217;	N/A
858	477;479;481;	N/A
859	482;5958;2016;	N/A
860	515;	N/A
861	516;	N/A
862	553;3166;3167;	N/A
863	585;1291;	N/A
864	587;841;930;4195;	N/A
865	596;	N/A
866	601;	N/A
867	602;	N/A
868	605;	N/A
869	608;	N/A
870	611;	N/A
871	615;	N/A
872	627;	N/A
873	667;668;3388;	N/A
874	699;	N/A
875	703;	N/A
876	720;	N/A
877	732;	N/A
878	744;995;6874;	N/A
879	750;	N/A
880	767;	N/A
881	803;807;808;809;810;811;3676;3677;3678;3679;3680;7404;	N/A
882	860;4019;	N/A
883	868;	N/A
884	870;1101;	N/A
885	872;874;4240;1132;1133;2774;1126;5332;	N/A
886	876;	N/A
887	880;	N/A
888	881;	N/A
889	919;	N/A
890	945;	N/A
891	980;7400;5435;5450;	N/A
892	984;	N/A
893	985;2142;1116;2342;1768;2343;1771;2002;2003;7349;1767;3820;	N/A
894	991;992;	N/A
895	1066;	N/A
896	1067;	N/A
897	1070;	N/A
898	1071;	N/A
899	1074;1086;	N/A
900	1075;1087;	N/A
901	1098;	N/A
902	1099;	N/A
903	1136;	N/A
904	1145;	N/A
905	1154;	N/A
906	1158;	N/A
907	1173;1175;	N/A
908	1179;	N/A
909	1182;	N/A
910	1192;1193;	N/A
911	1194;	N/A
912	1195;	N/A
913	1196;	N/A
914	1197;	N/A
915	1215;	N/A
916	1226;	N/A
917	1230;7215;	N/A
918	1231;	N/A
919	1232;	N/A
920	1234;	N/A
921	1235;	N/A
922	1236;	N/A
923	1276;	N/A
924	1279;1738;1334;5276;	N/A
925	1290;	N/A
926	1314;	N/A
927	1336;	N/A
928	1339;	N/A
929	1342;	N/A
930	1384;7164;7194;7227;7237;	N/A
931	1393;	N/A
932	1404;2799;	N/A
933	1418;	N/A
934	1422;	N/A
935	1427;	N/A
936	1432;	N/A
937	1445;	N/A
938	1446;	N/A
939	1447;	N/A
940	1448;	N/A
941	1452;	N/A
942	1460;1945;	N/A
943	1464;	N/A
944	1491;	N/A
945	1501;7256;	N/A
946	1504;7383;	N/A
947	1526;	N/A
948	1545;	N/A
949	1550;7362;	N/A
950	1559;	N/A
951	1584;	N/A
952	1585;6006;1586;	N/A
953	1603;	N/A
954	1607;	N/A
955	1719;2826;4357;4356;7220;	N/A
956	1743;4189;4190;7348;7178;7422;	N/A
957	1807;	N/A
958	1815;	N/A
959	1816;1825;	N/A
960	1817;1831;	N/A
961	1818;	N/A
962	1819;1832;1833;	N/A
963	1820;	N/A
964	1821;	N/A
965	1822;	N/A
966	1823;	N/A
967	1824;	N/A
968	1826;	N/A
969	1827;1828;1837;	N/A
970	1829;	N/A
971	1830;	N/A
972	1834;1835;	N/A
973	1836;	N/A
974	1870;	N/A
975	1872;	N/A
976	1887;	N/A
977	1944;	N/A
978	2014;3681;	N/A
979	2101;	N/A
980	2102;	N/A
981	2168;	N/A
982	2217;	N/A
983	2219;	N/A
984	2223;	N/A
985	2233;	N/A
986	2257;5751;	N/A
987	2261;	N/A
988	2264;	N/A
989	2268;	N/A
990	2271;	N/A
991	2299;	N/A
992	2307;3143;3145;3885;3147;3152;3886;2936;3150;	N/A
993	2352;	N/A
994	2371;5428;	N/A
995	2377;	N/A
996	2378;	N/A
997	2403;	N/A
998	2406;	N/A
999	2419;	N/A
1000	2423;	N/A
1001	2427;	N/A
1002	2431;	N/A
1003	2479;	N/A
1004	2480;	N/A
1005	2492;	N/A
1006	2495;	N/A
1007	2502;	N/A
1008	2543;	N/A
1009	2545;	N/A
1010	2547;	N/A
1011	2549;	N/A
1012	2553;	N/A
1013	2558;2559;2561;	N/A
1014	2566;6344;2987;2910;2989;	N/A
1015	2588;	N/A
1016	2593;	N/A
1017	2665;7216;7217;	N/A
1018	2695;7218;7423;	N/A
1019	2704;	N/A
1020	2742;	N/A
1021	2760;	N/A
1022	2769;	N/A
1023	2771;	N/A
1024	2817;2818;	N/A
1025	2819;2820;	N/A
1026	2829;4468;	N/A
1027	2833;	N/A
1028	2835;	N/A
1029	2922;5405;	N/A
1030	2927;	N/A
1031	2932;	N/A
1032	2947;	N/A
1033	2974;	N/A
1034	2976;2977;	N/A
1035	3037;	N/A
1036	3084;	N/A
1037	3123;	N/A
1038	3129;	N/A
1039	3215;	N/A
1040	3218;	N/A
1041	3219;	N/A
1042	3220;	N/A
1043	3221;	N/A
1044	3222;	N/A
1045	3225;	N/A
1046	3229;	N/A
1047	3233;	N/A
1048	3338;	N/A
1049	3383;	N/A
1050	3402;	N/A
1051	3458;	N/A
1052	3476;	N/A
1053	3481;	N/A
1054	3492;	N/A
1055	3501;	N/A
1056	3506;	N/A
1057	3511;	N/A
1058	3560;	N/A
1059	3562;	N/A
1060	3587;	N/A
1061	3588;	N/A
1062	3591;	N/A
1063	3608;	N/A
1064	3685;	N/A
1065	3692;3698;3700;3699;	N/A
1066	3695;	N/A
1067	3705;	N/A
1068	3706;	N/A
1069	3708;	N/A
1070	3714;3715;	N/A
1071	3720;	N/A
1072	3727;3728;	N/A
1073	3759;	N/A
1074	3762;	N/A
1075	3769;	N/A
1076	3946;	N/A
1077	3965;	N/A
1078	4008;	N/A
1079	4031;	N/A
1080	4038;	N/A
1081	4040;	N/A
1082	4042;	N/A
1083	4045;	N/A
1084	4054;	N/A
1085	4058;	N/A
1086	4065;6650;6936;	N/A
1087	4068;	N/A
1088	4071;	N/A
1089	4089;	N/A
1090	4097;	N/A
1091	4186;	N/A
1092	4196;	N/A
1093	4198;	N/A
1094	4228;	N/A
1095	4229;	N/A
1096	4354;	N/A
1097	4358;	N/A
1098	4362;	N/A
1099	4407;	N/A
1100	4409;	N/A
1101	4471;	N/A
1102	5331;	N/A
1103	5373;	N/A
1104	5408;	N/A
1105	5413;	N/A
1106	5417;	N/A
1107	5441;	N/A
1108	5444;	N/A
1109	5516;	N/A
1110	5538;	N/A
1111	5546;	N/A
1112	5556;	N/A
1113	5569;5602;6644;	N/A
1114	5571;6072;	N/A
1115	5573;	N/A
1116	5575;	N/A
1117	5624;	N/A
1118	5625;	N/A
1119	5626;	N/A
1120	5627;	N/A
1121	5628;	N/A
1122	5706;	N/A
1123	5761;	N/A
1124	5763;6457;	N/A
1125	5833;7283;7390;	N/A
1126	5862;5866;5911;	N/A
1127	5956;6039;	N/A
1128	5982;	N/A
1129	5983;	N/A
1130	5984;	N/A
1131	5986;6000;	N/A
1132	5987;	N/A
1133	6033;	N/A
1134	6035;	N/A
1135	6037;	N/A
1136	6074;	N/A
1137	6077;6078;	N/A
1138	6105;	N/A
1139	6106;	N/A
1140	6107;6110;6112;6117;	N/A
1141	6167;	N/A
1142	6176;	N/A
1143	6184;	N/A
1144	6210;	N/A
1145	6214;6252;	N/A
1146	6226;	N/A
1147	6234;	N/A
1148	6244;	N/A
1149	6257;6258;	N/A
1150	6265;	N/A
1151	6266;	N/A
1152	6267;	N/A
1153	6268;	N/A
1154	6285;	N/A
1155	6291;	N/A
1156	6300;	N/A
1157	6311;	N/A
1158	6318;	N/A
1159	6325;	N/A
1160	6382;	N/A
1161	6400;	N/A
1162	6411;	N/A
1163	6423;	N/A
1164	6424;	N/A
1165	6427;	N/A
1166	6428;	N/A
1167	6433;	N/A
1168	6435;	N/A
1169	6436;	N/A
1170	6439;	N/A
1171	6454;	N/A
1172	6471;	N/A
1173	6485;	N/A
1174	6504;6576;	N/A
1175	6510;	N/A
1176	6518;6524;6525;6526;	N/A
1177	6557;6560;	N/A
1178	6562;	N/A
1179	6572;	N/A
1180	6577;	N/A
1181	6612;	N/A
1182	6646;	N/A
1183	6665;	N/A
1184	6676;	N/A
1185	6683;	N/A
1186	6693;	N/A
1187	6700;	N/A
1188	6708;	N/A
1189	6709;	N/A
1190	6714;	N/A
1191	6720;	N/A
1192	6752;	N/A
1193	6753;	N/A
1194	6754;	N/A
1195	6755;	N/A
1196	6765;	N/A
1197	6766;	N/A
1198	6767;	N/A
1199	6768;	N/A
1200	6769;	N/A
1201	6770;	N/A
1202	6771;	N/A
1203	6801;	N/A
1204	6806;	N/A
1205	6808;	N/A
1206	6810;	N/A
1207	6812;	N/A
1208	6813;6815;	N/A
1209	6822;6968;	N/A
1210	6825;	N/A
1211	6828;	N/A
1212	6829;	N/A
1213	6832;	N/A
1214	6835;	N/A
1215	6837;	N/A
1216	6839;	N/A
1217	6847;	N/A
1218	6850;6854;6855;	N/A
1219	6851;6852;	N/A
1220	6859;	N/A
1221	6862;6863;	N/A
1222	6864;6866;	N/A
1223	6868;	N/A
1224	6870;	N/A
1225	6871;	N/A
1226	6873;7139;	N/A
1227	6878;	N/A
1228	6879;	N/A
1229	6880;	N/A
1230	6881;	N/A
1231	6882;	N/A
1232	6883;	N/A
1233	6884;	N/A
1234	6890;6892;	N/A
1235	6944;	N/A
1236	6958;	N/A
1237	6962;	N/A
1238	7000;	N/A
1239	7008;	N/A
1240	7031;	N/A
1241	7034;	N/A
1242	7046;	N/A
1243	7052;	N/A
1244	7068;	N/A
1245	7088;	N/A
1246	7093;	N/A
1247	7094;	N/A
1248	7095;	N/A
1249	7096;	N/A
1250	7097;	N/A
1251	7098;	N/A
1252	7099;	N/A
1253	7100;	N/A
1254	7101;	N/A
1255	7102;	N/A
1256	7104;	N/A
1257	7105;	N/A
1258	7106;	N/A
1259	7107;	N/A
1260	7108;	N/A
1261	7109;	N/A
1262	7110;	N/A
1263	7111;	N/A
1264	7113;	N/A
1265	7117;	N/A
1266	7120;	N/A
1267	7121;	N/A
1268	7124;	N/A
1269	7125;	N/A
1270	7126;	N/A
1271	7127;	N/A
1272	7146;	N/A
1273	7147;	N/A
1274	7148;	N/A
1275	7149;	N/A
1276	7150;	N/A
1277	7151;	N/A
1278	7258;	N/A
1279	7293;	N/A
1280	7304;	N/A
1281	7310;	N/A
1282	7312;	N/A
1283	7318;	N/A
1284	7324;	N/A
1285	7415;	N/A
1286	7418;	N/A
1287	7435;	N/A
1288	28;	N/A
1289	27;1205;	N/A
1290	100;	N/A
1291	98;1218;	N/A
1292	103;	N/A
1293	102;1221;	N/A
1294	131;	N/A
1295	130;1233;	N/A
1296	2448;3141;3580;	N/A
1297	134;	N/A
1298	140;143;144;193;201;208;331;332;496;517;681;723;724;725;726;727;728;729;753;755;757;949;954;955;956;969;976;978;979;981;982;1162;1163;1164;1165;1166;1167;1168;1169;1170;1245;1304;1375;1383;1413;1468;1531;1532;1602;1605;1788;1789;1790;1852;1864;1867;1868;1869;1873;1892;1893;1894;1895;1896;1897;1898;1899;1900;1901;1902;1903;1904;1905;1906;1907;1908;1909;1910;1932;1952;1953;1954;1958;1959;2018;2019;…	N/A
1299	142;192;207;215;216;217;218;219;220;221;222;228;229;294;295;296;297;298;299;300;301;302;303;304;305;306;307;308;309;310;311;402;403;436;518;519;520;521;522;523;524;525;526;527;529;531;532;533;534;535;536;537;538;539;540;541;754;756;768;769;770;771;772;773;774;775;776;777;934;935;936;937;1180;1199;1247;1248;1249;1250;1251;1268;1319;1320;1321;1322;1323;1337;1377;1381;1385;1386;1400;1401;1402;1403;1…	2816;
1300	152;1913;	N/A
1301	1378;1912;	N/A
1302	194;1243;	N/A
1303	154;195;	N/A
1304	156;197;	N/A
1305	196;1244;	N/A
1306	157;1915;	N/A
1307	1379;1914;	N/A
1308	1380;1916;	N/A
1309	158;1917;	N/A
1310	241;242;384;386;5562;5564;5566;5568;5572;5574;5576;6024;6026;6028;6034;6036;6038;6065;	N/A
1311	4046;4077;5916;6317;6319;	N/A
1312	1261;	N/A
1313	335;3034;	N/A
1314	499;500;1281;7272;	N/A
1315	858;	N/A
1316	510;1252;1254;1267;1527;3748;3767;3787;4283;7334;7341;7347;	N/A
1317	5411;6739;6740;6741;6742;7294;7333;7337;7338;7368;7379;	N/A
1318	572;1078;1080;1082;1084;1088;1090;1092;1094;2136;2176;2192;2196;2201;2205;2208;2209;2476;	N/A
1319	573;970;975;1079;1081;1083;1085;1089;1091;1093;1095;2137;2177;2193;2197;2202;2206;2207;2210;2472;2474;2477;3381;	N/A
1320	591;592;1294;	N/A
1321	718;1143;1148;	N/A
1322	658;3420;5414;5415;5432;5434;5841;5861;6108;6111;6113;6121;6123;6186;	N/A
1323	3051;3075;3130;4049;4103;4105;	N/A
1324	2247;3059;3664;3665;6128;6656;	N/A
1325	734;1733;3073;3074;6127;	N/A
1326	751;	N/A
1327	749;1316;	N/A
1328	1327;	N/A
1329	844;1338;	N/A
1330	1333;	N/A
1331	904;4241;	N/A
1332	912;1142;4416;	N/A
1333	913;1141;4303;	N/A
1334	920;921;1335;3460;5254;	N/A
1335	3461;	N/A
1336	947;2840;	N/A
1337	977;2839;3169;	N/A
1338	986;2143;2341;	N/A
1339	1766;6416;7365;	N/A
1340	3343;	N/A
1341	998;3342;	N/A
1342	1138;	N/A
1343	1137;1348;	N/A
1344	1140;	N/A
1345	1139;1347;	N/A
1346	1355;5253;	N/A
1347	1183;1184;	N/A
1348	1198;1520;1521;1523;3184;3186;3191;3192;	N/A
1349	1237;1522;1529;3185;3189;	N/A
1350	1220;3977;	N/A
1351	3753;	N/A
1352	1255;1472;1473;2675;	N/A
1353	1256;1471;2671;	N/A
1354	3741;3809;3812;6691;	N/A
1355	1308;1326;2786;7282;	N/A
1356	1357;1736;3777;7344;	N/A
1357	1358;7345;7346;	N/A
1358	1777;1778;	N/A
1359	1362;	N/A
1360	1780;	N/A
1361	1363;1779;	N/A
1362	1364;	N/A
1363	1781;1782;	N/A
1364	1784;	N/A
1365	1365;1783;	N/A
1366	1366;	N/A
1367	1785;1786;	N/A
1368	1367;1791;	N/A
1369	1792;	N/A
1370	1794;	N/A
1371	1368;1793;	N/A
1372	1795;1796;	N/A
1373	1369;	N/A
1374	1370;	N/A
1375	1797;1798;	N/A
1376	1371;1799;	N/A
1377	1800;	N/A
1378	1802;	N/A
1379	1372;1801;	N/A
1380	1373;1803;	N/A
1381	1804;	N/A
1382	1805;1806;	N/A
1383	1374;	N/A
1384	3763;	N/A
1385	1376;3764;4434;	N/A
1386	1387;2700;2802;	N/A
1387	1399;1408;	N/A
1388	1419;	N/A
1389	2224;2225;	N/A
1390	3756;3879;	N/A
1391	1441;	N/A
1392	1485;2825;	N/A
1393	1720;	N/A
1394	2457;2458;2801;	N/A
1395	1495;2456;2946;	N/A
1396	3400;4113;	N/A
1397	1540;	N/A
1398	1548;	N/A
1399	3477;7243;	N/A
1400	1553;	N/A
1401	5446;6746;	N/A
1402	1561;3491;3520;3521;3522;3526;	N/A
1403	1560;3524;3525;	N/A
1404	1578;3592;	N/A
1405	3593;6515;	N/A
1406	1583;1587;2780;3750;3771;3799;	N/A
1407	1582;2703;5950;6780;6781;6782;	N/A
1408	1598;	N/A
1409	3719;7257;	N/A
1410	1599;	N/A
1411	3721;3722;	N/A
1412	3723;	N/A
1413	1600;3724;	N/A
1414	2988;3003;3005;5554;	N/A
1415	2990;2991;2992;3012;	N/A
1416	3042;	N/A
1417	3043;3070;	N/A
1418	3403;3404;	N/A
1419	3334;	N/A
1420	3768;3849;	N/A
1421	3738;	N/A
1422	5439;5442;6744;6745;	N/A
1423	3770;5454;6412;6748;	N/A
1424	7429;	N/A
1425	3772;7412;	N/A
1426	4451;	N/A
1427	4020;6956;	N/A
1428	5436;5451;6743;	N/A
1429	5386;6747;	N/A
1430	5440;5443;5601;	N/A
1431	5455;6413;	N/A
1432	5461;5470;5517;	N/A
1433	5467;5528;	N/A
1434	5551;5736;6042;6046;6050;	N/A
1435	6350;	4330;
1436	6645;	N/A
1437	5570;5603;	N/A
1438	5621;5654;5658;5662;5666;5709;5822;5828;5832;5894;5896;5898;5900;6567;	N/A
1439	6151;6559;	N/A
1440	5762;6455;	N/A
1441	6570;6588;	N/A
1442	5957;	N/A
1443	6360;6655;	N/A
1444	5964;	N/A
1445	6138;6142;	N/A
1446	5974;5975;5976;5977;5978;5979;5980;5981;5988;	N/A
1447	5989;5990;6001;6002;	N/A
1448	6145;6147;	N/A
1449	6140;	N/A
1450	6931;	N/A
1451	6875;6876;	N/A
1452	6889;	N/A
1453	6888;6925;	N/A
1454	7166;7303;7308;7331;	N/A
1455	7239;7325;7328;	N/A
1456	7193;7314;7315;	N/A
1457	7226;7305;7320;7321;	N/A
1458	7332;	N/A
1459	7281;7335;	N/A
1460	6446;6448;	N/A
1461	6444;	N/A
1462	6778;	N/A
1463	6779;	N/A
1464	14;15;16;17;24;25;35;36;37;38;39;41;42;45;46;47;51;52;53;54;55;56;59;60;61;62;63;67;70;71;73;75;76;77;78;81;83;84;85;86;87;91;92;95;96;97;118;145;148;149;159;160;162;166;168;187;203;210;214;230;238;239;240;247;253;254;262;263;264;265;266;275;277;281;284;292;314;317;319;322;324;325;336;337;338;339;340;343;344;345;346;347;348;349;350;351;352;353;354;355;356;357;358;359;360;361;362;363;364;365;366;3…	67;69;72;112;126;173;174;347;358;364;404;406;428;448;452;475;527;536;538;539;541;561;571;572;574;577;580;584;585;605;643;648;651;674;676;681;682;733;735;739;794;806;811;812;821;824;845;908;909;922;1058;1077;1082;1751;1860;1928;1945;1966;1968;1972;2033;2040;2048;2051;2052;2056;2060;2062;2079;2089;2112;2162;2163;2167;2174;2184;2185;2189;2190;2191;2208;2211;2222;2223;2263;2277;2278;2314;2432;2467;24…
1465	13;18;64;69;105;106;121;124;125;163;164;165;167;183;186;198;202;204;209;213;223;224;235;245;246;250;251;252;256;268;269;276;280;283;286;288;289;290;291;312;313;315;320;326;328;333;400;411;419;420;423;437;438;439;440;441;442;451;483;508;543;546;571;574;580;582;583;584;586;594;597;598;603;606;609;613;624;625;644;649;655;664;666;675;695;697;702;712;713;714;715;738;739;740;741;742;743;762;765;766;804…	347;428;674;733;794;1058;2038;2051;2052;2060;2062;2078;2079;2080;2089;2163;2164;2314;2541;2543;2592;2670;2747;2769;2833;2838;2995;3003;3148;3239;4727;4729;
1466	1;2;	N/A
1467	3;4;	N/A
1468	5;6;	N/A
1469	7;8;2600;2601;3947;	N/A
1470	49;329;248;330;249;390;267;391;392;1102;68;50;1210;5769;3933;1190;2754;3045;2759;3134;271;273;274;270;3341;3140;2165;3710;2775;4114;2755;3326;4115;659;657;185;188;189;237;716;172;760;173;761;174;764;175;3125;176;236;1677;1672;2680;341;342;632;5882;5610;3325;5611;3327;2241;2240;5338;5072;4205;4013;717;2248;2941;3396;677;656;914;915;2449;7296;2885;916;2450;2891;4245;676;4322;5522;4325;4197;3459;436…	4729;
1471	66;	N/A
1472	82;3952;	N/A
1473	93;	N/A
1474	112;3945;	N/A
1475	113;	N/A
1476	120;	N/A
1477	126;127;	N/A
1478	128;129;	N/A
1479	132;133;	N/A
1480	135;136;	N/A
1481	137;138;	N/A
1482	184;	N/A
1483	199;	N/A
1484	205;	N/A
1485	255;1113;1112;2966;4172;	N/A
1486	278;	454;
1487	287;1723;	N/A
1488	334;	N/A
1489	398;1388;399;2806;3887;2367;1937;1938;1940;1942;4073;2486;2572;5465;2807;5487;3470;1769;1770;5486;5492;5500;5502;5493;3569;5501;5503;	N/A
1490	405;	N/A
1491	412;581;547;	N/A
1492	484;485;5985;6008;6443;6492;6495;6498;6501;	N/A
1493	509;1283;7389;	N/A
1494	646;	N/A
1495	683;2539;	N/A
1496	700;	N/A
1497	735;736;4181;	N/A
1498	745;2925;	1030;
1499	752;1724;	N/A
1500	781;782;	N/A
1501	851;	N/A
1502	869;	N/A
1503	907;	N/A
1504	925;926;	N/A
1505	928;7417;	N/A
1506	929;	N/A
1507	941;942;	N/A
1508	946;4410;	N/A
1509	958;	N/A
1510	960;	N/A
1511	964;	N/A
1512	967;	N/A
1513	1111;	N/A
1514	1155;	N/A
1515	1159;	N/A
1516	1263;	N/A
1517	1277;	N/A
1518	1300;	N/A
1519	1305;	N/A
1520	1407;2155;	N/A
1521	1494;6339;	N/A
1522	1497;2443;	N/A
1523	1513;	N/A
1524	1518;	N/A
1525	1546;	N/A
1526	1588;2706;3819;	N/A
1527	1725;2404;	N/A
1528	1726;2770;	N/A
1529	2017;	N/A
1530	2090;	N/A
1531	2131;	N/A
1532	2164;2931;	N/A
1533	2234;	N/A
1534	2235;	N/A
1535	2250;2540;	N/A
1536	2262;	N/A
1537	2283;	N/A
1538	2428;4408;	N/A
1539	2432;4355;	N/A
1540	2445;	N/A
1541	2446;	N/A
1542	2447;	N/A
1543	2453;	N/A
1544	2516;	N/A
1545	2528;	N/A
1546	2594;	N/A
1547	2615;	N/A
1548	2751;	N/A
1549	2782;	N/A
1550	2791;	N/A
1551	2889;	N/A
1552	2896;	N/A
1553	2912;3060;3975;4193;4219;	N/A
1554	2956;3101;5274;5512;	N/A
1555	2963;	N/A
1556	2975;	N/A
1557	2986;	N/A
1558	3001;6346;	N/A
1559	3035;	N/A
1560	3124;	N/A
1561	3133;4162;7388;	N/A
1562	3175;	N/A
1563	3387;	N/A
1564	3406;	N/A
1565	3474;	N/A
1566	3487;5445;	N/A
1567	3494;	N/A
1568	3495;3523;3993;	N/A
1569	3497;	N/A
1570	3502;	N/A
1571	3507;	N/A
1572	3512;	N/A
1573	3561;	N/A
1574	3602;	N/A
1575	3670;	N/A
1576	3686;	N/A
1577	3784;3978;3988;	N/A
1578	3790;	N/A
1579	3802;	N/A
1580	3873;	N/A
1581	3874;	N/A
1582	3982;	N/A
1583	4106;	N/A
1584	4310;	N/A
1585	4421;	N/A
1586	5382;	N/A
1587	5521;	N/A
1588	5553;	N/A
1589	5606;	N/A
1590	5609;	N/A
1591	5640;5643;5645;5648;5650;	N/A
1592	5705;	N/A
1593	5721;	N/A
1594	5804;	N/A
1595	5846;5854;	N/A
1596	5848;5852;	N/A
1597	5879;	N/A
1598	6056;	N/A
1599	6096;	N/A
1600	6102;6104;	N/A
1601	6340;	N/A
1602	6374;	N/A
1603	6393;	N/A
1604	6415;6503;	N/A
1605	6461;	N/A
1606	6473;	N/A
1607	6479;	N/A
1608	6509;	N/A
1609	6516;	N/A
1610	6519;	N/A
1611	6545;	N/A
1612	6556;	N/A
1613	6569;	N/A
1614	6606;	N/A
1615	6658;	N/A
1616	6664;	N/A
1617	6675;	N/A
1618	6680;	N/A
1619	6682;	N/A
1620	6687;	N/A
1621	6694;	N/A
1622	6695;	N/A
1623	6696;	N/A
1624	6697;	N/A
1625	6701;	N/A
1626	6702;	N/A
1627	6703;	N/A
1628	6704;	N/A
1629	6705;	N/A
1630	7055;	N/A
1631	7056;	N/A
1632	7081;	N/A
1633	7241;7395;	N/A
1634	7425;	N/A
1635	7426;	N/A
1636	7427;	N/A
1637	7428;	N/A
1638	7430;	N/A
1639	169;910;2212;2251;2252;2823;2824;3087;3126;3127;3128;3829;3916;3918;3925;4002;4439;5404;5424;5427;5536;5579;5582;5585;5589;5591;5593;5595;6013;6016;6030;6032;6059;6060;6061;6063;6144;6152;6192;6194;6216;6218;6381;6386;6389;6392;6396;6399;6475;6478;6489;6602;6605;6616;6624;6626;6627;6635;6819;7130;7133;7135;	N/A
1640	19;376;895;896;1729;2097;2281;2282;3063;3085;4053;4057;4061;4064;4076;4371;4375;4440;5336;5669;6019;6057;6066;6070;6085;6131;6135;6139;6148;6322;6366;6370;6460;6464;6507;6514;6541;6591;6592;6593;6625;6632;6640;6643;6649;6939;6947;7004;7011;7050;7287;7354;7356;7371;	N/A
1641	40;259;260;905;2167;2599;3135;3137;3519;3539;3540;3541;3542;3552;3969;4169;	N/A
1642	843;846;938;2777;4239;5333;	N/A
1643	79;109;110;111;179;180;181;182;618;622;746;747;748;923;1176;1177;1185;1417;1718;2134;2135;2220;2221;2277;2285;2287;2294;2295;2388;2434;2838;2853;2854;2855;2856;2857;2858;2859;2882;2884;2888;2893;2894;3082;3083;3171;3203;3372;3401;3410;3424;3425;3584;3585;3586;3713;3716;3717;3725;3726;3825;3951;4026;4107;4108;4110;4112;4177;4178;4192;4296;4297;4298;4372;4415;4467;5429;5431;5515;5526;5527;5617;5620…	N/A
1644	88;89;117;119;212;381;569;570;662;663;922;1186;1246;1289;1302;1443;1444;1478;1509;1510;1511;1512;1542;1552;1554;1566;1570;1665;1666;2385;2386;2387;2451;2503;2524;2525;2526;2762;2763;2764;2957;2958;2960;3078;3094;3095;3097;3098;3100;3102;3103;3426;3429;3430;3462;3482;3483;3485;3486;3489;3490;3543;3544;3571;3572;3573;3594;4187;4188;4224;4436;4480;4484;4485;4487;5066;5067;5068;5075;5076;5077;5078;50…	N/A
1645	206;1160;4163;	N/A
1646	680;1161;	N/A
1647	257;272;1253;2794;7267;	N/A
1648	1433;	N/A
1649	316;318;3187;3188;3190;3193;3194;3195;3204;3226;5809;	N/A
1650	1394;1530;2435;2440;2442;2444;2482;3230;3234;3236;3996;	N/A
1651	3216;	N/A
1652	445;3217;	N/A
1653	477;479;	N/A
1654	481;	N/A
1655	482;	N/A
1656	2016;5958;	N/A
1657	553;3167;	N/A
1658	3166;	N/A
1659	587;841;	N/A
1660	930;4195;	N/A
1661	668;3388;	N/A
1662	667;	N/A
1663	744;6874;	N/A
1664	995;	N/A
1665	3676;3677;3678;3679;3680;7404;	N/A
1666	803;807;808;809;810;811;	N/A
1667	1126;1132;1133;2774;5332;	N/A
1668	872;874;4240;	N/A
1669	980;7400;	N/A
1670	5435;5450;	N/A
1671	985;1116;1768;1771;2002;2003;2142;2342;2343;	N/A
1672	1767;3820;7349;	N/A
1673	1279;5276;	N/A
1674	1334;1738;	N/A
1675	1384;7194;7237;	N/A
1676	7164;7227;	N/A
1677	1586;6006;	N/A
1678	1585;	N/A
1679	1719;2826;4357;	N/A
1680	4356;7220;	N/A
1681	4189;4190;7178;7348;7422;	N/A
1682	1743;	N/A
1683	1833;	N/A
1684	1819;1832;	N/A
1685	1828;	N/A
1686	1827;1837;	N/A
1687	2936;3147;3150;3152;3886;	N/A
1688	2307;3143;3145;3885;	N/A
1689	2558;	N/A
1690	2559;2561;	N/A
1691	2566;2989;6344;	N/A
1692	2910;2987;	N/A
1693	7217;	N/A
1694	2665;7216;	N/A
1695	7423;	N/A
1696	2695;7218;	N/A
1697	3692;3699;	N/A
1698	3698;3700;	N/A
1699	4065;	N/A
1700	6650;6936;	N/A
1701	5602;6644;	N/A
1702	5569;	N/A
1703	7390;	N/A
1704	5833;7283;	N/A
1705	5862;5866;	N/A
1706	5911;	N/A
1707	6107;6112;6117;	N/A
1708	6110;	N/A
1709	6524;6525;	N/A
1710	6518;6526;	N/A
1711	6850;6855;	N/A
1712	6854;	N/A
1713	2448;	N/A
1714	3141;3580;	N/A
1715	140;143;144;193;201;208;331;332;496;517;681;723;724;725;726;727;728;729;753;755;757;949;954;955;956;978;979;981;982;1162;1163;1164;1245;1304;1375;1383;1413;1531;1532;1602;1605;1788;1789;1790;1852;1892;1893;1894;1895;1896;1897;1898;1899;1900;1901;1902;1903;1904;1905;1906;1907;1908;1909;1910;1932;1952;1953;1954;1958;1959;2018;2019;2020;2021;2022;2023;2024;2037;2038;2039;2040;2041;2216;2270;2272;231…	N/A
1716	969;976;1165;1166;1167;1168;1169;1170;1468;1864;1867;1868;1869;1873;2465;2466;2467;2468;2469;2470;2471;2478;2491;2494;2574;2575;2576;2577;2578;2579;2580;2581;2582;2583;2584;2585;2586;2587;2589;2608;3241;	N/A
1717	142;192;207;215;216;217;218;219;220;221;222;228;229;294;295;296;297;298;299;300;301;302;303;304;305;306;307;308;309;310;311;436;518;519;520;521;522;523;524;525;526;527;529;531;532;533;534;535;536;537;538;539;540;541;754;756;768;769;770;771;772;773;774;775;776;777;934;935;936;937;1247;1248;1249;1250;1251;1319;1320;1321;1322;1323;1337;1377;1381;1385;1386;1400;1401;1402;1403;1405;1425;1435;1436;1437…	N/A
1718	402;403;1180;1199;1268;1525;1939;1941;2031;2032;2035;2047;2048;2049;2702;3197;3198;3199;3200;3463;3582;3632;3635;3636;3637;3638;3639;3640;3641;3642;3643;3644;3645;3729;3733;3739;3801;4191;5462;5468;5473;5475;5477;5479;5481;5483;5485;5489;5491;5783;5785;5787;5789;5791;5856;5858;5914;5942;5943;5953;6273;6274;6276;6327;6329;6331;6333;6336;6338;7275;	2816;
1719	241;242;5562;5564;5566;5568;6024;6026;6028;	N/A
1720	384;386;5572;5574;5576;6034;6036;6038;6065;	N/A
1721	4046;4077;6317;6319;	N/A
1722	5916;	N/A
1723	499;500;	N/A
1724	1281;7272;	N/A
1725	1527;3748;4283;7334;7341;7347;	N/A
1726	510;1252;1254;1267;3767;3787;	N/A
1727	7294;7333;7337;7338;7379;	N/A
1728	5411;6739;6740;6741;6742;7368;	N/A
1729	572;1078;1088;1090;1092;1094;2136;2176;2192;2196;2201;2205;2208;2209;2476;	N/A
1730	1080;1082;1084;	N/A
1731	573;1079;1081;1083;1085;1089;1091;1093;1095;2137;2177;2193;2197;2202;2477;	N/A
1732	970;975;2206;2207;2210;2472;2474;3381;	N/A
1733	592;	N/A
1734	591;1294;	N/A
1735	718;1148;	N/A
1736	1143;	N/A
1737	6108;6111;6113;6123;	N/A
1738	658;3420;5414;5415;5432;5434;5841;5861;6121;6186;	N/A
1739	3051;3075;3130;	N/A
1740	4049;4103;4105;	N/A
1741	3664;3665;6128;6656;	N/A
1742	2247;3059;	N/A
1743	1733;3074;	N/A
1744	734;3073;6127;	N/A
1745	912;4416;	N/A
1746	1142;	N/A
1747	913;	N/A
1748	1141;4303;	N/A
1749	921;3460;5254;	N/A
1750	920;1335;	N/A
1751	3169;	N/A
1752	977;2839;	N/A
1753	986;	N/A
1754	2143;2341;	N/A
1755	1766;	N/A
1756	6416;7365;	N/A
1757	1198;3186;3191;1523;	N/A
1758	1520;3184;3192;1521;	N/A
1759	1237;3185;3189;	N/A
1760	1522;1529;	N/A
1761	1472;1473;2675;	N/A
1762	1255;	N/A
1763	1256;	N/A
1764	1471;2671;	N/A
1765	3809;3812;6691;	N/A
1766	3741;	N/A
1767	1326;2786;7282;	N/A
1768	1308;	N/A
1769	3777;7344;	N/A
1770	1357;1736;	N/A
1771	1358;	N/A
1772	7345;7346;	N/A
1773	1376;4434;	N/A
1774	3764;	N/A
1775	2802;	N/A
1776	1387;2700;	N/A
1777	1399;	N/A
1778	1408;	N/A
1779	2801;	N/A
1780	2457;2458;	N/A
1781	1495;	N/A
1782	2456;2946;	N/A
1783	3491;3520;3521;3522;	N/A
1784	1561;3526;	N/A
1785	1560;	N/A
1786	3524;3525;	N/A
1787	1583;1587;2780;	N/A
1788	3750;3771;3799;	N/A
1789	1582;2703;5950;	N/A
1790	6780;6781;6782;	N/A
1791	2988;3003;	N/A
1792	3005;5554;	N/A
1793	2991;3012;	N/A
1794	2990;2992;	N/A
1795	5439;5442;6744;	N/A
1796	6745;	N/A
1797	3770;	N/A
1798	5454;6412;6748;	N/A
1799	5451;	N/A
1800	5436;6743;	N/A
1801	5386;	N/A
1802	6747;	N/A
1803	5440;5601;	N/A
1804	5443;	N/A
1805	5470;5517;	N/A
1806	5461;	N/A
1807	5551;6042;6050;	N/A
1808	5736;6046;	N/A
1809	5709;5822;5832;5894;5896;5898;5900;6567;	N/A
1810	5621;5654;5658;5662;5666;5828;	N/A
1811	6151;	N/A
1812	6559;	N/A
1813	5989;5990;	N/A
1814	6001;6002;	N/A
1815	7166;7303;	N/A
1816	7308;7331;	N/A
1817	7325;	N/A
1818	7239;7328;	N/A
1819	7315;	N/A
1820	7193;7314;	N/A
1821	7321;	N/A
1822	7226;7305;7320;	N/A
1823	37;38;39;41;42;46;47;51;52;53;54;55;56;59;63;67;70;71;73;75;76;77;78;81;83;84;85;86;87;96;97;145;149;159;160;162;203;210;214;230;238;239;240;253;254;262;263;264;265;266;275;281;292;314;317;324;325;336;337;338;339;340;343;344;345;346;347;348;349;350;351;352;353;354;355;356;357;358;359;360;361;362;363;364;365;366;367;368;370;371;373;382;383;389;393;394;395;396;397;406;407;409;410;418;425;427;428;42…	67;69;72;112;126;173;174;347;358;364;404;406;428;448;452;475;527;536;538;539;541;561;571;572;574;577;580;584;585;605;643;648;651;674;676;681;682;733;735;739;794;806;811;812;821;824;845;908;909;922;1058;1077;1082;1751;1860;1928;1945;1966;1968;1972;2033;2040;2048;2051;2052;2056;2060;2079;2089;2112;2163;2167;2174;2184;2185;2189;2190;2208;2211;2222;2223;2263;2277;2278;2314;2432;2467;2494;2515;2558;25…
1824	14;15;16;17;24;25;35;36;45;60;61;62;91;92;95;118;148;166;168;187;247;277;284;319;322;369;372;377;378;379;380;388;421;424;426;446;447;448;449;450;452;453;454;455;456;457;470;471;472;473;474;558;595;599;600;604;607;610;614;637;698;722;731;759;763;867;944;990;994;1072;1073;1153;1157;1442;1650;1667;1668;1669;1670;1671;1673;1674;1675;1676;1678;1679;1680;1681;1682;1683;1684;1686;1688;1690;1691;1692;169…	347;428;452;475;527;539;605;674;676;733;908;922;1945;2033;2048;2051;2052;2060;2062;2162;2163;2167;2189;2191;2277;2494;2515;2541;2746;2747;2822;2830;3003;3148;4727;
1825	13;3411;3412;3419;4182;5438;5533;69;167;183;245;209;250;235;186;283;246;320;440;420;419;451;3397;441;437;442;438;712;439;713;594;714;597;715;598;740;603;742;606;743;609;423;893;4339;765;613;989;697;993;738;3773;739;3909;741;3915;866;1618;898;1620;909;1623;943;1626;1110;1632;1121;1651;1152;2904;1156;3196;1734;3791;1946;3920;1948;4341;2130;4343;2133;5391;2231;4206;762;3908;3912;3914;3917;3919;4208;…	347;674;733;794;1058;2038;2051;2062;2078;2079;2080;2089;2163;2164;2670;2747;2833;2995;3239;
1826	18;	N/A
1827	64;	N/A
1828	105;	N/A
1829	106;	N/A
1830	121;	N/A
1831	163;164;165;1885;7262;	N/A
1832	198;3609;	N/A
1833	213;	N/A
1834	256;328;269;4130;2335;2336;7364;7265;7266;813;313;702;315;839;804;2785;2969;644;3950;4159;5719;	428;
1835	268;625;2929;	N/A
1836	276;	N/A
1837	280;	N/A
1838	286;	N/A
1839	288;3344;	N/A
1840	289;3324;	N/A
1841	326;	N/A
1842	400;	N/A
1843	411;571;580;546;582;583;584;586;7167;7276;7421;	N/A
1844	508;	N/A
1845	574;	N/A
1846	624;	N/A
1847	649;	N/A
1848	655;	N/A
1849	675;	N/A
1850	845;	N/A
1851	852;853;854;7269;1264;	N/A
1852	927;4146;3766;	N/A
1853	950;	N/A
1854	988;	N/A
1855	1103;3601;5710;5740;	N/A
1856	1108;	N/A
1857	1118;	N/A
1858	1174;	N/A
1859	1178;	N/A
1860	1181;	N/A
1861	1189;	N/A
1862	1207;	N/A
1863	1262;	N/A
1864	1278;	N/A
1865	1282;	N/A
1866	1286;	N/A
1867	1423;2255;5380;	N/A
1868	1440;	N/A
1869	1499;5499;	N/A
1870	1535;	N/A
1871	1536;	N/A
1872	1572;	N/A
1873	1652;1741;3172;3205;7240;	N/A
1874	1739;	N/A
1875	1772;	N/A
1876	1773;	N/A
1877	1877;	N/A
1878	1926;7179;3844;	N/A
1879	2092;2105;	N/A
1880	2095;2096;	N/A
1881	2107;	2052;
1882	2110;2156;5619;5652;5656;5660;5664;5826;5830;5870;6565;6580;6583;6586;6595;6599;	N/A
1883	2227;	N/A
1884	2242;	N/A
1885	2245;	N/A
1886	2258;6130;6988;3905;6989;	N/A
1887	2263;2267;2265;	N/A
1888	2348;	N/A
1889	2353;5464;	N/A
1890	2354;	N/A
1891	2355;	N/A
1892	2411;	N/A
1893	2527;	N/A
1894	2544;2565;	N/A
1895	2551;	N/A
1896	2556;	N/A
1897	2560;	2314;
1898	2688;	N/A
1899	2693;	N/A
1900	2740;	N/A
1901	2748;	N/A
1902	2935;3142;3144;3146;3148;3151;4155;3149;	N/A
1903	2943;	N/A
1904	2962;	N/A
1905	2985;	N/A
1906	2993;2996;3019;2998;3006;3022;3009;2999;3016;3024;3014;	N/A
1907	3046;4194;7233;7438;7424;	2541;
1908	3048;	2543;
1909	3096;	N/A
1910	3116;	N/A
1911	3206;3207;	2592;
1912	3212;	N/A
1913	3213;3730;7391;	2060;
1914	3329;3330;3331;	N/A
1915	3349;	N/A
1916	3350;	N/A
1917	3382;	N/A
1918	3405;	N/A
1919	3484;	N/A
1920	3549;	N/A
1921	3551;3553;	N/A
1922	3556;	N/A
1923	3574;	N/A
1924	3581;	N/A
1925	3735;	2769;
1926	3853;	N/A
1927	3865;	2838;
1928	3878;	N/A
1929	3924;	N/A
1930	4118;4179;	N/A
1931	4234;	N/A
1932	4311;	N/A
1933	4333;	3003;
1934	4493;	N/A
1935	4499;	N/A
1936	4501;	N/A
1937	5330;	3148;
1938	5359;	N/A
1939	5752;5754;	N/A
1940	6698;	N/A
1941	6803;	4727;4729;
1942	6877;	N/A
1943	7114;	N/A
1944	7115;	N/A
1945	7137;	N/A
1946	7153;7300;7410;	N/A
1947	7155;	N/A
1948	7184;	N/A
1949	7187;	N/A
1950	7191;	N/A
1951	7208;	N/A
1952	7246;	N/A
1953	7255;	N/A
1954	7295;7382;7372;	N/A
1955	7380;	N/A
1956	7397;	N/A
1957	7;8;2600;	N/A
1958	2601;3947;	N/A
1959	49;50;68;90;115;146;172;173;174;175;176;177;185;188;189;211;231;232;233;234;236;237;248;249;267;270;271;273;274;282;329;330;341;342;390;391;392;443;444;458;459;460;461;462;463;464;465;466;467;468;469;475;476;478;480;562;564;565;567;593;612;619;620;621;623;632;656;657;659;661;665;669;670;671;672;673;674;676;677;696;716;717;719;760;761;764;783;784;805;865;884;885;886;887;888;889;890;891;892;894;897…	4729;
1960	139;141;170;171;178;225;226;227;258;556;557;588;589;650;651;652;653;691;705;815;817;822;824;826;828;830;832;834;836;847;849;850;862;863;864;902;903;918;933;939;957;959;963;966;1003;1004;1005;1006;1012;1013;1014;1015;1016;1017;1018;1019;1024;1025;1026;1027;1028;1029;1030;1031;1032;1033;1038;1039;1040;1041;1042;1043;1044;1045;1046;1047;1052;1053;1054;1055;1056;1057;1058;1059;1096;1097;1122;1125;113…	N/A
1961	255;1112;1113;	N/A
1962	2966;4172;	N/A
1963	398;399;1388;1937;1938;1940;1942;2367;2486;2572;2806;2807;3470;3569;3887;4073;5465;5487;5493;5501;5503;	N/A
1964	1769;1770;5486;5492;5500;5502;	N/A
1965	547;581;	N/A
1966	412;	N/A
1967	485;6443;6495;6501;	N/A
1968	484;5985;6008;6492;6498;	N/A
1969	7389;	N/A
1970	509;1283;	N/A
1971	736;	N/A
1972	735;4181;	N/A
1973	2706;	N/A
1974	1588;3819;	N/A
1975	2912;3975;4193;	N/A
1976	3060;4219;	N/A
1977	3101;5274;	N/A
1978	2956;5512;	N/A
1979	3133;7388;	N/A
1980	4162;	N/A
1981	3993;	N/A
1982	3495;3523;	N/A
1983	3988;	N/A
1984	3784;3978;	N/A
1985	5645;5650;	N/A
1986	5640;5643;5648;	N/A
1987	169;910;2824;3087;3126;3127;3128;3916;3918;3925;4002;5424;5427;5536;5589;5591;5593;5595;6030;6032;6060;6061;6152;6192;6218;6381;6389;6396;6399;6475;6478;6602;6605;6626;6627;6635;6819;7130;7133;7135;	N/A
1988	2212;2251;2252;2823;3829;4439;5404;5579;5582;5585;6013;6016;6059;6063;6144;6194;6216;6386;6392;6489;6616;6624;	N/A
1989	19;3063;4053;895;4057;896;4061;4371;4064;6019;4076;6085;6131;3085;6135;6139;6148;6322;6460;6464;2281;4375;2282;5669;6066;6070;6057;6366;6370;6507;6514;6541;6591;6592;6593;6625;7371;6632;6640;6643;6649;6939;6947;7004;7011;7050;	N/A
1990	376;1729;7287;	N/A
1991	2097;4440;5336;7354;7356;	N/A
1992	3519;3539;3540;3541;3542;3552;4169;	N/A
1993	40;259;260;905;2167;2599;3135;3137;3969;	N/A
1994	843;846;4239;	N/A
1995	938;2777;5333;	N/A
1996	111;181;618;622;923;1177;1185;2134;2135;2277;2285;2287;2294;2295;2388;2853;2854;2855;2856;2857;2858;2859;2882;2884;2888;2893;2894;3083;3203;3372;3424;3425;3586;3713;3717;3725;4026;4107;4108;4110;4177;4192;4296;4297;4298;4372;4415;4467;5431;5515;5526;5617;5665;5701;5703;5723;5725;5727;5767;5924;5968;6092;6094;6100;6156;6158;6166;6171;6175;6179;6181;6183;6190;6201;6203;6205;6209;6213;6225;6229;6231…	N/A
1997	79;109;110;179;180;182;746;747;748;1176;1417;1718;2220;2221;2434;2838;3082;3171;3401;3410;3584;3585;3716;3726;3825;3951;4112;4178;5429;5527;5620;5653;5657;5661;5717;5827;5831;6154;6161;6173;6207;6223;6271;6308;6566;6581;6584;6587;6596;6600;	N/A
[truncated: 3,146 more rows]

## Sheet: Liver_3_Composition
Module_ID	Module_Rxns	Significant_Metabolites
1	1;2;3;4;5;6;7;8;9;10;11;12;13;14;15;16;17;18;19;20;21;22;23;24;25;26;27;28;29;30;31;32;33;34;35;36;37;38;39;40;41;42;43;44;45;46;47;48;49;50;51;52;53;54;55;56;57;58;59;60;61;62;63;64;65;66;67;68;69;70;71;72;73;74;75;76;77;78;79;80;81;82;83;84;85;86;87;88;89;90;91;92;93;94;95;96;97;98;99;100;101;102;103;104;105;106;107;108;109;110;111;112;113;114;115;116;117;118;119;120;121;122;123;124;125;126;127…
774;6775;6776;6777;6778;6779;6780;6781;6782;6783;6784;6785;6786;6787;6788;6789;6790;6791;6792;6793;6794;6795;6796;6797;6798;6799;6800;6801;6802;6803;6804;6805;6806;6807;6808;6809;6810;6811;6812;6813;6814;6815;6816;6817;6818;6819;6820;6821;6822;6823;6824;6825;6826;6827;6828;6829;6830;6831;6832;6833;6834;6835;6836;6837;6838;6839;6840;6841;6842;6843;6844;6845;6846;6847;6848;6849;6850;6851;6852;6853;…	N/A
2	1;2;1760;8;7;333;291;431;290;145;18;262;105;264;106;107;3645;111;109;108;1225;6271;110;1223;6159;38;52;49;51;41;42;1207;5003;170;171;178;1809;1808;337;39;46;45;55;92;61;95;118;555;148;1964;336;59;60;58;1212;85;81;82;792;83;2379;67;338;84;86;230;37;358;149;339;504;214;69;70;47;48;1209;53;54;63;78;77;73;79;1102;68;50;1210;7152;1449;2394;2395;2396;97;2397;159;91;162;160;161;418;96;253;254;190;191;25…
2;2272;3258;7439;7440;3314;2270;3488;3487;1553;5446;6746;5445;5448;1324;3084;1506;7218;7423;2933;2932;2800;2540;750;749;751;1316;1997;3762;6693;1336;3759;7409;7427;1548;3477;7243;3879;3756;2611;727;5960;5962;3369;3370;1922;519;3431;3445;3451;2150;2149;1405;3452;1977;1976;1386;3439;539;3440;1975;1974;1385;3450;2141;2140;1402;3708;1596;3705;1593;3804;4103;4105;4049;1357;1736;3777;1358;7345;7346;734…	67;69;72;149;151;173;174;238;241;282;347;364;404;406;428;433;434;452;454;472;517;526;527;536;538;539;541;558;559;561;571;572;577;580;582;584;585;605;624;643;674;681;682;731;733;735;739;747;811;812;821;824;856;857;908;909;922;985;1088;1090;1094;1100;1241;1422;1423;1681;1683;1685;1687;1689;1696;1751;1807;1853;1860;1928;1945;1976;1983;1985;2007;2033;2040;2047;2051;2052;2056;2060;2062;2071;2104;2162;…
3	43;	N/A
4	122;123;	N/A
5	590;953;1293;	N/A
6	616;3472;	N/A
7	617;3473;	N/A
8	629;	N/A
9	630;	N/A
10	631;	N/A
11	641;642;1299;	N/A
12	692;	N/A
13	693;	N/A
14	694;	N/A
15	706;	N/A
16	707;	N/A
17	708;	N/A
18	709;	N/A
19	710;	N/A
20	711;	N/A
21	730;	N/A
22	855;	N/A
23	973;	N/A
24	983;3737;1604;	1254;
25	1109;	N/A
26	1117;	N/A
27	1295;	N/A
28	1306;	N/A
29	1309;	N/A
30	1310;	N/A
31	1410;	N/A
32	1411;	N/A
33	1412;	N/A
34	1415;	N/A
35	1428;	N/A
36	1429;2699;1431;3824;3765;	N/A
37	1434;	N/A
38	1469;	N/A
39	1474;	N/A
40	1476;	N/A
41	1481;	N/A
42	1482;	N/A
43	1503;	N/A
44	1507;3092;3093;7387;	N/A
45	1538;	N/A
46	1595;3707;	N/A
47	1737;	N/A
48	2173;	N/A
49	2174;	N/A
50	2179;	N/A
51	2180;	N/A
52	2181;	N/A
53	2182;	N/A
54	2183;	N/A
55	2184;	N/A
56	2185;	N/A
57	2186;	N/A
58	2187;	N/A
59	2188;	N/A
60	2189;	N/A
61	2190;	N/A
62	2218;	N/A
63	2300;	N/A
64	2301;	N/A
65	2302;	N/A
66	2303;	N/A
67	2344;	N/A
68	2350;	N/A
69	2351;	N/A
70	2362;	N/A
71	2569;	N/A
72	2686;	N/A
73	2687;	N/A
74	2689;	N/A
75	2690;	N/A
76	2691;	N/A
77	2692;	N/A
78	2696;	N/A
79	2697;	N/A
80	2698;	N/A
81	2737;	N/A
82	2738;	N/A
83	2739;	N/A
84	2743;	N/A
85	2744;	N/A
86	2750;	N/A
87	2758;	N/A
88	2784;	N/A
89	2792;	N/A
90	2797;	N/A
91	2808;	N/A
92	2809;	N/A
93	2810;	N/A
94	2811;	N/A
95	2812;	N/A
96	2813;	N/A
97	2814;	N/A
98	2815;	N/A
99	2816;	N/A
100	2930;	N/A
101	3028;	N/A
102	3029;	N/A
103	3030;	N/A
104	3031;	N/A
105	3032;	N/A
106	3033;	N/A
107	3050;	N/A
108	3052;	N/A
109	3053;	N/A
110	3054;	N/A
111	3055;	N/A
112	3066;	N/A
113	3067;	N/A
114	3089;	2554;2555;
115	3109;	N/A
116	3390;	N/A
117	3391;	N/A
118	3393;	N/A
119	3394;	N/A
120	3413;	N/A
121	3414;	N/A
122	3415;	N/A
123	3416;	N/A
124	3417;	N/A
125	3475;	N/A
126	3740;4047;3754;	N/A
127	3742;3901;3743;	N/A
128	3744;3840;3745;	N/A
129	3746;3936;3937;3747;6692;	N/A
130	3760;4101;3761;	N/A
131	3774;	N/A
132	3775;	N/A
133	3810;	N/A
134	4142;4143;4144;	N/A
135	4180;	N/A
136	4306;	N/A
137	4377;	N/A
138	4378;	N/A
139	4435;	N/A
140	4437;	N/A
141	4465;	N/A
142	4477;	N/A
143	4508;	N/A
144	4996;5334;6719;	N/A
145	5052;	N/A
146	5053;	N/A
147	5329;	N/A
148	5360;	N/A
149	5375;	N/A
150	5384;	N/A
151	5385;	N/A
152	5447;	N/A
153	5449;	N/A
154	5457;5630;5945;	N/A
155	5469;	N/A
156	5471;	N/A
157	5504;	N/A
158	5505;6761;6762;	N/A
159	5506;	N/A
160	5507;	N/A
161	5508;	N/A
162	5509;	N/A
163	5510;5511;	N/A
164	5518;	N/A
165	5529;	N/A
166	5597;5599;	3476;
167	5605;	N/A
168	5608;	N/A
169	5693;	N/A
170	5694;6763;6764;	N/A
171	5729;5733;	N/A
172	5730;5734;5750;	N/A
173	5731;5735;	N/A
174	5749;	N/A
175	5753;5756;	N/A
176	5755;	N/A
177	5760;	N/A
178	5778;5779;5780;5781;5797;5798;	N/A
179	5808;5874;	N/A
180	5816;	N/A
181	5817;	N/A
182	5837;6447;6453;6448;6446;6444;6452;6449;	N/A
183	5843;	N/A
184	5844;	N/A
185	5871;	N/A
186	5872;	N/A
187	5873;6772;6773;6774;	N/A
188	5883;5887;	N/A
189	5884;5888;6775;6776;	N/A
190	5885;5889;	N/A
191	5886;5890;	N/A
192	5904;6419;6778;6786;6787;6777;6779;	N/A
193	5971;6410;	N/A
194	6007;	3969;3970;
195	6109;6114;6118;	N/A
196	6115;6119;	N/A
197	6126;	N/A
198	6150;	N/A
199	6191;	N/A
200	6272;	N/A
201	6275;	N/A
202	6295;6334;	N/A
203	6296;	N/A
204	6297;	N/A
205	6511;	N/A
206	6517;	N/A
207	6520;	N/A
208	6522;	N/A
209	6523;	N/A
210	6530;	N/A
211	6531;	N/A
212	6532;6535;6538;	N/A
213	6533;6542;	N/A
214	6534;6537;	N/A
215	6536;6539;	N/A
216	6543;	N/A
217	6550;	N/A
218	6554;	N/A
219	6561;6788;6789;	N/A
220	6563;	N/A
221	6573;	N/A
222	6621;	N/A
223	6622;	N/A
224	6623;	N/A
225	6637;	N/A
226	6659;	N/A
227	6662;	N/A
228	6667;	N/A
229	6668;	N/A
230	6669;	N/A
231	6670;	N/A
232	6671;	N/A
233	6672;	N/A
234	6673;	N/A
235	6678;	N/A
236	6685;	N/A
237	6690;	N/A
238	6792;	N/A
239	6794;	N/A
240	6795;	N/A
241	7170;7171;7301;	N/A
242	7261;	N/A
243	7336;	N/A
244	7366;	N/A
245	7376;	N/A
246	7385;	N/A
247	1;2;3;4;5;6;7;8;13;14;15;16;17;18;19;24;25;35;36;37;38;39;41;42;44;45;46;47;48;49;50;51;52;53;54;55;56;59;60;61;62;63;64;66;67;68;69;70;71;73;74;75;76;77;78;79;81;82;83;84;85;86;87;88;89;90;91;92;93;95;96;97;105;106;107;109;110;111;112;113;115;117;118;119;120;121;124;125;126;127;128;129;132;133;134;135;136;137;138;139;140;141;145;146;148;149;159;160;161;162;163;164;165;166;167;168;169;170;171;172…	67;69;72;149;151;173;174;238;241;282;347;364;404;406;428;433;434;452;454;472;517;526;527;536;538;539;541;558;559;561;571;572;577;580;582;584;585;605;624;643;674;681;682;731;733;735;739;747;811;812;821;824;908;909;922;985;1088;1090;1094;1100;1241;1422;1423;1681;1683;1685;1687;1689;1696;1751;1807;1853;1860;1928;1945;1976;1983;1985;2007;2033;2040;2047;2051;2052;2056;2060;2062;2071;2104;2162;2163;216…
248	9;10;11;12;20;21;22;23;26;27;28;29;30;31;32;33;34;40;57;58;65;72;80;94;98;99;100;101;102;103;104;108;114;116;130;131;142;143;144;147;150;151;152;153;154;155;156;157;158;190;191;192;193;194;195;196;197;200;201;207;208;215;217;219;221;228;241;242;243;257;261;272;293;294;295;296;297;298;299;301;302;303;304;305;307;308;309;310;311;321;323;335;374;375;384;385;386;387;402;404;408;413;414;436;496;499;50…	856;857;2414;
249	590;953;	N/A
250	1293;	N/A
251	641;1299;	N/A
252	642;	N/A
253	983;3737;	1254;
254	1604;	N/A
255	1429;2699;3824;	N/A
256	1431;3765;	N/A
257	3092;3093;	N/A
258	1507;7387;	N/A
259	3754;4047;	N/A
260	3740;	N/A
261	3743;3901;	N/A
262	3742;	N/A
263	3744;3840;	N/A
264	3745;	N/A
265	3936;3937;6692;	N/A
266	3746;3747;	N/A
267	3760;	N/A
268	3761;4101;	N/A
269	4143;4144;	N/A
270	4142;	N/A
271	5334;	N/A
272	4996;6719;	N/A
273	5945;	N/A
274	5457;5630;	N/A
275	5505;6762;	N/A
276	6761;	N/A
277	5694;6764;	N/A
278	6763;	N/A
279	5730;	N/A
280	5734;5750;	N/A
281	5779;5781;5797;	N/A
282	5778;5780;5798;	N/A
283	5837;6447;6453;	N/A
284	6444;6446;6448;6449;6452;	N/A
285	6773;6774;	N/A
286	5873;6772;	N/A
287	5884;5888;6775;	N/A
288	6776;	N/A
289	6419;6778;6786;6787;	N/A
290	5904;6777;6779;	N/A
291	6109;6114;	N/A
292	6118;	N/A
293	6535;	N/A
294	6532;6538;	N/A
295	6789;	N/A
296	6561;6788;	N/A
297	7170;7301;	N/A
298	7171;	N/A
299	1;2;3;4;5;6;7;8;13;14;15;16;17;18;24;25;35;36;37;38;39;41;42;45;46;47;49;50;51;52;53;54;55;56;59;60;61;62;63;64;66;67;68;69;70;71;73;75;76;77;78;81;82;83;84;85;86;87;89;91;92;93;95;96;97;105;106;112;113;115;118;120;121;124;125;126;127;128;129;132;133;135;136;137;138;139;140;141;145;148;149;159;160;161;162;163;164;165;166;167;168;170;171;176;178;183;184;185;186;187;188;189;198;199;202;203;204;209;…	67;69;72;149;151;173;174;238;241;282;347;364;404;406;428;433;434;452;454;472;517;526;527;536;538;539;541;558;559;561;571;572;577;580;582;584;585;605;624;643;674;681;682;731;733;735;739;747;811;812;821;824;908;909;922;985;1088;1090;1094;1100;1241;1422;1423;1681;1683;1685;1687;1689;1696;1751;1807;1853;1860;1928;1945;1976;1983;1985;2007;2033;2040;2047;2051;2052;2056;2060;2062;2071;2104;2162;2163;216…
300	19;44;48;74;79;88;90;107;109;110;111;117;119;134;146;169;172;173;174;175;177;179;180;181;182;205;206;211;212;216;218;220;222;229;232;244;258;279;285;300;306;316;318;327;331;332;376;381;398;399;401;403;415;416;417;422;445;477;479;481;482;516;519;520;521;522;523;524;527;529;539;540;543;553;569;570;585;593;596;601;602;605;608;611;615;618;619;620;621;622;623;633;652;653;662;663;665;680;699;723;737;74…	1241;2406;2816;4330;
301	9;10;	N/A
302	11;12;	N/A
303	20;21;1202;	N/A
304	22;23;1203;	N/A
305	26;1204;	N/A
306	27;28;29;30;1205;	N/A
307	31;32;33;34;1206;	N/A
308	40;3137;904;905;4241;1333;2167;1409;3969;	N/A
309	57;2933;	N/A
310	58;1212;	N/A
311	65;1145;	N/A
312	72;	N/A
313	80;	N/A
314	94;1216;	N/A
315	98;99;100;1218;	N/A
316	101;1219;	N/A
317	102;103;104;1220;3977;3753;1221;	N/A
318	108;1225;	N/A
319	114;1227;	N/A
320	116;1228;	N/A
321	130;131;1233;	N/A
322	142;518;538;200;201;2626;2019;2653;753;769;768;1319;3261;1928;2025;3265;2914;1888;1934;1935;436;1911;2015;937;936;1889;935;934;1337;5947;5951;3370;3369;3246;774;775;756;979;754;771;770;1320;3247;2657;3251;2321;2322;2318;2037;3314;2270;2319;3249;2039;3258;2272;2320;3250;2040;3259;2041;2407;3734;2408;2635;3267;5905;2018;2038;3257;3315;2271;6420;2020;2637;3316;755;773;772;1321;3282;2658;2659;2409;26…	N/A
323	143;	N/A
324	144;969;	N/A
325	147;	N/A
326	150;1816;151;1826;1804;1803;1373;1825;1800;1799;1371;1824;1782;1781;1364;	N/A
327	152;1817;153;528;1818;154;195;194;1243;1831;1792;1791;1367;1913;1912;1378;	N/A
328	155;530;1820;156;197;196;1244;1819;157;1915;1914;1379;1832;1833;1798;1797;1370;	N/A
329	158;1821;531;1973;1917;1916;1380;	N/A
330	190;191;4173;1242;	N/A
331	215;1247;	N/A
332	217;1248;	N/A
333	219;1249;	N/A
334	221;1250;	N/A
335	228;1251;	N/A
336	241;384;5564;242;386;4077;4046;6319;6317;5916;5566;5568;6026;6028;6038;6036;5572;5574;6065;	N/A
337	243;4283;1527;	N/A
338	257;1253;272;2794;510;1254;1267;3787;1252;3767;7294;7333;7368;5411;6739;6740;6741;6742;7337;7379;7338;7341;3748;7334;7267;1433;	N/A
339	261;323;321;3236;3234;1528;2440;1328;2444;1530;3230;1548;3477;7243;1459;3235;	N/A
340	293;1259;	N/A
341	335;1261;	N/A
342	374;375;1266;	N/A
343	385;	N/A
344	387;	N/A
345	402;1268;6274;	N/A
346	404;1270;	N/A
347	408;1271;	N/A
348	413;1272;	N/A
349	414;1273;	N/A
350	499;500;7272;1281;	N/A
351	515;951;	N/A
352	525;	N/A
353	526;532;1837;1827;1828;1796;1795;1369;	N/A
354	536;537;1891;1890;1377;	N/A
355	541;	N/A
356	572;1078;1088;1090;1092;1094;1080;1082;1084;2476;2136;1887;2137;1079;573;2196;2197;2201;2202;1089;1091;1093;1095;1081;1083;1085;2477;2177;2192;2176;2193;2206;2474;970;2472;3381;975;2205;2208;2209;	N/A
357	575;	N/A
358	587;841;1213;	N/A
359	591;592;718;1148;1143;1294;	856;857;
360	626;1297;	N/A
361	627;1298;	N/A
362	628;	N/A
363	658;5415;5414;3420;3130;3075;3051;4049;4105;4103;5434;5432;5861;6121;6113;6108;6111;6123;6186;5841;	N/A
364	667;668;3388;3399;1539;3403;3404;3334;	N/A
365	681;1245;1304;4411;4412;3776;6706;	N/A
366	720;721;1114;919;	N/A
367	724;725;	N/A
368	726;954;	N/A
369	728;955;	N/A
370	729;956;	N/A
371	732;1311;	N/A
372	734;3073;3074;1733;2977;2976;1500;7381;3665;3664;2247;3059;6128;6656;6127;	N/A
373	746;747;748;1315;	N/A
374	749;750;751;1316;	N/A
375	767;1318;	N/A
376	843;846;844;938;1338;2777;1327;4239;	N/A
377	872;874;1330;4240;1132;1133;873;2774;5332;1345;	N/A
378	876;1331;	N/A
379	877;1116;1766;1767;2143;986;2341;2343;985;2142;1768;2342;1771;2002;878;880;2003;879;881;6416;7349;3820;2217;	N/A
380	912;1142;4416;913;1141;4303;	N/A
381	920;921;922;923;3460;5254;1335;3461;	N/A
382	947;2840;3169;2839;977;	N/A
383	948;	N/A
384	971;2268;	N/A
385	972;	N/A
386	974;3598;	N/A
387	976;2469;2470;2467;	N/A
388	980;7400;5386;5436;5451;6743;6747;	N/A
389	984;1340;	N/A
390	997;	N/A
391	998;3342;3343;	N/A
392	1068;	N/A
393	1069;	N/A
394	1104;1343;	N/A
395	1135;	N/A
396	1136;1346;	N/A
397	1137;1138;1348;	N/A
398	1139;1140;1347;	N/A
399	1144;4023;	N/A
400	1146;	N/A
401	1173;	N/A
402	1183;1184;1355;5253;	N/A
403	1194;	N/A
404	1195;	N/A
405	1196;	N/A
406	1197;	N/A
407	1198;3186;3191;1523;1529;3189;1237;3185;1522;3192;1520;3184;1521;	N/A
408	1199;	N/A
409	1200;	N/A
410	1208;	N/A
411	1209;	N/A
412	1214;	N/A
413	1215;	N/A
414	1217;	N/A
415	1223;	N/A
416	1226;	N/A
417	1230;	N/A
418	1231;	N/A
419	1232;	N/A
420	1234;	N/A
421	1235;	N/A
422	1236;	N/A
423	1241;	N/A
424	1255;2675;1472;1473;2671;1256;1471;	N/A
425	1257;	N/A
426	1274;	N/A
427	1275;	N/A
428	1276;	N/A
429	1285;	N/A
430	1301;	N/A
431	1307;	N/A
432	1308;2786;1326;3809;3812;3741;6691;	N/A
433	1312;	N/A
434	1313;	N/A
435	1317;	N/A
436	1324;	N/A
437	1329;	N/A
438	1339;	N/A
439	1341;	N/A
440	1344;	N/A
441	1349;	N/A
442	1351;	N/A
443	1356;	N/A
444	1357;1736;3777;1358;7345;7346;7344;	N/A
445	1359;	N/A
446	1361;	N/A
447	1362;1777;1778;1836;	N/A
448	1363;1779;1780;1822;	N/A
449	1365;1783;1784;	N/A
450	1366;1785;1786;	N/A
451	1368;1793;1794;1835;1834;	N/A
452	1372;1801;1802;1829;	N/A
453	1374;1805;1806;1815;	N/A
454	1376;4434;3763;3764;	N/A
455	1382;1944;	N/A
456	1385;1974;	N/A
457	1386;1976;	N/A
458	1387;2700;1399;2799;1404;2145;2146;2147;2148;7360;2800;2802;1408;	N/A
459	1393;	N/A
460	1395;	N/A
461	1396;	N/A
462	1397;	N/A
463	1398;	N/A
464	1400;2128;	N/A
465	1401;2126;	N/A
466	1402;2140;	N/A
467	1403;2138;	N/A
468	1405;2149;	N/A
469	1406;	N/A
470	1416;2219;	N/A
471	1419;2224;2225;	N/A
472	1420;	N/A
473	1426;2299;	N/A
474	1427;	N/A
475	1439;	N/A
476	1441;3879;3756;	N/A
477	1450;	N/A
478	1451;2406;	N/A
479	1453;	N/A
480	1457;2436;	N/A
481	1461;	N/A
482	1463;	N/A
483	1464;	N/A
484	1465;	N/A
485	1467;	N/A
486	1470;2665;7216;	N/A
487	1475;2742;	N/A
488	1477;2760;	N/A
489	1479;2761;	N/A
490	1480;	N/A
491	1483;2817;2818;	N/A
492	1484;2819;2820;	N/A
493	1485;	N/A
494	1487;2828;	N/A
495	1488;2833;	N/A
496	1489;2835;	N/A
497	1492;2908;	N/A
498	1495;2946;2456;2457;2458;2801;3037;	N/A
499	1496;2947;	N/A
500	1498;	N/A
501	1501;7256;	N/A
502	1502;	N/A
503	1504;4194;7233;	N/A
504	1506;	N/A
505	1514;	N/A
506	1515;3145;2307;3143;3885;3147;3152;1516;3886;2936;3150;1517;	N/A
507	1525;3197;	N/A
508	1533;	N/A
509	1534;3351;	N/A
510	1537;	N/A
511	1540;	N/A
512	1541;	N/A
513	1543;	N/A
514	1544;	N/A
515	1545;	N/A
516	1547;	N/A
517	1549;3476;	N/A
518	1550;7362;7281;7332;7335;	N/A
519	1551;3481;	N/A
520	1553;5446;6746;	N/A
521	1555;	N/A
522	1556;	N/A
523	1557;	N/A
524	1558;	N/A
525	1560;3525;3522;3491;3520;1561;3521;3526;3524;	N/A
526	1562;3527;	N/A
527	1564;	N/A
528	1565;3519;3540;2789;3539;3541;7402;	N/A
529	1567;	N/A
530	1568;3562;	N/A
531	1569;	N/A
532	1571;3570;	N/A
533	1573;	N/A
534	1574;	N/A
535	1575;3583;	N/A
536	1577;3588;	N/A
537	1578;3592;3593;6515;	N/A
538	1579;3595;	N/A
539	1580;	N/A
540	1582;2703;1583;2780;1587;3799;3750;3771;5950;6780;6781;6782;	N/A
541	1584;	N/A
542	1589;	N/A
543	1591;3694;3695;	N/A
544	1592;3697;3692;2448;3580;3698;3700;3699;	N/A
545	1593;3705;	N/A
546	1594;	N/A
547	1596;3708;	N/A
548	1597;3720;	N/A
549	1598;3719;7257;	N/A
550	1599;3722;3721;	N/A
551	1600;3724;3723;	N/A
552	1601;3726;3725;	N/A
553	1603;	N/A
554	1607;	N/A
555	1744;	N/A
556	1873;	N/A
557	1921;	N/A
558	1941;3729;	N/A
559	2065;	N/A
560	2254;	N/A
561	2264;	N/A
562	2371;5428;	N/A
563	2434;4200;	N/A
564	2437;3528;	N/A
565	2507;	N/A
566	2522;5866;	N/A
567	2545;3043;3070;	N/A
568	2547;2550;2552;6344;2987;2910;2988;3003;3012;2561;2558;2991;2990;2992;5554;3005;2989;	N/A
569	2549;	N/A
570	2592;	N/A
571	2607;	N/A
572	2693;	N/A
573	2787;	2414;
574	2795;	N/A
575	2920;	N/A
576	2926;	N/A
577	2932;	N/A
578	2964;	N/A
579	2974;	N/A
580	3040;3069;3041;	N/A
581	3063;	N/A
582	3079;	N/A
583	3081;	N/A
584	3086;	N/A
585	3108;	N/A
586	3160;	N/A
587	3333;3402;	N/A
588	3471;	N/A
589	3492;3494;	N/A
590	3681;	N/A
591	3713;	N/A
592	3717;3718;	N/A
593	3738;	N/A
594	3739;	N/A
595	3749;	N/A
596	3751;	N/A
597	3752;	N/A
598	3755;	N/A
599	3757;	N/A
600	3758;	N/A
601	3769;	N/A
602	3770;5439;5442;6744;6745;6412;5454;6748;	N/A
603	4019;	N/A
604	4020;4451;6956;	N/A
605	4048;4104;	N/A
606	4055;	N/A
607	4058;	N/A
608	4059;4452;	N/A
609	4066;4453;	N/A
610	4068;	N/A
611	4071;	N/A
612	4471;	N/A
613	4486;6712;	N/A
614	5331;	N/A
615	5388;	N/A
616	5389;5614;	N/A
617	5437;5452;	N/A
618	5440;5443;5601;5455;6413;	N/A
619	5461;5467;5470;5517;5528;	N/A
620	5463;	N/A
621	5519;	N/A
622	5530;	N/A
623	5546;5548;	N/A
624	5547;	N/A
625	5551;5736;6042;6046;6050;	N/A
626	5569;	N/A
627	5570;5603;6645;	N/A
628	5571;6073;6074;	N/A
629	5573;6064;	N/A
630	5575;	N/A
631	5576;	N/A
632	5621;5654;5658;5662;5666;5709;5822;5828;5832;5894;5896;5898;5900;6567;6559;6151;	N/A
633	5739;	N/A
634	5741;5742;	N/A
635	5762;6455;6570;6588;	N/A
636	5842;	N/A
637	5902;6039;5956;5957;6655;6360;	N/A
638	5915;6316;6318;	N/A
639	5939;5940;	N/A
640	5955;	N/A
641	5959;	N/A
642	5961;	N/A
643	5963;	N/A
644	5964;6142;6138;	N/A
645	5981;5989;5990;	N/A
646	5988;6001;6002;	N/A
647	6033;	N/A
648	6034;	N/A
649	6035;	N/A
650	6037;	N/A
651	6041;	N/A
652	6058;6076;	N/A
653	6062;6071;	N/A
654	6067;	N/A
655	6068;	N/A
656	6069;	N/A
657	6077;6078;	N/A
658	6097;	N/A
659	6098;	N/A
660	6105;	N/A
661	6112;6117;6122;	N/A
662	6124;	N/A
663	6140;6145;6147;	N/A
664	6141;6143;	N/A
665	6168;	N/A
666	6177;	N/A
667	6185;	N/A
668	6193;6197;	N/A
669	6211;	N/A
670	6215;6253;	N/A
671	6217;6219;	N/A
672	6227;	N/A
673	6235;	N/A
674	6245;	N/A
675	6265;	N/A
676	6266;	N/A
677	6267;	N/A
678	6270;	N/A
679	6286;	N/A
680	6292;	N/A
681	6301;	N/A
682	6312;	N/A
683	6345;	N/A
684	6375;6383;	N/A
685	6382;	N/A
686	6394;6401;	N/A
687	6400;	N/A
688	6424;	N/A
689	6428;	N/A
690	6436;	N/A
691	6439;	N/A
692	6450;	N/A
693	6480;6486;	N/A
694	6485;	N/A
695	6521;	N/A
696	6551;	N/A
697	6558;	N/A
698	6572;	N/A
699	6574;	N/A
700	6575;	N/A
701	6577;	N/A
702	6578;	N/A
703	6607;6613;	N/A
704	6612;	N/A
705	6628;6630;	N/A
706	6631;	N/A
707	6633;6634;	N/A
708	6660;	N/A
709	6665;	N/A
710	6666;	N/A
711	6676;	N/A
712	6677;	N/A
713	6683;	N/A
714	6684;	N/A
715	6707;	N/A
716	6749;	N/A
717	6750;	N/A
718	6751;	N/A
719	6752;	N/A
720	6753;	N/A
721	6754;	N/A
722	6755;	N/A
723	6758;	N/A
724	6759;	N/A
725	6760;	N/A
726	6770;	N/A
727	6771;	N/A
728	6783;	N/A
729	6784;	N/A
730	6785;	N/A
731	6803;	N/A
732	6821;	N/A
733	6875;6876;6931;	N/A
734	6888;6889;6925;	N/A
735	6893;	N/A
736	6894;	N/A
737	6895;	N/A
738	6896;	N/A
739	6897;	N/A
740	6898;	N/A
741	6899;	N/A
742	6900;	N/A
743	6901;	N/A
744	6902;	N/A
745	6903;	N/A
746	6904;	N/A
747	6905;	N/A
748	6906;	N/A
749	6907;	N/A
750	6908;	N/A
751	6909;	N/A
752	6910;	N/A
753	6911;	N/A
754	6912;	N/A
755	6913;	N/A
756	6914;	N/A
757	6915;	N/A
758	6916;	N/A
759	6917;	N/A
760	6918;	N/A
761	6919;	N/A
762	6920;	N/A
763	6921;	N/A
764	6922;	N/A
765	6923;	N/A
766	6924;	N/A
767	6926;	N/A
768	6927;	N/A
769	6928;	N/A
770	6929;	N/A
771	6930;	N/A
772	6933;	N/A
773	6937;	N/A
774	6941;	N/A
775	6945;	N/A
776	6959;	N/A
777	6963;	N/A
778	6998;	N/A
779	7001;	N/A
780	7006;	N/A
781	7009;	N/A
782	7032;	N/A
783	7038;	N/A
784	7045;	N/A
785	7047;	N/A
786	7069;	N/A
787	7103;	N/A
788	7138;	N/A
789	7166;7303;7308;7331;7239;7325;7328;	N/A
790	7193;7305;7226;7320;7321;7314;7315;	N/A
791	7258;7288;	N/A
792	7289;	N/A
793	7290;	N/A
794	7302;	N/A
795	7304;	N/A
796	7306;	N/A
797	7307;	N/A
798	7309;	N/A
799	7310;	N/A
800	7313;	N/A
801	7316;	N/A
802	7317;	N/A
803	7318;	N/A
804	7319;	N/A
805	7322;	N/A
806	7323;	N/A
807	7326;	N/A
808	7327;	N/A
809	7329;	N/A
810	7330;	N/A
811	7339;	N/A
812	7340;	N/A
813	7418;	N/A
814	7429;	N/A
815	7430;	N/A
816	7431;	N/A
817	7432;	N/A
818	7433;	N/A
819	7434;	N/A
820	1429;	N/A
821	2699;3824;	N/A
822	1431;	N/A
823	3765;	N/A
824	3936;	N/A
825	3937;6692;	N/A
826	3746;	N/A
827	3747;	N/A
828	5779;5797;	N/A
829	5781;	N/A
830	5798;	N/A
831	5778;5780;	N/A
832	6447;	N/A
833	5837;6453;	N/A
834	6448;6449;6452;	N/A
835	6444;6446;	N/A
836	6773;	N/A
837	6774;	N/A
838	5884;5888;	N/A
839	6775;	N/A
840	6419;6787;	N/A
841	6778;6786;	N/A
842	6779;	N/A
843	5904;6777;	N/A
844	18;37;38;39;41;42;45;46;47;51;52;53;54;55;56;59;63;64;67;68;69;70;71;73;75;76;77;78;81;82;83;84;85;86;87;89;92;96;97;105;106;115;120;121;124;125;139;140;141;145;148;149;159;160;161;162;166;167;168;183;186;187;198;202;203;204;209;210;213;214;223;224;230;235;237;238;239;240;245;246;247;250;251;252;253;254;256;259;260;262;263;264;265;266;268;269;275;276;277;278;280;281;283;284;286;288;289;290;291;29…	67;69;72;149;151;173;174;238;241;282;347;364;404;406;428;433;434;452;454;472;517;526;527;536;538;539;541;558;559;561;571;572;577;580;582;584;585;605;624;643;674;681;682;731;733;735;739;747;811;812;821;824;908;909;922;985;1088;1090;1094;1100;1241;1422;1423;1681;1683;1685;1687;1689;1696;1751;1807;1853;1860;1928;1945;1976;1983;1985;2007;2033;2040;2047;2051;2052;2056;2060;2062;2071;2104;2162;2163;216…
845	1;2;3;4;5;6;7;8;13;14;15;16;17;24;25;35;36;49;50;60;61;62;66;91;93;95;112;113;118;126;127;128;129;132;133;135;136;137;138;163;164;165;170;171;176;178;184;185;188;189;199;225;226;227;231;233;234;236;248;249;255;267;270;271;273;274;282;287;322;329;330;369;372;390;391;392;405;411;412;419;426;443;446;447;448;449;451;452;453;455;456;457;458;459;460;461;463;464;465;466;467;468;469;470;471;472;473;474;4…	1094;1241;2164;2409;2411;2575;3084;4341;4342;
846	19;1685;169;172;543;173;760;174;761;175;764;177;910;1687;895;1694;896;1696;1706;2212;1698;1708;1700;3126;1703;1709;3127;1704;1710;3128;1705;2829;4468;3916;1707;3918;2948;3338;6952;3925;2252;2251;3339;2281;4375;2282;3340;4002;2824;2823;6935;4043;3911;5421;5424;5427;5536;5589;5404;4053;4371;4057;5579;4061;5582;4064;5585;4076;6013;6016;6019;6059;6060;5591;5593;5595;5682;5685;5688;5690;3490;3489;1554…	N/A
847	44;	N/A
848	48;	N/A
849	74;	N/A
850	90;	N/A
851	107;	N/A
852	205;	N/A
853	206;331;4164;332;2629;4163;680;1160;1161;	N/A
854	216;	N/A
855	218;	N/A
856	220;	N/A
857	222;	N/A
858	229;	N/A
859	232;	N/A
860	258;	N/A
861	279;	N/A
862	285;	N/A
863	300;	N/A
864	306;	N/A
865	316;318;3034;3226;2442;1394;3996;1937;1938;1940;1942;2016;5958;482;2367;1388;398;2807;1460;1945;2486;2572;3887;399;2806;4073;3470;5465;3569;5487;5493;5501;5503;2377;2482;3187;3193;3190;3194;3188;3195;3204;5809;	N/A
866	327;	N/A
867	401;	N/A
868	415;	N/A
869	416;	N/A
870	417;	N/A
871	422;	N/A
872	445;3216;3217;	N/A
873	477;479;481;7015;7096;	N/A
874	516;952;	N/A
875	519;1922;540;652;653;3632;1920;	N/A
876	520;1923;	N/A
877	521;1924;	N/A
878	522;1925;	N/A
879	523;	N/A
880	524;	N/A
881	527;	N/A
882	529;	N/A
883	539;	N/A
884	553;3166;3167;	N/A
885	585;1291;	N/A
886	596;	N/A
887	601;	N/A
888	602;	N/A
889	605;	N/A
890	608;	N/A
891	611;	N/A
892	615;	N/A
893	633;	N/A
894	665;	N/A
895	699;	N/A
896	723;982;2610;1932;	N/A
897	737;	N/A
898	766;1131;3552;3542;4169;3667;	N/A
899	781;782;	N/A
900	807;808;809;810;811;7282;	N/A
901	858;	N/A
902	860;	N/A
903	868;	N/A
904	870;1101;	N/A
905	907;	N/A
906	929;	N/A
907	930;4195;	N/A
908	941;942;	N/A
909	945;	N/A
910	961;	N/A
911	962;	N/A
912	965;	N/A
913	981;	N/A
914	991;992;	N/A
915	1062;	N/A
916	1063;	N/A
917	1066;	N/A
918	1067;	N/A
919	1070;	N/A
920	1071;	N/A
921	1074;1086;	N/A
922	1075;1087;	N/A
923	1098;	N/A
924	1099;	N/A
925	1105;	N/A
926	1119;	N/A
927	1126;	N/A
928	1154;	N/A
929	1158;	N/A
930	1165;1870;	N/A
931	1166;1872;	N/A
932	1167;	N/A
933	1168;1869;	N/A
934	1169;1868;	N/A
935	1170;1867;	N/A
936	1175;	N/A
937	1179;	N/A
938	1180;	N/A
939	1182;	N/A
940	1192;1193;	N/A
941	1201;	N/A
942	1211;	N/A
943	1222;	N/A
944	1224;	N/A
945	1229;	N/A
946	1238;	N/A
947	1258;	N/A
948	1260;	N/A
949	1263;	N/A
950	1269;	N/A
951	1277;	N/A
952	1279;1738;1334;	N/A
953	1284;	N/A
954	1290;	N/A
955	1296;	N/A
956	1305;	N/A
957	1314;	N/A
958	1332;	N/A
959	1336;	N/A
960	1342;	N/A
961	1350;	N/A
962	1352;	N/A
963	1353;	N/A
964	1354;	N/A
965	1384;7164;7194;7227;7237;	N/A
966	1407;2155;	N/A
967	1413;2216;	N/A
968	1414;	N/A
969	1417;	N/A
970	1418;	N/A
971	1422;	N/A
972	1424;	N/A
973	1432;	N/A
974	1445;	N/A
975	1446;	N/A
976	1447;	N/A
977	1448;	N/A
978	1452;	N/A
979	1454;	N/A
980	1455;	N/A
981	1456;	N/A
982	1478;	N/A
983	1486;	N/A
984	1491;	N/A
985	1519;	N/A
986	1526;	N/A
987	1546;	N/A
988	1559;	N/A
989	1576;	N/A
990	1585;6006;1586;	N/A
991	1743;4189;4190;7348;7178;7422;	N/A
992	1823;	N/A
993	1830;	N/A
994	1852;	N/A
995	1856;	N/A
996	1864;	N/A
997	1927;3260;3284;3280;3245;3263;	N/A
998	1929;	N/A
999	1930;	N/A
1000	1931;	N/A
1001	1939;	N/A
1002	1947;	N/A
1003	1949;	N/A
1004	1975;	N/A
1005	1977;	N/A
1006	2014;	N/A
1007	2042;2051;	N/A
1008	2047;	N/A
1009	2048;	N/A
1010	2049;	N/A
1011	2050;	N/A
1012	2086;7093;	N/A
1013	2090;	N/A
1014	2101;	N/A
1015	2102;	N/A
1016	2127;	N/A
1017	2129;	N/A
1018	2139;	N/A
1019	2141;	N/A
1020	2150;	N/A
1021	2165;3136;2759;7217;4419;2775;3710;	2406;
1022	2168;	N/A
1023	2207;	N/A
1024	2210;	N/A
1025	2223;	N/A
1026	2233;	N/A
1027	2235;2480;	N/A
1028	2257;5751;	N/A
1029	2261;	N/A
1030	2352;	N/A
1031	2378;	N/A
1032	2403;	N/A
1033	2419;	N/A
1034	2423;	N/A
1035	2427;	N/A
1036	2431;	N/A
1037	2435;	N/A
1038	2466;	N/A
1039	2471;	N/A
1040	2478;	N/A
1041	2479;	N/A
1042	2502;	N/A
1043	2505;	N/A
1044	2516;	N/A
1045	2543;	N/A
1046	2553;2562;2559;	N/A
1047	2560;	N/A
1048	2566;	N/A
1049	2570;	N/A
1050	2593;	N/A
1051	2769;	N/A
1052	2922;5405;	N/A
1053	2927;	N/A
1054	2963;	N/A
1055	3042;	N/A
1056	3084;	N/A
1057	3123;	N/A
1058	3129;	N/A
1059	3198;3199;	N/A
1060	3200;	N/A
1061	3215;	N/A
1062	3218;	N/A
1063	3219;	N/A
1064	3220;	N/A
1065	3221;	N/A
1066	3222;	N/A
1067	3225;	N/A
1068	3229;	N/A
1069	3233;	N/A
1070	3242;	N/A
1071	3371;3401;3400;4113;	1241;
1072	3383;	N/A
1073	3409;3410;	N/A
1074	3458;	N/A
1075	3474;	N/A
1076	3487;3488;5445;5448;	N/A
1077	3495;3523;	N/A
1078	3501;	N/A
1079	3506;	N/A
1080	3511;	N/A
1081	3560;	N/A
1082	3582;	N/A
1083	3591;	N/A
1084	3608;	N/A
1085	3685;	N/A
1086	3706;	N/A
1087	3714;3715;	N/A
1088	3733;	N/A
1089	3759;	N/A
1090	3762;	N/A
1091	3768;3849;	N/A
1092	3772;7412;	N/A
1093	3801;4191;	2816;
1094	3946;	N/A
1095	3952;	N/A
1096	3965;	N/A
1097	4008;	N/A
1098	4031;	N/A
1099	4038;	N/A
1100	4040;	N/A
1101	4042;	N/A
1102	4045;	N/A
1103	4054;	N/A
1104	4065;6650;6936;	N/A
1105	4089;	N/A
1106	4097;	N/A
1107	4186;	N/A
1108	4196;	N/A
1109	4228;	N/A
1110	4229;	N/A
1111	4354;	N/A
1112	4362;	N/A
1113	4407;	N/A
1114	4409;	N/A
1115	4421;	N/A
1116	5330;6714;	N/A
1117	5333;	N/A
1118	5408;	N/A
1119	5413;	N/A
1120	5417;	N/A
1121	5435;5450;	N/A
1122	5441;	N/A
1123	5444;	N/A
1124	5460;	N/A
1125	5462;	N/A
1126	5466;	N/A
1127	5468;	N/A
1128	5486;5492;5500;5502;	N/A
1129	5516;	N/A
1130	5538;	N/A
1131	5545;	N/A
1132	5556;	N/A
1133	5598;	N/A
1134	5602;6644;	N/A
1135	5625;	N/A
1136	5626;	N/A
1137	5627;	N/A
1138	5628;	N/A
1139	5706;	N/A
1140	5714;	N/A
1141	5761;	N/A
1142	5763;6457;	N/A
1143	5833;7283;7390;	N/A
1144	5862;5911;	N/A
1145	5944;	N/A
1146	5953;	N/A
1147	5974;5975;5976;5977;5978;5979;5980;	N/A
1148	6072;	N/A
1149	6106;	N/A
1150	6107;6110;	N/A
1151	6167;	N/A
1152	6176;	N/A
1153	6184;	N/A
1154	6210;	N/A
1155	6214;6252;	N/A
1156	6226;	N/A
1157	6234;	N/A
1158	6244;	N/A
1159	6257;6258;	N/A
1160	6268;	N/A
1161	6285;	N/A
1162	6291;	N/A
1163	6300;	N/A
1164	6311;	N/A
1165	6325;	N/A
1166	6326;	N/A
1167	6327;	N/A
1168	6328;	N/A
1169	6329;	N/A
1170	6350;	4330;
1171	6411;	N/A
1172	6423;	N/A
1173	6427;	N/A
1174	6433;	N/A
1175	6435;	N/A
1176	6451;	N/A
1177	6454;	N/A
1178	6471;	N/A
1179	6494;	N/A
1180	6500;	N/A
1181	6504;6576;	N/A
1182	6510;	N/A
1183	6518;6524;6525;6526;	N/A
1184	6557;6560;	N/A
1185	6562;	N/A
1186	6646;	N/A
1187	6654;	N/A
1188	6693;	N/A
1189	6699;	N/A
1190	6700;	N/A
1191	6708;	N/A
1192	6709;	N/A
1193	6713;	N/A
1194	6715;	N/A
1195	6720;	N/A
1196	6756;	N/A
1197	6757;	N/A
1198	6765;	N/A
1199	6766;	N/A
1200	6767;	N/A
1201	6768;	N/A
1202	6769;	N/A
1203	6798;	N/A
1204	6801;	N/A
1205	6806;	N/A
1206	6808;	N/A
1207	6810;	N/A
1208	6812;	N/A
1209	6825;6975;	N/A
1210	6828;	N/A
1211	6829;6978;	N/A
1212	6832;	N/A
1213	6835;6994;	N/A
1214	6837;	N/A
1215	6839;	N/A
1216	6847;	N/A
1217	6859;	N/A
1218	6868;	N/A
1219	6870;	N/A
1220	6871;	N/A
1221	6878;	N/A
1222	6879;	N/A
1223	6880;	N/A
1224	6881;	N/A
1225	6882;	N/A
1226	6883;	N/A
1227	6884;	N/A
1228	6932;	N/A
1229	6940;	N/A
1230	6944;	N/A
1231	6948;7094;	N/A
1232	6958;	N/A
1233	6962;	N/A
1234	6966;7095;	N/A
1235	6983;7110;	N/A
1236	6992;7097;	N/A
1237	6997;	N/A
1238	7000;	N/A
1239	7005;	N/A
1240	7008;	N/A
1241	7022;7107;	N/A
1242	7031;	N/A
1243	7034;	N/A
1244	7035;7106;	N/A
1245	7044;	N/A
1246	7046;	N/A
1247	7051;	N/A
1248	7052;	N/A
1249	7068;	N/A
1250	7085;	N/A
1251	7088;	N/A
1252	7098;	N/A
1253	7099;	N/A
1254	7100;	N/A
1255	7101;	N/A
1256	7102;	N/A
1257	7104;	N/A
1258	7105;	N/A
1259	7108;	N/A
1260	7109;	N/A
1261	7111;	N/A
1262	7113;	N/A
1263	7117;	N/A
1264	7120;	N/A
1265	7121;	N/A
1266	7124;	N/A
1267	7125;	N/A
1268	7128;	N/A
1269	7146;	N/A
1270	7147;	N/A
1271	7148;	N/A
1272	7149;	N/A
1273	7150;	N/A
1274	7151;	N/A
1275	7215;	N/A
1276	7293;	N/A
1277	7311;	N/A
1278	7312;	N/A
1279	7324;	N/A
1280	7347;	N/A
1281	7365;	N/A
1282	7383;7438;7424;	N/A
1283	7415;	N/A
1284	7425;	N/A
1285	7426;	N/A
1286	7427;	N/A
1287	7428;	N/A
1288	7435;	N/A
1289	20;21;	N/A
1290	1202;	N/A
1291	22;1203;	N/A
1292	23;	N/A
1293	27;28;1205;	N/A
1294	29;30;	N/A
1295	31;32;1206;	N/A
1296	33;34;	N/A
1297	40;904;905;1333;3137;3969;4241;	N/A
1298	1409;2167;	N/A
1299	1218;	N/A
1300	98;99;100;	N/A
1301	104;1220;3753;3977;	N/A
1302	102;103;1221;	N/A
1303	130;131;	N/A
1304	1233;	N/A
1305	142;192;193;200;201;207;208;294;295;296;297;298;299;301;302;303;304;305;307;308;309;310;311;436;518;533;534;535;538;727;753;754;755;756;757;768;769;770;771;772;773;774;775;776;777;934;935;936;937;978;979;1319;1320;1321;1322;1323;1337;1381;1383;1425;1437;1438;1602;1605;1844;1845;1846;1847;1848;1849;1850;1853;1854;1855;1857;1858;1859;1860;1861;1862;1863;1888;1889;1898;1899;1900;1901;1903;1911;1918;…	N/A
1306	496;949;1162;1163;1164;1375;1435;1436;1468;1531;1532;1787;1788;1789;1790;1807;1851;1892;1893;1894;1895;1896;1897;1902;1904;1905;1906;1907;1908;1909;1910;1952;1953;1954;2360;2361;2468;2608;2609;2616;2617;2618;2619;2620;2621;2622;2623;2624;2625;2627;2628;2643;2644;2645;2646;2647;2648;2649;2650;2651;2652;2664;3243;3244;3296;3297;3298;3299;3300;3301;3302;3303;3304;3305;3307;3308;3374;3377;3983;	N/A
1307	151;1373;1803;1804;1826;	N/A
1308	150;1364;1371;1781;1782;1799;1800;1816;1824;1825;	N/A
1309	152;153;1367;1378;1791;1792;1817;1831;1912;1913;	N/A
1310	154;194;195;528;1243;1818;	N/A
1311	155;157;1370;1379;1797;1798;1819;1832;1833;1914;1915;	N/A
1312	156;196;197;530;1244;1820;	N/A
1313	1380;1916;1917;	N/A
1314	158;531;1821;1973;	N/A
1315	190;1242;	N/A
1316	191;4173;	N/A
1317	241;242;384;386;5564;5566;5568;5572;5574;6026;6028;6036;6038;6065;	N/A
1318	4046;4077;5916;6317;6319;	N/A
1319	243;	N/A
1320	1527;4283;	N/A
1321	257;272;510;1252;1253;1254;1267;1433;2794;3748;3767;3787;7267;7294;7334;7341;	N/A
1322	5411;6739;6740;6741;6742;7333;7337;7338;7368;7379;	N/A
1323	1328;1459;1528;1530;1548;2440;2444;3230;3477;7243;	N/A
1324	261;321;323;3234;3235;3236;	N/A
1325	374;375;	N/A
1326	1266;	N/A
1327	1268;	N/A
1328	402;6274;	N/A
1329	500;7272;	N/A
1330	499;1281;	N/A
1331	1369;1795;1796;1828;	N/A
1332	526;532;1827;1837;	N/A
1333	536;537;	N/A
1334	1377;1890;1891;	N/A
1335	572;1078;1080;1082;1084;1088;1090;1092;1094;1887;2136;2176;2192;2196;2201;2205;2208;2209;2476;	N/A
1336	573;970;975;1079;1081;1083;1085;1089;1091;1093;1095;2137;2177;2193;2197;2202;2206;2472;2474;2477;3381;	N/A
1337	587;	N/A
1338	841;1213;	N/A
1339	1143;1148;	N/A
1340	591;592;718;1294;	856;857;
1341	658;3420;5414;5415;5432;5434;5841;5861;6108;6111;6113;6121;6123;6186;	N/A
1342	3051;3075;3130;4049;4103;4105;	N/A
1343	667;668;3334;3388;3399;3403;3404;	N/A
1344	1539;	N/A
1345	3776;4411;4412;6706;	N/A
1346	681;1245;1304;	N/A
1347	919;1114;	N/A
1348	720;721;	N/A
1349	1500;1733;2976;2977;3073;3074;7381;	N/A
1350	734;2247;3059;3664;3665;6127;6128;6656;	N/A
1351	746;747;748;	N/A
1352	1315;	N/A
1353	749;750;751;	N/A
1354	1316;	N/A
1355	843;844;846;1327;4239;	N/A
1356	938;1338;2777;	N/A
1357	873;1132;1133;1345;2774;5332;	N/A
1358	872;874;1330;4240;	N/A
1359	877;985;986;1116;1766;1767;1768;1771;2002;2003;2142;2143;2341;2342;2343;3820;6416;7349;	N/A
1360	878;879;880;881;2217;	N/A
1361	912;1142;4416;	N/A
1362	913;1141;4303;	N/A
1363	920;921;922;1335;3460;5254;	N/A
1364	923;3461;	N/A
1365	977;2839;3169;	N/A
1366	947;2840;	N/A
1367	976;2469;	N/A
1368	2467;2470;	N/A
1369	980;5386;5436;7400;	N/A
1370	5451;6743;6747;	N/A
1371	3342;	N/A
1372	998;3343;	N/A
1373	1348;	N/A
1374	1137;1138;	N/A
1375	1139;1140;	N/A
1376	1347;	N/A
1377	1184;1355;	N/A
1378	1183;5253;	N/A
1379	1520;1521;3184;3192;	N/A
1380	1198;1237;1522;1523;1529;3185;3186;3189;3191;	N/A
1381	1256;1471;2671;	N/A
1382	1255;1472;1473;2675;	N/A
1383	1308;1326;2786;	N/A
1384	3741;3809;3812;6691;	N/A
1385	1357;1736;3777;7344;	N/A
1386	1358;7345;7346;	N/A
1387	1778;1836;	N/A
1388	1362;1777;	N/A
1389	1780;1822;	N/A
1390	1363;1779;	N/A
1391	1784;	N/A
1392	1365;1783;	N/A
1393	1366;	N/A
1394	1785;1786;	N/A
1395	1368;1793;1794;	N/A
1396	1834;1835;	N/A
1397	1802;1829;	N/A
1398	1372;1801;	N/A
1399	1806;1815;	N/A
1400	1374;1805;	N/A
1401	3763;3764;4434;	N/A
1402	1376;	N/A
1403	1404;2145;2146;2147;2148;2799;2800;7360;	N/A
1404	1387;1399;1408;2700;2802;	N/A
1405	2224;2225;	N/A
1406	1419;	N/A
1407	1441;	N/A
1408	3756;3879;	N/A
1409	7216;	N/A
1410	1470;2665;	N/A
1411	2817;2818;	N/A
1412	1483;	N/A
1413	1484;2819;	N/A
1414	2820;	N/A
1415	1495;2456;2457;2946;	N/A
1416	2458;2801;3037;	N/A
1417	7233;	N/A
1418	1504;4194;	N/A
1419	1515;2307;3143;3145;3885;	N/A
1420	1516;1517;2936;3147;3150;3152;3886;	N/A
1421	7281;7335;7362;	N/A
1422	1550;7332;	N/A
1423	1553;	N/A
1424	5446;6746;	N/A
1425	1561;3491;3520;3521;3522;3526;	N/A
1426	1560;3524;3525;	N/A
1427	1565;3519;3539;3540;3541;7402;	N/A
1428	2789;	N/A
1429	3593;6515;	N/A
1430	1578;3592;	N/A
1431	1583;1587;2780;3750;3771;3799;	N/A
1432	1582;2703;5950;6780;6781;6782;	N/A
1433	3694;3695;	N/A
1434	1591;	N/A
1435	1592;3697;3698;3699;3700;	N/A
1436	2448;3580;3692;	N/A
1437	1598;3719;	N/A
1438	7257;	N/A
1439	1599;3722;	N/A
1440	3721;	N/A
1441	1600;	N/A
1442	3723;3724;	N/A
1443	3725;3726;	N/A
1444	1601;	N/A
1445	2545;3043;	N/A
1446	3070;	N/A
1447	2558;2561;2910;2988;2990;2991;2992;3003;3005;3012;5554;	N/A
1448	2547;2550;2552;2987;2989;6344;	N/A
1449	3040;	N/A
1450	3041;3069;	N/A
1451	3770;5454;6412;6748;	N/A
1452	5439;5442;6744;6745;	N/A
1453	4451;	N/A
1454	4020;6956;	N/A
1455	5440;5443;5601;	N/A
1456	5455;6413;	N/A
1457	5467;5470;5517;	N/A
1458	5461;5528;	N/A
1459	5736;6042;6046;	N/A
1460	5551;6050;	N/A
1461	5570;	N/A
1462	5603;6645;	N/A
1463	6074;	N/A
1464	5571;6073;	N/A
1465	5621;5654;5658;5662;5666;5709;5822;5828;5832;5894;5896;5898;5900;6567;	N/A
1466	6151;6559;	N/A
1467	5762;6455;	N/A
1468	6570;6588;	N/A
1469	5956;5957;6039;6655;	N/A
1470	5902;6360;	N/A
1471	5915;	N/A
1472	6316;6318;	N/A
1473	6138;	N/A
1474	5964;6142;	N/A
1475	5981;5990;	N/A
1476	5989;	N/A
1477	6001;6002;	N/A
1478	5988;	N/A
1479	6122;	N/A
1480	6112;6117;	N/A
1481	6140;	N/A
1482	6145;6147;	N/A
1483	6931;	N/A
1484	6875;6876;	N/A
1485	6889;	N/A
1486	6888;6925;	N/A
1487	7166;7303;7308;7331;	N/A
1488	7239;7325;7328;	N/A
1489	7226;7320;7321;	N/A
1490	7193;7305;7314;7315;	N/A
1491	6449;	N/A
1492	6448;6452;	N/A
1493	6778;	N/A
1494	6786;	N/A
1495	37;39;41;42;45;46;47;51;52;53;54;55;56;59;67;68;70;73;77;78;81;82;83;84;85;86;87;89;92;96;97;139;140;145;148;149;159;160;162;166;168;187;202;203;210;214;223;224;230;238;239;240;245;247;250;251;252;260;262;263;264;265;266;277;278;280;281;283;284;290;291;292;313;315;319;324;325;333;336;337;338;339;341;342;345;346;347;348;349;350;351;352;353;354;355;356;357;358;359;360;361;362;363;364;365;366;367;36…	67;69;72;149;151;173;174;238;241;282;347;364;404;406;428;433;434;452;454;472;517;526;527;536;538;539;541;558;559;561;571;572;577;580;582;584;585;605;624;643;674;681;682;731;733;735;739;747;811;812;821;824;908;909;922;985;1088;1090;1094;1100;1241;1422;1423;1681;1683;1685;1687;1689;1696;1751;1807;1853;1860;1928;1945;1976;1983;1985;2007;2033;2040;2047;2051;2052;2056;2060;2062;2071;2104;2162;2163;216…
1496	18;38;63;64;69;71;75;76;105;106;115;120;121;124;125;141;161;167;183;186;198;204;209;213;235;237;246;253;254;256;259;268;269;275;276;286;288;289;312;314;317;320;326;328;334;340;343;344;382;383;400;423;437;438;439;440;441;442;444;450;454;462;508;546;556;557;568;574;578;580;584;624;625;639;640;649;655;657;659;660;661;664;666;669;670;671;672;673;675;712;713;715;716;717;733;822;826;828;830;845;847;850…	282;428;433;1088;1685;1687;2071;2163;2367;2406;2769;3004;3082;
1497	1;2;1983;7;8;2600;1772;2601;3947;1985;3;4;1987;5;6;	N/A
1498	13;3411;4182;3419;267;390;49;329;248;330;249;391;392;1102;4114;3326;4115;3327;2241;2240;5338;5072;4205;4013;2941;3396;677;656;914;1653;918;650;651;3386;1654;4349;231;446;233;447;234;448;987;449;2863;14;24;2897;15;25;3515;16;35;3693;3855;17;36;3696;3926;62;3957;322;3992;452;3062;453;282;3999;455;696;4003;456;865;4015;457;612;4034;95;61;118;1964;369;1967;372;2211;558;2213;1147;3984;719;722;4072;470…	2575;3084;4342;
1499	60;	N/A
1500	93;	N/A
1501	112;3945;	N/A
1502	126;127;1991;1995;132;133;1999;137;138;	N/A
1503	184;	N/A
1504	185;188;189;	N/A
1505	199;	N/A
1506	225;226;227;705;3373;	N/A
1507	270;274;271;273;3341;	N/A
1508	287;1723;	N/A
1509	405;	N/A
1510	411;571;577;586;582;583;547;581;412;7167;7421;	N/A
1511	426;1721;	N/A
1512	468;2400;	N/A
1513	469;2230;	N/A
1514	509;1283;7389;	N/A
1515	646;	N/A
1516	674;2913;3596;4379;	N/A
1517	683;2539;	N/A
1518	700;	N/A
1519	735;736;4181;	N/A
1520	745;2925;	N/A
1521	752;1724;	N/A
1522	806;	1094;
1523	869;	N/A
1524	946;4410;	N/A
1525	967;	N/A
1526	968;	1241;
1527	1111;	N/A
1528	1120;1727;2542;3563;3898;	N/A
1529	1155;	N/A
1530	1159;	N/A
1531	1239;2906;	N/A
1532	1300;	N/A
1533	1442;	N/A
1534	1462;	N/A
1535	1494;6339;	N/A
1536	1497;2443;	N/A
1537	1513;	N/A
1538	1518;	N/A
1539	1588;2706;3819;	N/A
1540	1725;2404;	N/A
1541	1726;2770;	N/A
1542	1769;1770;	N/A
1543	2004;	N/A
1544	2017;	N/A
1545	2043;3617;2044;3621;2702;3627;2834;3622;2704;3628;3630;3631;3633;3661;4150;3615;3616;4149;	N/A
1546	2118;	N/A
1547	2144;	N/A
1548	2175;	N/A
1549	2191;	N/A
1550	2194;2198;2204;2200;2203;2199;2195;	N/A
1551	2234;	N/A
1552	2314;2315;3545;	N/A
1553	2331;2805;	N/A
1554	2348;3670;	N/A
1555	2428;4408;	N/A
1556	2432;4355;	N/A
1557	2439;	N/A
1558	2459;	N/A
1559	2473;2475;	N/A
1560	2528;	N/A
1561	2594;	N/A
1562	2751;	N/A
1563	2781;	2409;
1564	2782;	2411;
1565	2791;	N/A
1566	2912;3046;3975;4193;4219;3060;	N/A
1567	2919;6362;	4341;
1568	2931;	N/A
1569	2940;	N/A
1570	2975;	N/A
1571	2986;	N/A
1572	3001;6346;	N/A
1573	3038;	N/A
1574	3048;	N/A
1575	3124;	N/A
1576	3387;	N/A
1577	3406;	N/A
1578	3497;	N/A
1579	3502;	N/A
1580	3507;	N/A
1581	3512;	N/A
1582	3556;	N/A
1583	3561;	N/A
1584	3579;5772;	N/A
1585	3602;	N/A
1586	3686;	N/A
1587	3711;	2164;
1588	3784;3978;3988;	N/A
1589	3790;	N/A
1590	3873;	N/A
1591	3874;	N/A
1592	3982;	N/A
1593	5521;	N/A
1594	5553;	N/A
1595	6056;	N/A
1596	6374;	N/A
1597	6393;	N/A
1598	6461;	N/A
1599	6479;	N/A
1600	6516;	N/A
1601	6519;	N/A
1602	6606;	N/A
1603	6694;	N/A
1604	6695;	N/A
1605	6696;	N/A
1606	6697;	N/A
1607	6701;	N/A
1608	6702;	N/A
1609	6703;	N/A
1610	6704;	N/A
1611	6705;	N/A
1612	7208;	N/A
1613	7241;7395;	N/A
1614	7260;	N/A
1615	7292;	N/A
1616	7397;	N/A
1617	7419;	N/A
1618	79;88;109;110;111;117;119;134;179;180;181;182;211;212;381;403;569;570;593;618;619;620;621;622;623;662;663;915;1176;1177;1185;1186;1246;1289;1302;1443;1444;1509;1510;1511;1512;1542;1566;1570;1665;1666;2058;2059;2170;2171;2172;2248;2277;2278;2280;2283;2284;2285;2286;2287;2289;2290;2292;2293;2294;2295;2316;2385;2386;2387;2388;2449;2450;2451;2453;2503;2524;2525;2526;2838;2853;2854;2855;2856;2857;2858…	N/A
1619	19;146;169;172;173;174;175;177;244;376;543;744;760;761;764;895;896;910;995;1552;1554;1685;1687;1694;1696;1698;1700;1703;1704;1705;1706;1707;1708;1709;1710;1728;1729;1730;2212;2251;2252;2258;2281;2282;2541;2606;2823;2824;2829;2948;3085;3087;3126;3127;3128;3338;3339;3340;3482;3483;3485;3486;3489;3490;3911;3916;3918;3925;4002;4043;4053;4057;4061;4064;4076;4224;4371;4375;4439;4468;4480;5075;5076;5077…	N/A
1620	206;331;332;2629;4164;	N/A
1621	680;1160;1161;4163;	N/A
1622	398;399;482;1388;1460;1937;1938;1940;1942;1945;2016;2367;2377;2486;2572;2806;2807;3470;3569;3887;3996;4073;5465;5487;5493;5501;5503;5958;	N/A
1623	316;318;1394;2442;2482;3034;3187;3188;3190;3193;3194;3195;3204;3226;5809;	N/A
1624	445;3217;	N/A
1625	3216;	N/A
1626	477;479;481;	N/A
1627	7015;7096;	N/A
1628	519;540;1920;1922;	N/A
1629	652;653;3632;	N/A
1630	3166;	N/A
1631	553;3167;	N/A
1632	723;982;2610;	N/A
1633	1932;	N/A
1634	3542;3552;4169;	N/A
1635	766;1131;3667;	N/A
1636	807;809;7282;	N/A
1637	808;810;811;	N/A
1638	1279;1738;	N/A
1639	1334;	N/A
1640	1384;7164;7237;	N/A
1641	7194;7227;	N/A
1642	1585;	N/A
1643	1586;6006;	N/A
1644	1743;4189;4190;7178;7422;	N/A
1645	7348;	N/A
1646	1927;3260;3284;	N/A
1647	3245;3263;3280;	N/A
1648	2759;3136;7217;	N/A
1649	2165;2775;3710;4419;	2406;
1650	2559;2562;	N/A
1651	2553;	N/A
1652	3400;3401;4113;	N/A
1653	3371;	1241;
1654	3487;5445;	N/A
1655	3488;5448;	N/A
1656	4065;	N/A
1657	6650;6936;	N/A
1658	5500;5502;	N/A
1659	5486;5492;	N/A
1660	7283;	N/A
1661	5833;7390;	N/A
1662	5974;5975;5976;5980;	N/A
1663	5977;5978;5979;	N/A
1664	6526;	N/A
1665	6518;6524;6525;	N/A
1666	7383;7438;	N/A
1667	7424;	N/A
1668	28;	N/A
1669	27;1205;	N/A
1670	31;32;	N/A
1671	1206;	N/A
1672	904;905;1333;3137;4241;	N/A
1673	40;3969;	N/A
1674	98;100;	N/A
1675	99;	N/A
1676	3753;	N/A
1677	104;1220;3977;	N/A
1678	102;103;	N/A
1679	1221;	N/A
1680	294;295;296;297;298;299;301;302;303;304;305;307;308;309;310;311;436;768;769;770;771;772;773;774;775;776;777;934;935;936;937;1319;1320;1321;1322;1323;1337;1425;1437;1438;1844;1845;1846;1847;1848;1849;1850;1853;1854;1855;1857;1858;1859;1860;1861;1862;1863;1888;1889;1898;1899;1900;1903;1911;1928;1934;1935;2015;2025;2026;2297;2298;2356;2357;2358;2359;2630;2631;2633;2654;2655;2656;2914;3246;3247;3248;…	N/A
1681	142;192;193;200;201;207;208;518;533;534;535;538;727;753;754;755;756;757;978;979;1381;1383;1602;1605;1901;1918;1919;1957;1958;1959;2018;2019;2020;2021;2022;2023;2024;2037;2038;2039;2040;2041;2269;2270;2271;2272;2296;2318;2319;2320;2321;2322;2407;2408;2409;2410;2611;2626;2632;2634;2635;2636;2637;2638;2639;2640;2641;2642;2653;2657;2658;2659;2660;2661;2662;2663;2682;2683;2684;2685;3249;3250;3251;3252…	N/A
1682	496;949;1952;1162;2609;1468;2608;2468;1953;1163;3374;3296;1904;2664;1905;2616;3297;2643;1906;2617;3298;2644;1907;2618;3299;2645;1908;2619;3300;2646;1909;2620;3301;2647;1910;2621;3302;2648;1892;2622;3303;2649;1893;2623;3304;2650;1894;2624;3305;2651;1895;2625;3307;2652;1896;2627;3308;2628;1897;1788;1807;1790;1954;1164;3377;1902;3244;1532;1789;1375;1787;1435;2360;2361;1436;1531;3243;3983;	N/A
1683	1851;	N/A
1684	1373;1803;1804;	N/A
1685	151;1826;	N/A
1686	1371;1799;1800;1816;1825;	N/A
1687	150;1364;1781;1782;1824;	N/A
1688	152;153;1378;1817;1912;1913;	N/A
1689	1367;1791;1792;1831;	N/A
1690	194;195;1243;	N/A
1691	154;528;1818;	N/A
1692	155;157;1379;1819;1914;1915;	N/A
1693	1370;1797;1798;1832;1833;	N/A
1694	156;530;1820;	N/A
1695	196;197;1244;	N/A
1696	1380;	N/A
1697	1916;1917;	N/A
1698	158;1821;	N/A
1699	531;1973;	N/A
1700	241;242;5564;5566;5568;6026;6028;	N/A
1701	384;386;5572;5574;6036;6038;6065;	N/A
1702	4046;4077;6317;6319;	N/A
1703	5916;	N/A
1704	510;1252;1254;1267;2794;3748;3767;3787;7294;7334;7341;	N/A
1705	257;272;1253;1433;7267;	N/A
1706	5411;6739;6740;6741;7368;7333;6742;	N/A
1707	7337;7379;7338;	N/A
1708	1530;1548;2444;3230;3477;7243;	N/A
1709	1328;1459;1528;2440;	N/A
1710	3234;3235;3236;	N/A
1711	261;321;323;	N/A
1712	1369;1795;	N/A
1713	1796;1828;	N/A
1714	1827;1837;	N/A
1715	526;532;	N/A
1716	1890;1891;	N/A
1717	1377;	N/A
1718	572;1078;1088;1090;1092;1887;2136;2176;2192;2196;2201;2205;2208;2209;2476;	N/A
1719	1080;1082;1084;1094;	N/A
1720	573;1079;1081;1083;1085;1089;1091;1093;1095;2137;2177;2193;2197;2202;2477;	N/A
1721	970;975;2206;2472;2474;3381;	N/A
1722	591;592;718;	856;857;
1723	1294;	N/A
1724	658;3420;5414;5415;5432;5434;5841;5861;6121;6186;	N/A
1725	6108;6111;6113;6123;	N/A
1726	4049;4103;4105;	N/A
1727	3051;3075;3130;	N/A
1728	667;668;3388;3399;	N/A
1729	3334;3403;3404;	N/A
1730	4411;4412;6706;	N/A
1731	3776;	N/A
1732	681;1304;	N/A
1733	1245;	N/A
1734	1500;2976;2977;7381;	N/A
1735	1733;3073;3074;	N/A
1736	734;3664;3665;6127;6128;6656;	N/A
1737	2247;3059;	N/A
1738	746;	N/A
1739	747;748;	N/A
1740	751;	N/A
1741	749;750;	N/A
1742	843;846;4239;	N/A
1743	844;1327;	N/A
1744	2777;	N/A
1745	938;1338;	N/A
1746	1132;1133;1345;2774;5332;	N/A
1747	873;	N/A
1748	1330;4240;	N/A
1749	872;874;	N/A
1750	985;986;1116;1768;1771;2002;2003;2142;2143;2341;2342;2343;6416;	N/A
1751	877;1766;1767;3820;7349;	N/A
1752	878;880;	N/A
1753	879;881;	N/A
1754	2217;	N/A
1755	4416;	N/A
1756	912;1142;	N/A
1757	913;1141;	N/A
1758	4303;	N/A
1759	920;921;922;3460;5254;	N/A
1760	1335;	N/A
1761	3169;	N/A
1762	977;2839;	N/A
1763	5386;5436;	N/A
1764	980;7400;	N/A
1765	5451;6743;	N/A
1766	6747;	N/A
1767	1520;3184;3192;	N/A
1768	1521;	N/A
1769	1198;1523;3186;3191;	N/A
1770	1237;1522;1529;3185;3189;	N/A
1771	1471;2671;	N/A
1772	1256;	N/A
1773	1255;1473;2675;	N/A
1774	1472;	N/A
1775	1308;2786;	N/A
1776	1326;	N/A
1777	3809;6691;	N/A
1778	3741;3812;	N/A
1779	1736;3777;	N/A
1780	1357;7344;	N/A
1781	1358;	N/A
1782	7345;7346;	N/A
1783	1794;	N/A
1784	1368;1793;	N/A
1785	3764;	N/A
1786	3763;4434;	N/A
1787	1404;2145;2146;2147;2148;2799;7360;	N/A
1788	2800;	N/A
1789	1387;2700;2802;	N/A
1790	1399;1408;	N/A
1791	2456;2457;	N/A
1792	1495;2946;	N/A
1793	2458;	N/A
1794	2801;3037;	N/A
1795	2307;3145;3885;	N/A
1796	1515;3143;	N/A
1797	1516;3147;3152;	N/A
1798	1517;2936;3150;3886;	N/A
1799	7335;7362;	N/A
1800	7281;	N/A
1801	1550;	N/A
1802	7332;	N/A
1803	3491;3520;3521;3522;	N/A
1804	1561;3526;	N/A
1805	3524;3525;	N/A
1806	1560;	N/A
1807	3519;3539;3540;3541;7402;	N/A
1808	1565;	N/A
1809	3750;3771;3799;	N/A
1810	1583;1587;2780;	N/A
1811	1582;2703;	N/A
1812	5950;6780;6781;6782;	N/A
1813	1592;3697;3698;	N/A
1814	3699;3700;	N/A
1815	2448;3692;	N/A
1816	3580;	N/A
1817	2910;2988;3003;3005;5554;	N/A
1818	2558;2561;2990;2991;2992;3012;	N/A
1819	2987;2989;6344;	N/A
1820	2547;2550;2552;	N/A
1821	5454;6412;6748;	N/A
1822	3770;	N/A
1823	5439;6744;	N/A
1824	5442;6745;	N/A
1825	5440;5601;	N/A
1826	5443;	N/A
1827	5470;5517;	N/A
1828	5467;	N/A
1829	5736;6046;	N/A
1830	6042;	N/A
1831	6151;	N/A
1832	6559;	N/A
1833	5957;6039;	N/A
1834	5956;6655;	N/A
1835	5902;	N/A
1836	6360;	N/A
1837	7303;7331;	N/A
1838	7166;7308;	N/A
1839	7328;	N/A
1840	7239;7325;	N/A
1841	7321;	N/A
1842	7226;7320;	N/A
1843	7193;7315;	N/A
1844	7305;7314;	N/A
1845	37;39;41;42;45;46;55;56;59;67;81;82;83;84;85;86;87;92;97;139;140;145;149;159;160;166;168;187;203;210;214;230;238;239;240;245;247;250;251;252;262;263;264;265;266;277;280;281;284;290;291;292;313;315;319;324;325;333;336;337;338;339;345;346;347;348;349;350;351;352;353;354;355;356;357;358;359;360;377;378;379;380;388;393;394;395;396;397;406;407;409;410;418;421;424;425;427;428;429;430;431;432;433;434;43…	67;69;72;149;151;173;174;238;241;282;347;364;404;406;428;433;452;472;517;526;527;536;538;539;541;558;559;561;571;572;577;580;582;584;585;605;624;643;674;681;682;731;733;735;739;747;811;812;821;824;908;909;922;985;1088;1090;1100;1422;1423;1681;1683;1685;1687;1689;1696;1751;1807;1853;1860;1928;1945;1976;1983;2007;2033;2040;2047;2051;2052;2056;2060;2062;2071;2104;2163;2174;2208;2211;2257;2266;2277;2…
1846	47;51;52;53;54;68;70;73;77;78;89;96;148;162;202;223;224;260;278;283;341;342;361;362;363;364;365;366;367;368;370;371;373;389;420;555;594;597;598;603;606;609;613;632;638;685;695;697;703;704;738;739;740;741;742;743;762;765;803;805;851;856;866;884;885;886;887;888;889;890;891;892;893;894;897;917;943;989;993;1064;1065;1106;1107;1127;1128;1152;1156;1171;1207;1262;1286;1440;1611;1718;1735;1875;1950;1960;…	347;428;433;434;454;674;731;733;812;1088;1090;1094;1241;1681;1687;1853;1985;2007;2047;2051;2052;2060;2062;2071;2104;2162;2163;2164;2189;2191;2211;2409;2411;2440;2592;2594;2736;2747;2825;2833;3003;3004;3008;3009;3080;3082;3084;3209;3437;3995;5044;
1847	18;	N/A
1848	38;289;3324;574;2381;3998;69;167;183;237;186;235;246;320;440;437;441;438;442;439;657;213;659;661;666;660;4310;669;670;671;672;673;2918;2901;2902;2903;3056;850;847;898;712;713;715;716;717;909;1618;1110;1632;1121;63;3382;3935;253;254;383;382;5394;314;5407;317;5409;340;5412;343;5416;344;5418;568;2256;5430;639;3096;5433;640;5622;882;1076;1096;1979;556;1842;1865;1838;1840;2493;276;557;1843;1866;1839;1…	428;433;1088;1685;1687;2071;2163;2367;2406;3082;
1849	64;	N/A
1850	75;7408;	N/A
1851	76;7409;	N/A
1852	105;	N/A
1853	106;	N/A
1854	120;	N/A
1855	121;	N/A
1856	124;125;7264;	N/A
1857	161;	282;
1858	198;3609;	N/A
1859	204;312;	N/A
1860	268;625;2929;	N/A
1861	286;	N/A
1862	288;3344;	N/A
1863	326;	N/A
1864	334;	N/A
1865	400;	N/A
1866	462;	N/A
1867	508;	N/A
1868	546;580;584;578;1458;7276;	N/A
1869	624;	N/A
1870	649;	N/A
1871	655;2164;	N/A
1872	675;	N/A
1873	733;	N/A
1874	822;826;828;830;2718;3648;	N/A
1875	852;853;854;7269;1264;	N/A
1876	928;7417;	N/A
1877	950;	N/A
1878	958;	N/A
1879	960;	N/A
1880	964;	N/A
1881	988;	N/A
1882	996;	N/A
1883	1118;	N/A
1884	1129;	N/A
1885	1172;	N/A
1886	1174;	N/A
1887	1178;	N/A
1888	1181;	N/A
1889	1278;	N/A
1890	1325;	N/A
1891	1390;	N/A
1892	1391;1982;1984;1986;3808;1988;1992;1996;4011;1990;1994;1998;4012;	N/A
1893	1421;	N/A
1894	1423;2255;5380;	N/A
1895	1430;5495;5497;	N/A
1896	1449;5815;5819;5823;	N/A
1897	1535;	N/A
1898	1590;	N/A
1899	1652;1741;3172;3205;7240;	N/A
1900	1739;	N/A
1901	1773;	N/A
1902	1877;	N/A
1903	1885;	N/A
1904	2095;2096;	N/A
1905	2098;	N/A
1906	2227;	N/A
1907	2242;	N/A
1908	2245;	N/A
1909	2353;	N/A
1910	2354;	N/A
1911	2355;	N/A
1912	2366;	N/A
1913	2411;	N/A
1914	2445;	N/A
1915	2446;	N/A
1916	2447;	N/A
1917	2527;	N/A
1918	2544;2565;	N/A
1919	2551;	N/A
1920	2688;	N/A
1921	2935;3142;3144;3146;3148;3151;4155;3149;	N/A
1922	2962;	N/A
1923	2985;	N/A
1924	2993;2996;3006;	N/A
1925	2998;	N/A
1926	3014;	N/A
1927	3047;3049;7384;	N/A
1928	3099;	N/A
1929	3329;3330;3331;	N/A
1930	3347;4308;4461;	N/A
1931	3349;	N/A
1932	3350;	N/A
1933	3405;	N/A
1934	3549;	N/A
1935	3551;3553;	N/A
1936	3574;	N/A
1937	3581;	N/A
1938	3730;	N/A
1939	3735;	2769;
1940	3864;	N/A
1941	3878;	N/A
1942	3924;	N/A
1943	4010;4236;5909;	N/A
1944	4118;4179;	N/A
1945	4157;	N/A
1946	4311;	N/A
1947	4322;	3004;
1948	4491;	N/A
1949	4493;	N/A
1950	4494;	N/A
1951	4495;	N/A
1952	4498;	N/A
1953	4499;	N/A
1954	4500;	N/A
1955	4501;	N/A
1956	5359;	N/A
1957	5747;5824;7413;	N/A
1958	6698;	N/A
1959	6877;	N/A
1960	7114;	N/A
1961	7115;	N/A
1962	7131;	N/A
1963	7137;	N/A
1964	7153;7300;7410;	N/A
1965	7155;	N/A
1966	7184;	N/A
1967	7186;	N/A
1968	7191;	N/A
1969	7206;	N/A
1970	7225;	N/A
1971	7246;	N/A
1972	7255;	N/A
1973	7380;	N/A
1974	7;8;1772;2600;2601;3947;	N/A
1975	1;2;3;4;5;6;1983;1985;1987;	N/A
1976	13;14;15;16;17;24;25;35;36;49;50;61;62;66;91;95;113;118;128;129;135;163;164;165;176;231;233;234;236;248;249;255;267;282;322;329;330;369;372;390;391;392;419;443;446;447;448;449;451;452;453;455;456;457;458;459;460;461;463;464;465;466;467;470;471;472;473;474;475;476;478;480;558;562;564;565;567;612;650;651;656;676;677;696;719;722;783;784;865;911;914;916;918;925;926;927;987;1102;1103;1112;1113;1115;11…	2575;3084;4342;
1977	136;170;171;178;588;589;691;815;817;849;862;863;864;902;903;933;939;957;959;963;966;1003;1004;1005;1006;1012;1013;1014;1015;1016;1017;1018;1019;1024;1025;1026;1027;1028;1029;1030;1031;1032;1033;1038;1039;1040;1041;1042;1043;1044;1045;1046;1047;1052;1053;1054;1055;1056;1057;1058;1059;1122;1125;1130;1134;1240;1292;1360;1505;1524;1745;1746;1747;2162;2546;2548;2554;2555;2557;2701;2705;2710;2712;2715;…	N/A
1978	137;138;1999;	N/A
1979	126;127;132;133;1991;1995;	N/A
1980	189;	N/A
1981	185;188;	N/A
1982	225;226;3373;	N/A
1983	227;705;	N/A
1984	271;273;3341;	N/A
1985	270;274;	N/A
1986	412;547;581;583;	N/A
1987	411;571;577;582;586;7167;7421;	N/A
1988	509;1283;	N/A
1989	7389;	N/A
1990	2913;3596;	N/A
1991	674;4379;	N/A
1992	736;	N/A
1993	735;4181;	N/A
1994	1727;3898;	N/A
1995	1120;2542;3563;	N/A
1996	1588;2706;	N/A
1997	3819;	N/A
[truncated: 2,865 more rows]

## Sheet: Liver_4_Composition
Module_ID	Module_Rxns	Significant_Metabolites
1	1;2;3;4;5;6;7;8;9;10;11;12;13;14;15;16;17;18;19;20;21;22;23;24;25;26;27;28;29;30;31;32;33;34;35;36;37;38;39;40;41;42;43;44;45;46;47;48;49;50;51;52;53;54;55;56;57;58;59;60;61;62;63;64;65;66;67;68;69;70;71;72;73;74;75;76;77;78;79;80;81;82;83;84;85;86;87;88;89;90;91;92;93;94;95;96;97;98;99;100;101;102;103;104;105;106;107;108;109;110;111;112;113;114;115;116;117;118;119;120;121;122;123;124;125;126;127…
774;6775;6776;6777;6778;6779;6780;6781;6782;6783;6784;6785;6786;6787;6788;6789;6790;6791;6792;6793;6794;6795;6796;6797;6798;6799;6800;6801;6802;6803;6804;6805;6806;6807;6808;6809;6810;6811;6812;6813;6814;6815;6816;6817;6818;6819;6820;6821;6822;6823;6824;6825;6826;6827;6828;6829;6830;6831;6832;6833;6834;6835;6836;6837;6838;6839;6840;6841;6842;6843;6844;6845;6846;6847;6848;6849;6850;6851;6852;6853;…	N/A
2	1;2;1760;8;7;333;291;431;290;145;18;262;105;264;106;107;3645;111;109;108;1225;6271;110;1223;6159;38;52;49;51;41;42;1207;5003;170;171;178;1809;1808;337;39;46;45;55;92;61;95;118;555;148;1964;336;59;60;58;1212;85;81;82;792;83;2379;67;338;84;86;230;37;358;149;339;504;214;69;70;47;48;1209;53;54;63;78;77;73;79;1102;68;50;1210;7152;1449;2394;2395;2396;97;2397;159;91;162;160;161;418;96;253;254;190;191;25…
2;2272;3258;7439;7440;3314;2270;3488;3487;1553;5446;6746;5445;5448;1324;3084;1506;7218;7423;2933;2932;2800;2540;750;749;751;1316;1997;3762;6693;1336;3759;7409;7427;1548;3477;7243;3879;3756;2611;727;5960;5962;3369;3370;1922;519;3431;3445;3451;2150;2149;1405;3452;1977;1976;1386;3439;539;3440;1975;1974;1385;3450;2141;2140;1402;3708;1596;3705;1593;3804;4103;4105;4049;1357;1736;3777;1358;7345;7346;734…	72;112;126;238;241;253;259;282;326;347;364;406;426;433;434;452;454;472;527;536;538;539;541;558;559;571;572;574;577;580;582;584;585;626;627;681;731;735;759;812;821;824;909;922;1058;1077;1082;1681;1685;1687;1689;1807;1853;1860;1966;1972;1976;1983;1985;2007;2029;2038;2040;2047;2051;2052;2056;2060;2062;2071;2078;2079;2080;2088;2089;2104;2184;2185;2208;2211;2222;2223;2257;2266;2277;2278;2279;2422;2467…
3	43;	N/A
4	122;123;	N/A
5	590;953;1293;	N/A
6	616;3472;	N/A
7	617;3473;	N/A
8	629;	N/A
9	630;	N/A
10	631;	N/A
11	641;642;1299;	N/A
12	692;	N/A
13	693;	N/A
14	694;	N/A
15	706;	N/A
16	707;	N/A
17	708;	N/A
18	709;	N/A
19	710;	N/A
20	711;	N/A
21	730;	N/A
22	855;	N/A
23	973;	N/A
24	983;3737;1604;	N/A
25	1109;	N/A
26	1117;	N/A
27	1295;	N/A
28	1306;	N/A
29	1309;	N/A
30	1310;	N/A
31	1410;	N/A
32	1411;	N/A
33	1412;	N/A
34	1415;	N/A
35	1428;	N/A
36	1429;2699;1431;3824;3765;	N/A
37	1434;	N/A
38	1469;	N/A
39	1474;	N/A
40	1476;	N/A
41	1481;	N/A
42	1482;	N/A
43	1503;	N/A
44	1507;3092;3093;7387;	N/A
45	1538;	N/A
46	1595;3707;	N/A
47	1737;	N/A
48	2173;	N/A
49	2174;	N/A
50	2179;	N/A
51	2180;	N/A
52	2181;	N/A
53	2182;	N/A
54	2183;	N/A
55	2184;	N/A
56	2185;	N/A
57	2186;	N/A
58	2187;	N/A
59	2188;	N/A
60	2189;	N/A
61	2190;	N/A
62	2218;	N/A
63	2300;	N/A
64	2301;	N/A
65	2302;	N/A
66	2303;	N/A
67	2344;	N/A
68	2350;	N/A
69	2351;	N/A
70	2362;	N/A
71	2569;	N/A
72	2686;	N/A
73	2687;	N/A
74	2689;	N/A
75	2690;	N/A
76	2691;	N/A
77	2692;	N/A
78	2696;	N/A
79	2697;	N/A
80	2698;	N/A
81	2737;	N/A
82	2738;	N/A
83	2739;	N/A
84	2743;	N/A
85	2744;	N/A
86	2750;	N/A
87	2758;	N/A
88	2784;	N/A
89	2792;	N/A
90	2797;	N/A
91	2808;	N/A
92	2809;	N/A
93	2810;	N/A
94	2811;	N/A
95	2812;	N/A
96	2813;	N/A
97	2814;	N/A
98	2815;	N/A
99	2816;	N/A
100	2930;	2487;
101	3028;	N/A
102	3029;	N/A
103	3030;	N/A
104	3031;	N/A
105	3032;	N/A
106	3033;	N/A
107	3050;	N/A
108	3052;	N/A
109	3053;	N/A
110	3054;	N/A
111	3055;	N/A
112	3066;	N/A
113	3067;	N/A
114	3089;	2555;
115	3109;	N/A
116	3390;	N/A
117	3391;	N/A
118	3393;	N/A
119	3394;	N/A
120	3413;	N/A
121	3414;	N/A
122	3415;	N/A
123	3416;	N/A
124	3417;	N/A
125	3475;	N/A
126	3740;4047;3754;	N/A
127	3742;3901;3743;	N/A
128	3744;3840;3745;	N/A
129	3746;3936;3937;3747;6692;	N/A
130	3760;4101;3761;	N/A
131	3774;	N/A
132	3775;	N/A
133	3810;	N/A
134	4142;4143;4144;	N/A
135	4180;	N/A
136	4306;	N/A
137	4377;	N/A
138	4378;	N/A
139	4435;	N/A
140	4437;	N/A
141	4465;	N/A
142	4477;	N/A
143	4508;	N/A
144	4996;5334;6719;	N/A
145	5052;	N/A
146	5053;	N/A
147	5329;	N/A
148	5360;	N/A
149	5375;	N/A
150	5384;	N/A
151	5385;	N/A
152	5447;	N/A
153	5449;	N/A
154	5457;5630;5945;	N/A
155	5469;	N/A
156	5471;	N/A
157	5504;	N/A
158	5505;6761;6762;	N/A
159	5506;	N/A
160	5507;	N/A
161	5508;	N/A
162	5509;	N/A
163	5510;5511;	N/A
164	5518;	N/A
165	5529;	N/A
166	5597;5599;	N/A
167	5605;	N/A
168	5608;	N/A
169	5693;	N/A
170	5694;6763;6764;	N/A
171	5729;5733;	N/A
172	5730;5734;5750;	N/A
173	5731;5735;	N/A
174	5749;	N/A
175	5753;5756;	N/A
176	5755;	N/A
177	5760;	N/A
178	5778;5779;5780;5781;5797;5798;	N/A
179	5808;5874;	N/A
180	5816;	N/A
181	5817;	N/A
182	5837;6447;6453;6448;6446;6444;6452;6449;	N/A
183	5843;	N/A
184	5844;	N/A
185	5871;	N/A
186	5872;	N/A
187	5873;6772;6773;6774;	N/A
188	5883;5887;	N/A
189	5884;5888;6775;6776;	N/A
190	5885;5889;	N/A
191	5886;5890;	N/A
192	5904;6419;6778;6786;6787;6777;6779;	N/A
193	5971;6410;	N/A
194	6007;	3969;3970;
195	6109;6114;6118;	N/A
196	6115;6119;	N/A
197	6126;	N/A
198	6150;	N/A
199	6191;	N/A
200	6272;	N/A
201	6275;	N/A
202	6295;6334;	N/A
203	6296;	N/A
204	6297;	N/A
205	6511;	N/A
206	6517;	N/A
207	6520;	N/A
208	6522;	N/A
209	6523;	N/A
210	6530;	N/A
211	6531;	N/A
212	6532;6535;6538;	N/A
213	6533;6542;	N/A
214	6534;6537;	N/A
215	6536;6539;	N/A
216	6543;	N/A
217	6550;	N/A
218	6554;	N/A
219	6561;6788;6789;	N/A
220	6563;	N/A
221	6573;	N/A
222	6621;	N/A
223	6622;	N/A
224	6623;	N/A
225	6637;	N/A
226	6659;	N/A
227	6662;	N/A
228	6667;	N/A
229	6668;	N/A
230	6669;	N/A
231	6670;	N/A
232	6671;	N/A
233	6672;	N/A
234	6673;	N/A
235	6678;	N/A
236	6685;	N/A
237	6690;	N/A
238	6792;	N/A
239	6794;	N/A
240	6795;	N/A
241	7170;7171;7301;	N/A
242	7261;	N/A
243	7336;	N/A
244	7366;	N/A
245	7376;	N/A
246	7385;	N/A
247	1;2;3;4;5;6;7;8;13;14;15;16;17;18;19;22;24;25;26;31;32;33;34;35;36;37;38;39;40;41;42;44;45;46;47;48;49;50;51;52;53;54;55;56;57;59;60;61;62;63;64;66;67;68;69;70;71;73;74;75;76;77;78;79;81;82;83;84;85;86;87;88;89;90;91;92;93;94;95;96;97;101;103;104;105;106;107;109;110;111;112;113;114;115;116;117;118;119;120;121;124;125;126;127;128;129;132;133;135;136;137;138;139;140;141;143;144;145;146;148;149;159;…	72;112;126;238;241;253;259;282;326;347;364;406;426;433;434;452;454;472;527;536;538;539;541;558;559;571;572;574;577;580;582;584;585;626;627;681;731;735;759;812;821;824;909;922;1058;1077;1082;1681;1685;1687;1689;1807;1853;1860;1966;1972;1976;1983;1985;2007;2029;2038;2040;2047;2051;2052;2056;2060;2062;2071;2078;2079;2080;2088;2089;2104;2184;2185;2208;2211;2222;2223;2257;2266;2277;2279;2467;2494;2558…
248	9;10;11;12;20;21;23;27;28;29;30;58;65;72;80;98;99;100;102;108;130;131;134;142;147;150;151;152;153;154;155;156;157;158;192;193;194;195;196;197;207;208;215;216;217;218;219;220;221;222;228;229;241;242;257;316;323;331;332;374;375;402;403;436;479;481;482;496;499;500;510;518;519;520;521;522;523;524;527;528;529;530;531;532;533;534;535;537;538;539;540;572;573;587;591;592;626;628;652;653;681;718;720;721;7…	2278;2422;
249	1293;	N/A
250	590;953;	N/A
251	641;642;	N/A
252	1299;	N/A
253	1604;	N/A
254	983;3737;	N/A
255	1429;2699;3824;	N/A
256	1431;3765;	N/A
257	3093;7387;	N/A
258	1507;3092;	N/A
259	3754;4047;	N/A
260	3740;	N/A
261	3742;	N/A
262	3743;3901;	N/A
263	3744;3840;	N/A
264	3745;	N/A
265	3936;3937;6692;	N/A
266	3746;3747;	N/A
267	3760;4101;	N/A
268	3761;	N/A
269	4143;	N/A
270	4142;4144;	N/A
271	4996;	N/A
272	5334;6719;	N/A
273	5457;5945;	N/A
274	5630;	N/A
275	6762;	N/A
276	5505;6761;	N/A
277	5694;6764;	N/A
278	6763;	N/A
279	5734;	N/A
280	5730;5750;	N/A
281	5779;5780;5798;	N/A
282	5778;5781;5797;	N/A
283	5837;6447;6453;	N/A
284	6444;6446;6448;6449;6452;	N/A
285	6773;6774;	N/A
286	5873;6772;	N/A
287	5884;5888;6775;	N/A
288	6776;	N/A
289	6419;6778;6786;6787;	N/A
290	5904;6777;6779;	N/A
291	6118;	N/A
292	6109;6114;	N/A
293	6535;	N/A
294	6532;6538;	N/A
295	6789;	N/A
296	6561;6788;	N/A
297	7301;	N/A
298	7170;7171;	N/A
299	1;2;3;4;5;6;7;8;13;14;15;16;17;18;19;24;25;35;36;37;38;39;41;42;45;46;47;49;50;51;52;53;54;55;56;59;60;61;62;63;64;66;67;68;69;70;71;73;75;76;77;78;81;82;83;84;85;86;87;91;92;93;95;96;97;105;106;109;112;113;115;118;120;121;124;125;126;127;128;129;132;133;135;136;137;138;139;140;141;143;144;145;148;149;159;160;161;162;163;164;165;166;167;168;169;170;171;172;173;174;175;176;177;178;183;184;186;187;…	72;112;126;238;241;253;259;282;326;347;364;406;426;433;434;452;454;472;527;536;538;539;541;558;559;571;572;574;577;580;582;584;585;626;627;681;731;735;759;812;821;824;909;922;1058;1077;1082;1681;1685;1687;1689;1807;1853;1860;1966;1972;1976;1983;1985;2007;2029;2038;2040;2047;2051;2052;2056;2060;2062;2071;2078;2079;2080;2088;2089;2104;2184;2185;2208;2211;2222;2223;2257;2266;2277;2279;2467;2494;2558…
300	22;26;31;32;33;34;40;44;48;57;74;79;88;89;90;94;101;103;104;107;110;111;114;116;117;119;146;179;180;181;182;185;188;189;190;191;200;201;205;206;211;212;225;226;227;232;243;244;258;261;272;285;293;318;321;327;335;381;384;385;386;387;398;399;401;404;408;413;414;415;416;417;422;445;477;516;553;569;570;575;585;588;589;593;596;601;602;605;608;611;615;618;619;620;621;622;623;627;633;658;662;663;665;667…	759;4330;
301	9;10;	N/A
302	11;12;	N/A
303	20;21;1202;	N/A
304	23;	N/A
305	27;28;29;30;1205;	N/A
306	58;1212;	N/A
307	65;1145;	N/A
308	72;	N/A
309	80;	N/A
310	98;99;100;1218;	N/A
311	102;1221;	N/A
312	108;1225;	N/A
313	130;131;1233;	N/A
314	134;3141;2448;3580;	N/A
315	142;518;523;3378;3437;216;215;1247;3438;218;217;1248;3447;222;221;1250;538;207;208;2683;1959;1958;1383;2684;193;192;1957;3611;2682;978;3352;1932;726;954;728;955;729;956;2610;982;3240;2771;965;2772;981;2685;1901;1605;2611;2632;1900;2631;3311;1899;2630;3310;1898;2654;4164;331;1162;1952;496;949;1953;1163;3374;3296;1904;2664;1905;2616;3297;2643;1906;2617;3298;2644;1907;2618;3299;2645;1908;2619;3300;2…	N/A
316	147;	N/A
317	150;	N/A
318	151;	N/A
319	152;1913;1912;1378;	N/A
320	153;528;	N/A
321	154;195;194;1243;	N/A
322	155;530;	N/A
323	156;197;196;1244;	N/A
324	157;1915;1914;1379;	N/A
325	158;1917;1916;1380;	N/A
326	219;220;3454;3435;527;1249;	N/A
327	228;229;3436;529;1251;	N/A
328	241;5564;242;4077;6317;5916;6319;5566;5568;6026;6028;6038;6036;5572;5574;6065;	N/A
329	257;1253;2794;510;1254;1267;7294;7333;7368;5411;6739;6740;6741;6742;7337;7379;7338;7341;3748;7334;1433;	N/A
330	316;	N/A
331	323;	N/A
332	374;375;1266;	N/A
333	402;403;6274;6276;1268;	N/A
334	479;481;	N/A
335	499;500;858;7272;1281;	N/A
336	524;3434;	N/A
337	531;	N/A
338	532;	N/A
339	537;1891;1890;1377;	N/A
340	587;841;1213;	N/A
341	591;592;718;1148;1294;	N/A
342	626;1297;	N/A
343	628;	N/A
344	720;721;1114;919;	N/A
345	734;3073;3074;1733;3665;3664;2247;3059;6128;6656;6127;	N/A
346	744;	N/A
347	749;750;751;1316;	N/A
348	767;1318;	N/A
349	806;	N/A
350	844;938;1338;5333;2777;1327;	N/A
351	856;1062;1063;	N/A
352	860;4019;	N/A
353	873;	N/A
354	877;2217;	N/A
355	878;	N/A
356	879;	N/A
357	912;1142;4416;913;1141;4303;	N/A
358	920;921;3460;5254;1335;3461;	N/A
359	947;2840;3169;2839;977;	N/A
360	948;	N/A
361	952;	N/A
362	969;	N/A
363	971;	N/A
364	972;2352;	N/A
365	974;3598;	N/A
366	976;	N/A
367	980;7400;5386;5436;5451;6743;6747;	N/A
368	997;	N/A
369	998;3342;	N/A
370	1104;1343;	N/A
371	1135;	N/A
372	1137;1138;1348;	N/A
373	1139;1140;1347;	N/A
374	1144;4023;	N/A
375	1146;	N/A
376	1180;	N/A
377	1183;1184;1355;5253;	N/A
378	1198;3186;	N/A
379	1199;3198;3199;	N/A
380	1200;	N/A
381	1203;	N/A
382	1204;	N/A
383	1206;	N/A
384	1208;	N/A
385	1209;	N/A
386	1214;	N/A
387	1216;	N/A
388	1217;	N/A
389	1219;	N/A
390	1220;3977;3753;	N/A
391	1223;	N/A
392	1227;	N/A
393	1228;	N/A
394	1230;	N/A
395	1237;3185;	N/A
396	1238;	N/A
397	1241;	N/A
398	1242;4173;	N/A
399	1255;2675;1472;1473;2671;1256;1471;	N/A
400	1257;	N/A
401	1259;	N/A
402	1261;	N/A
403	1270;	N/A
404	1271;	N/A
405	1272;	N/A
406	1273;	N/A
407	1274;	N/A
408	1275;	N/A
409	1285;	N/A
410	1290;	N/A
411	1298;	N/A
412	1301;	N/A
413	1307;	N/A
414	1308;2786;1326;3809;3812;3741;6691;	N/A
415	1311;	N/A
416	1312;	N/A
417	1313;	N/A
418	1314;	N/A
419	1315;	N/A
420	1317;	N/A
421	1324;	N/A
422	1328;	N/A
423	1329;	N/A
424	1330;	N/A
425	1331;	N/A
426	1333;	N/A
427	1334;1738;1357;1736;3777;1358;7345;7346;7344;	N/A
428	1340;	N/A
429	1341;	N/A
430	1344;	N/A
431	1345;	N/A
432	1346;	N/A
433	1349;	N/A
434	1351;	N/A
435	1356;	N/A
436	1359;	N/A
437	1361;	N/A
438	1362;1777;1778;	N/A
439	1363;1779;1780;	N/A
440	1364;1781;1782;	N/A
441	1365;1783;1784;	N/A
442	1366;1785;1786;	N/A
443	1367;1791;1792;	N/A
444	1368;1793;1794;	N/A
445	1369;1795;1796;	N/A
446	1370;1797;1798;	N/A
447	1371;1799;1800;	N/A
448	1372;1801;1802;	N/A
449	1373;1803;1804;	N/A
450	1374;1805;1806;	N/A
451	1382;	N/A
452	1387;2700;1399;2799;1404;2802;1408;	N/A
453	1393;	N/A
454	1395;	N/A
455	1396;	N/A
456	1397;	N/A
457	1398;1945;1460;1580;	N/A
458	1406;	N/A
459	1409;	N/A
460	1416;	N/A
461	1419;2224;2225;	N/A
462	1420;	N/A
463	1424;	N/A
464	1426;	N/A
465	1427;	N/A
466	1439;	N/A
467	1441;2377;3629;3879;3756;	N/A
468	1451;	N/A
469	1453;	N/A
470	1457;2436;	N/A
471	1459;	N/A
472	1461;	N/A
473	1463;	N/A
474	1465;	N/A
475	1467;	N/A
476	1470;	N/A
477	1475;	N/A
478	1477;	N/A
479	1479;2761;	N/A
480	1480;	N/A
481	1483;	N/A
482	1484;	N/A
483	1487;	N/A
484	1488;	N/A
485	1489;	N/A
486	1491;	N/A
487	1492;	N/A
488	1495;2946;2456;2457;2458;2801;3037;	N/A
489	1496;	N/A
490	1498;	N/A
491	1500;7381;	N/A
492	1502;	N/A
493	1506;	N/A
494	1514;	N/A
495	1515;	N/A
496	1516;	N/A
497	1517;	N/A
498	1519;	N/A
499	1520;	N/A
500	1521;	N/A
501	1522;	N/A
502	1523;	N/A
503	1525;3197;3200;	N/A
504	1526;	N/A
505	1533;	N/A
506	1534;	N/A
507	1537;	N/A
508	1539;3399;	N/A
509	1540;	N/A
510	1541;	N/A
511	1543;	N/A
512	1544;	N/A
513	1546;	N/A
514	1547;	N/A
515	1548;	N/A
516	1549;	N/A
517	1550;7362;7281;7332;7335;	N/A
518	1551;	N/A
519	1553;5446;6746;	N/A
520	1555;	N/A
521	1556;	N/A
522	1557;	N/A
523	1558;	N/A
524	1561;3520;3521;3495;	N/A
525	1562;	N/A
526	1564;	N/A
527	1565;	N/A
528	1567;	N/A
529	1568;	N/A
530	1569;	N/A
531	1571;3570;	N/A
532	1573;	N/A
533	1575;3583;	N/A
534	1576;	N/A
535	1578;3592;3593;3594;2957;2958;2960;6041;5762;6455;6570;6588;6515;	N/A
536	1579;3595;	N/A
537	1582;2703;1583;2780;1587;3799;3750;3771;5950;6780;6781;6782;	N/A
538	1584;	N/A
539	1591;3694;3695;	N/A
540	1592;3697;	N/A
541	1593;	N/A
542	1594;	N/A
543	1596;	N/A
544	1597;	N/A
545	1598;	N/A
546	1599;3722;3721;	N/A
547	1600;3724;3723;	N/A
548	1601;	N/A
549	1603;	N/A
550	1766;1767;3820;7349;6416;	N/A
551	1844;3293;	N/A
552	1845;3294;	N/A
553	1846;3295;	N/A
554	1847;3271;	N/A
555	1848;3272;	N/A
556	1849;3273;	N/A
557	1850;3274;	N/A
558	1852;3239;	N/A
559	1853;	N/A
560	1854;3277;	N/A
561	1856;3237;	N/A
562	1857;	N/A
563	1858;3281;	N/A
564	1860;	N/A
565	1861;3290;	N/A
566	1862;3291;	N/A
567	1863;3292;	N/A
568	1870;	N/A
569	1872;	N/A
570	1927;3260;3284;3280;3245;3263;	N/A
571	1939;1941;3729;3733;	N/A
572	2235;	N/A
573	2254;	N/A
574	2258;6130;	N/A
575	2264;	N/A
576	2434;4200;	N/A
577	2437;3528;	N/A
578	2487;2573;	2278;
579	2507;	N/A
580	2522;	N/A
581	2550;	N/A
582	2552;	N/A
583	2558;2561;3012;2991;2990;2992;3003;2988;3005;5554;	N/A
584	2592;	N/A
585	2593;	N/A
586	2693;	N/A
587	2781;	N/A
588	2787;	N/A
589	2789;	N/A
590	2795;	2422;
591	2920;	N/A
592	2926;	N/A
593	2964;	N/A
594	2974;	N/A
595	3040;3069;3041;	N/A
596	3043;3070;	N/A
597	3051;3075;3130;3420;5414;5434;5432;5861;6121;6113;6108;6111;6123;6186;4049;4105;4103;	N/A
598	3063;	N/A
599	3079;	N/A
600	3108;	N/A
601	3160;	N/A
602	3333;	N/A
603	3334;	N/A
604	3371;	N/A
605	3463;	N/A
606	3471;	N/A
607	3488;5448;	N/A
608	3494;	N/A
609	3524;	N/A
610	3681;	N/A
611	3700;	N/A
612	3713;	N/A
613	3738;3849;3768;	N/A
614	3739;	N/A
615	3749;	N/A
616	3751;	N/A
617	3755;	N/A
618	3757;	N/A
619	3758;	N/A
620	3763;	N/A
621	3764;	N/A
622	3767;	N/A
623	3769;	N/A
624	3770;5439;5442;6744;6745;6412;5454;6748;	N/A
625	3946;	N/A
626	3983;	N/A
627	4020;4451;6956;	N/A
628	4048;4104;	N/A
629	4054;	N/A
630	4055;	N/A
631	4058;	N/A
632	4059;4452;	N/A
633	4065;6650;6936;	N/A
634	4066;4453;	N/A
635	4068;	N/A
636	4071;	N/A
637	4409;	N/A
638	4421;	N/A
639	4471;	N/A
640	4486;6712;	N/A
641	5388;	N/A
642	5389;5614;	N/A
643	5437;5452;	N/A
644	5440;5443;5601;5455;6413;	N/A
645	5460;	N/A
646	5461;5467;5470;5517;5528;	N/A
647	5462;	N/A
648	5466;	N/A
649	5468;	N/A
650	5519;	N/A
651	5530;	N/A
652	5546;5548;	N/A
653	5547;	N/A
654	5551;5736;6042;6046;6050;	N/A
655	5569;5602;6644;	N/A
656	5570;5603;6645;	N/A
657	5571;6072;6073;6074;	N/A
658	5573;6064;	N/A
659	5575;	N/A
660	5576;	N/A
661	5621;5654;5658;5662;5666;5709;5822;5828;5832;5894;5896;5898;5900;6567;6559;6151;	N/A
662	5739;	N/A
663	5741;5742;	N/A
664	5761;	N/A
665	5842;	N/A
666	5902;	N/A
667	5915;6316;6318;	N/A
668	5939;5940;	N/A
669	5942;5943;	N/A
670	5944;	N/A
671	5953;	N/A
672	5957;6655;6360;	N/A
673	5960;	N/A
674	5963;	N/A
675	5974;5975;5976;5977;5978;5979;5980;5981;5989;5990;5982;5983;5984;5986;6000;5987;5988;6001;6002;	N/A
676	6033;	N/A
677	6034;	N/A
678	6035;	N/A
679	6037;	N/A
680	6058;6076;	N/A
681	6062;6071;	N/A
682	6067;	N/A
683	6068;	N/A
684	6069;	N/A
685	6077;6078;	N/A
686	6098;	N/A
687	6107;6110;6122;	N/A
688	6138;	N/A
689	6140;6145;6147;	N/A
690	6141;6143;	N/A
691	6168;	N/A
692	6177;	N/A
693	6185;	N/A
694	6193;6197;	N/A
695	6211;	N/A
696	6215;6253;	N/A
697	6217;6219;	N/A
698	6227;	N/A
699	6235;	N/A
700	6245;	N/A
701	6265;	N/A
702	6266;	N/A
703	6267;	N/A
704	6268;	N/A
705	6270;	N/A
706	6273;	N/A
707	6286;	N/A
708	6292;	N/A
709	6301;	N/A
710	6312;	N/A
711	6326;	N/A
712	6327;	N/A
713	6328;	N/A
714	6329;	N/A
715	6353;	N/A
716	6355;	N/A
717	6357;	N/A
718	6359;	N/A
719	6382;	N/A
720	6383;	N/A
721	6400;	N/A
722	6401;	N/A
723	6423;	N/A
724	6424;	N/A
725	6427;	N/A
726	6428;	N/A
727	6433;	N/A
728	6435;	N/A
729	6436;	N/A
730	6439;	N/A
731	6450;6451;	N/A
732	6454;	N/A
733	6485;	N/A
734	6486;	N/A
735	6494;	N/A
736	6500;	N/A
737	6551;	N/A
738	6558;	N/A
739	6562;	N/A
740	6572;	N/A
741	6574;	N/A
742	6575;	N/A
743	6577;	N/A
744	6578;	N/A
745	6612;	N/A
746	6613;	N/A
747	6630;	N/A
748	6631;	N/A
749	6633;6634;	N/A
750	6646;	N/A
751	6660;	N/A
752	6666;	N/A
753	6677;	N/A
754	6684;	N/A
755	6699;	N/A
756	6700;	N/A
757	6749;	N/A
758	6750;	N/A
759	6751;	N/A
760	6756;	N/A
761	6757;	N/A
762	6758;	N/A
763	6759;	N/A
764	6760;	N/A
765	6783;	N/A
766	6784;	N/A
767	6785;	N/A
768	6875;6876;6931;	N/A
769	6893;	N/A
770	6894;	N/A
771	6895;	N/A
772	6896;	N/A
773	6897;	N/A
774	6898;	N/A
775	6899;	N/A
776	6900;	N/A
777	6901;	N/A
778	6902;	N/A
779	6903;	N/A
780	6904;	N/A
781	6905;	N/A
782	6906;	N/A
783	6907;	N/A
784	6908;	N/A
785	6909;	N/A
786	6910;	N/A
787	6911;	N/A
788	6912;	N/A
789	6913;	N/A
790	6914;	N/A
791	6915;	N/A
792	6916;	N/A
793	6917;	N/A
794	6918;	N/A
795	6919;	N/A
796	6920;	N/A
797	6921;	N/A
798	6922;	N/A
799	6923;	N/A
800	6925;	N/A
801	6926;	N/A
802	6927;	N/A
803	6928;	N/A
804	6929;	N/A
805	6930;	N/A
806	6933;	N/A
807	6937;	N/A
808	6941;	N/A
809	6944;	N/A
810	6945;	N/A
811	6958;	N/A
812	6959;	N/A
813	6962;	N/A
814	6963;	N/A
815	6998;	N/A
816	7000;	N/A
817	7001;	N/A
818	7006;	N/A
819	7008;	N/A
820	7009;	N/A
821	7031;	N/A
822	7032;	N/A
823	7034;	N/A
824	7038;	N/A
825	7046;	N/A
826	7047;	N/A
827	7052;	N/A
828	7068;	N/A
829	7069;	N/A
830	7088;	N/A
831	7166;7303;7308;7331;7239;7325;7328;	N/A
832	7193;7305;7226;7320;7321;7314;7315;	N/A
833	7201;7290;7398;	N/A
834	7288;	N/A
835	7289;	N/A
836	7302;	N/A
837	7304;	N/A
838	7306;	N/A
839	7307;	N/A
840	7309;	N/A
841	7311;	N/A
842	7313;	N/A
843	7316;	N/A
844	7317;	N/A
845	7319;	N/A
846	7322;	N/A
847	7323;	N/A
848	7326;	N/A
849	7327;	N/A
850	7329;	N/A
851	7330;	N/A
852	7339;	N/A
853	7340;	N/A
854	7418;	N/A
855	7425;	N/A
856	7429;	N/A
857	7430;	N/A
858	7431;	N/A
859	7432;	N/A
860	7433;	N/A
861	7434;	N/A
862	3824;	N/A
863	1429;2699;	N/A
864	1431;	N/A
865	3765;	N/A
866	3937;	N/A
867	3936;6692;	N/A
868	3746;	N/A
869	3747;	N/A
870	5779;	N/A
871	5780;5798;	N/A
872	5778;5781;	N/A
873	5797;	N/A
874	5837;6447;	N/A
875	6453;	N/A
876	6444;6446;	N/A
877	6448;6449;6452;	N/A
878	6773;	N/A
879	6774;	N/A
880	5884;	N/A
881	5888;6775;	N/A
882	6778;6786;	N/A
883	6419;6787;	N/A
884	5904;6777;	N/A
885	6779;	N/A
886	18;37;38;39;41;42;45;46;47;51;52;53;54;56;59;63;64;66;67;69;70;71;73;75;76;77;78;81;83;84;85;86;87;92;93;96;97;105;106;115;120;121;124;125;139;140;143;144;145;149;159;160;161;162;166;167;168;169;170;171;172;173;174;175;176;177;178;183;184;186;187;198;202;203;204;209;210;213;214;223;224;230;235;237;238;239;240;245;246;247;250;251;252;253;254;255;259;260;262;263;264;265;266;268;269;270;274;275;276;…	72;112;126;238;241;253;259;282;326;347;364;406;426;433;434;452;454;472;527;536;538;539;541;558;559;571;572;574;577;580;582;584;585;626;627;681;731;735;759;812;821;824;909;922;1058;1077;1082;1681;1685;1687;1689;1807;1853;1860;1966;1972;1976;1983;1985;2007;2029;2038;2040;2047;2051;2052;2056;2060;2062;2071;2078;2079;2080;2088;2089;2104;2184;2185;2208;2211;2222;2223;2257;2266;2277;2279;2467;2494;2558…
887	1;2;3;4;5;6;7;8;13;14;15;16;17;19;24;25;35;36;49;50;55;60;61;62;68;82;91;95;109;112;113;118;126;127;128;129;132;133;135;136;137;138;141;148;163;164;165;199;231;233;234;236;248;249;256;267;271;273;322;329;330;334;369;372;376;390;391;392;405;411;412;475;509;548;551;558;562;564;565;567;571;577;582;583;586;646;650;651;656;674;676;677;683;691;705;719;722;735;736;745;784;815;817;822;824;826;828;830;832…	2759;2816;4341;4342;
888	22;	N/A
889	26;	N/A
890	31;32;33;34;	N/A
891	40;1119;3137;904;905;4241;2167;3552;3519;3540;3539;3541;7402;3542;4169;3969;1120;179;180;181;182;3825;4112;3409;3410;3951;3400;3401;4113;3402;5711;90;1106;1105;1107;1342;5350;5066;662;663;1302;5067;4192;5068;5077;1552;3482;3483;3485;3486;4224;5075;5076;5079;1554;3489;3490;4480;5078;5080;5092;5090;5091;5094;4484;5093;5095;5098;4485;5096;5097;5100;5099;5101;5104;5102;5103;5106;5105;5107;5120;569;57…	N/A
892	44;	N/A
893	48;	N/A
894	57;2933;	N/A
895	74;	N/A
896	94;	N/A
897	101;	N/A
898	103;104;	N/A
899	107;	N/A
900	114;	N/A
901	116;	N/A
902	190;191;258;	N/A
903	200;201;	N/A
904	205;	N/A
905	206;2037;2038;2039;2040;4163;680;1160;3373;225;226;227;1161;	N/A
906	232;	N/A
907	243;4283;1527;7347;	N/A
908	244;6845;	N/A
909	261;	N/A
910	272;	N/A
911	285;	N/A
912	293;	N/A
913	321;	N/A
914	327;	N/A
915	384;	N/A
916	385;	N/A
917	386;	N/A
918	387;	N/A
919	401;	N/A
920	404;	N/A
921	408;	N/A
922	413;	N/A
923	414;	N/A
924	415;	N/A
925	416;	N/A
926	417;	N/A
927	422;	N/A
928	445;3216;3217;	N/A
929	477;7015;7096;	N/A
930	516;	N/A
931	553;3166;3167;	N/A
932	575;	N/A
933	585;1291;	N/A
934	588;589;1292;	N/A
935	596;	N/A
936	601;	N/A
937	602;	N/A
938	605;	N/A
939	608;	N/A
940	611;	N/A
941	615;	N/A
942	627;	N/A
943	633;	N/A
944	665;	N/A
945	667;668;3388;3403;3404;	N/A
946	699;	N/A
947	703;	N/A
948	732;	N/A
949	737;	N/A
950	781;782;	N/A
951	783;	N/A
952	803;807;808;809;810;811;7282;3676;3677;3678;3679;3680;7404;	N/A
953	843;846;4239;	N/A
954	868;	N/A
955	870;1101;	N/A
956	872;874;4240;1132;1133;2774;1126;5332;	N/A
957	876;	N/A
958	880;	N/A
959	881;	N/A
960	908;	N/A
961	930;4195;	N/A
962	941;942;	N/A
963	945;	N/A
964	951;	759;
965	961;	N/A
966	962;	N/A
967	968;	N/A
968	984;	N/A
969	985;2142;1116;2342;1768;2343;986;2143;2341;1771;2002;7365;2003;	N/A
970	991;992;	N/A
971	995;6874;	N/A
972	1074;	N/A
973	1075;	N/A
974	1136;	N/A
975	1143;	N/A
976	1154;	N/A
977	1158;	N/A
978	1165;	N/A
979	1166;	N/A
980	1167;	N/A
981	1168;1869;	N/A
982	1169;1868;	N/A
983	1170;1867;	N/A
984	1173;1175;1352;	N/A
985	1179;	N/A
986	1182;	N/A
987	1192;1193;	N/A
988	1194;	N/A
989	1195;	N/A
990	1196;	N/A
991	1197;	N/A
992	1201;	N/A
993	1211;	N/A
994	1215;	N/A
995	1222;	N/A
996	1224;	N/A
997	1226;	N/A
998	1229;	N/A
999	1231;	N/A
1000	1232;	N/A
1001	1234;	N/A
1002	1235;	N/A
1003	1236;	N/A
1004	1240;	N/A
1005	1252;3787;	N/A
1006	1258;	N/A
1007	1260;	N/A
1008	1262;	N/A
1009	1263;	N/A
1010	1269;	N/A
1011	1276;	N/A
1012	1277;	N/A
1013	1279;	N/A
1014	1284;	N/A
1015	1296;	N/A
1016	1305;	N/A
1017	1332;	N/A
1018	1336;	N/A
1019	1339;	N/A
1020	1350;	N/A
1021	1353;	N/A
1022	1354;	N/A
1023	1360;	N/A
1024	1384;7164;7194;7227;7237;	N/A
1025	1407;2155;	N/A
1026	1417;	N/A
1027	1418;	N/A
1028	1422;	N/A
1029	1432;	N/A
1030	1445;	N/A
1031	1446;	N/A
1032	1447;	N/A
1033	1448;	N/A
1034	1450;	N/A
1035	1452;	N/A
1036	1454;	N/A
1037	1455;	N/A
1038	1456;	N/A
1039	1462;	N/A
1040	1464;	N/A
1041	1485;	N/A
1042	1486;	N/A
1043	1501;7256;	N/A
1044	1504;4194;7233;7438;7383;7424;	N/A
1045	1505;	N/A
1046	1518;	N/A
1047	1524;	N/A
1048	1545;	N/A
1049	1559;	N/A
1050	1560;3525;3522;3491;3526;3523;	N/A
1051	1574;	N/A
1052	1577;3588;	N/A
1053	1585;6006;1586;	N/A
1054	1589;	N/A
1055	1607;	N/A
1056	1743;4189;4190;7348;7178;7422;	N/A
1057	1744;6988;2281;2312;2282;3905;3796;2984;6129;4375;5669;6066;6070;6057;6366;6370;6464;6507;6514;6541;6591;6632;6640;6643;6649;6939;6947;7004;7011;7050;7045;4046;	N/A
1058	1807;	N/A
1059	1815;	N/A
1060	1816;1825;	N/A
1061	1817;1831;	N/A
1062	1818;	N/A
1063	1819;1832;1833;	N/A
1064	1820;	N/A
1065	1821;	N/A
1066	1822;	N/A
1067	1823;	N/A
1068	1824;	N/A
1069	1826;	N/A
1070	1827;1828;1837;	N/A
1071	1829;	N/A
1072	1830;	N/A
1073	1834;1835;	N/A
1074	1836;	N/A
1075	1887;	N/A
1076	1944;	N/A
1077	2058;2059;2172;5903;6418;	N/A
1078	2086;7093;	N/A
1079	2090;	N/A
1080	2101;	N/A
1081	2102;	N/A
1082	2168;	N/A
1083	2207;	N/A
1084	2210;	N/A
1085	2219;	N/A
1086	2223;	N/A
1087	2233;	N/A
1088	2251;2252;	N/A
1089	2257;5751;	N/A
1090	2261;	N/A
1091	2268;	N/A
1092	2269;	N/A
1093	2270;	N/A
1094	2271;	N/A
1095	2272;	N/A
1096	2299;	N/A
1097	2307;3143;3145;3885;3147;3152;3886;2936;3150;	N/A
1098	2335;2336;2337;2338;7364;	N/A
1099	2371;5428;	N/A
1100	2403;	N/A
1101	2406;	N/A
1102	2419;	N/A
1103	2423;	N/A
1104	2427;	N/A
1105	2431;	N/A
1106	2478;	N/A
1107	2480;	N/A
1108	2502;	N/A
1109	2516;2607;	N/A
1110	2543;	N/A
1111	2545;3042;	N/A
1112	2547;	N/A
1113	2549;	N/A
1114	2553;2562;2559;	N/A
1115	2560;	N/A
1116	2566;6344;2987;2910;2989;	N/A
1117	2570;	N/A
1118	2665;2759;3045;2695;7218;7423;7217;7216;	N/A
1119	2742;	N/A
1120	2760;	N/A
1121	2769;	N/A
1122	2775;	N/A
1123	2823;2824;	N/A
1124	2828;	N/A
1125	2833;	N/A
1126	2835;	N/A
1127	2914;	N/A
1128	2922;5405;	N/A
1129	2927;	N/A
1130	2932;	N/A
1131	2947;	N/A
1132	2963;	N/A
1133	2976;2977;	N/A
1134	3084;	N/A
1135	3085;	N/A
1136	3086;	N/A
1137	3123;	N/A
1138	3129;	N/A
1139	3133;4162;5596;5598;7388;5444;	N/A
1140	3215;	N/A
1141	3218;	N/A
1142	3219;	N/A
1143	3220;	N/A
1144	3221;	N/A
1145	3222;	N/A
1146	3225;	N/A
1147	3229;	N/A
1148	3233;	N/A
1149	3338;	N/A
1150	3343;	N/A
1151	3351;	N/A
1152	3383;	N/A
1153	3458;	N/A
1154	3474;	N/A
1155	3476;	N/A
1156	3481;	N/A
1157	3487;5445;	N/A
1158	3492;	N/A
1159	3501;	N/A
1160	3506;	N/A
1161	3511;	N/A
1162	3527;	N/A
1163	3556;	N/A
1164	3560;	N/A
1165	3562;	N/A
1166	3582;	N/A
1167	3591;	N/A
1168	3685;	N/A
1169	3692;3698;3699;	N/A
1170	3705;	N/A
1171	3706;	N/A
1172	3708;	N/A
1173	3714;3715;	N/A
1174	3719;7257;	N/A
1175	3720;	N/A
1176	3752;	N/A
1177	3759;	N/A
1178	3762;	N/A
1179	3772;7412;	N/A
1180	3952;	N/A
1181	3965;	N/A
1182	4008;	N/A
1183	4031;	N/A
1184	4038;	N/A
1185	4040;	N/A
1186	4042;	N/A
1187	4045;	N/A
1188	4053;	N/A
1189	4057;	N/A
1190	4061;	N/A
1191	4064;	N/A
1192	4076;	N/A
1193	4089;	N/A
1194	4097;	N/A
1195	4186;	N/A
1196	4196;	N/A
1197	4228;	N/A
1198	4229;	N/A
1199	4354;	N/A
1200	4358;	N/A
1201	4362;	N/A
1202	4407;	N/A
1203	5330;6714;	N/A
1204	5331;6715;	N/A
1205	5408;	N/A
1206	5413;	N/A
1207	5417;	N/A
1208	5435;5450;	N/A
1209	5441;	N/A
1210	5463;	N/A
1211	5516;	N/A
1212	5538;	N/A
1213	5545;	N/A
1214	5556;	N/A
1215	5625;	N/A
1216	5626;	N/A
1217	5627;	N/A
1218	5628;	N/A
1219	5714;	N/A
1220	5752;5754;	N/A
1221	5763;6457;	N/A
1222	5833;7283;7390;	N/A
1223	5862;5866;5911;	N/A
1224	5956;6039;	N/A
1225	5959;	N/A
1226	5961;	N/A
1227	5964;6142;	N/A
1228	6024;	N/A
1229	6105;	N/A
1230	6106;	N/A
1231	6112;6117;	N/A
1232	6124;	N/A
1233	6167;	N/A
1234	6176;	N/A
1235	6184;	N/A
1236	6210;	N/A
1237	6214;6252;	N/A
1238	6226;	N/A
1239	6234;	N/A
1240	6244;	N/A
1241	6257;6258;	N/A
1242	6285;	N/A
1243	6291;	N/A
1244	6300;	N/A
1245	6311;	N/A
1246	6325;	N/A
1247	6345;	N/A
1248	6350;	4330;
1249	6375;	N/A
1250	6394;	N/A
1251	6411;	N/A
1252	6471;	N/A
1253	6480;	N/A
1254	6504;6576;	N/A
1255	6510;	N/A
1256	6518;6524;6525;6526;	N/A
1257	6521;	N/A
1258	6557;6560;	N/A
1259	6607;	N/A
1260	6628;	N/A
1261	6654;	N/A
1262	6665;	N/A
1263	6676;	N/A
1264	6683;	N/A
1265	6693;	N/A
1266	6707;	N/A
1267	6708;	N/A
1268	6709;	N/A
1269	6713;	N/A
1270	6720;	N/A
1271	6752;	N/A
1272	6753;	N/A
1273	6754;	N/A
1274	6755;	N/A
1275	6765;	N/A
1276	6766;	N/A
1277	6767;	N/A
1278	6768;	N/A
1279	6769;	N/A
1280	6770;	N/A
1281	6771;	N/A
1282	6798;	N/A
1283	6801;	N/A
1284	6803;	N/A
1285	6806;	N/A
1286	6808;	N/A
1287	6810;	N/A
1288	6812;	N/A
1289	6813;6815;	N/A
1290	6821;	N/A
1291	6822;6968;	N/A
1292	6825;6975;	N/A
1293	6828;	N/A
1294	6829;6978;	N/A
1295	6832;	N/A
1296	6835;6994;	N/A
1297	6837;	N/A
1298	6839;	N/A
1299	6847;	N/A
1300	6850;6854;6855;	N/A
1301	6851;6852;	N/A
1302	6859;	N/A
1303	6862;6863;	N/A
1304	6864;6866;	N/A
1305	6868;	N/A
1306	6870;	N/A
1307	6871;	N/A
1308	6873;7139;	N/A
1309	6878;	N/A
1310	6879;	N/A
1311	6880;	N/A
1312	6881;	N/A
1313	6882;	N/A
1314	6883;	N/A
1315	6884;	N/A
1316	6924;	N/A
1317	6932;	N/A
1318	6940;	N/A
1319	6948;7094;	N/A
1320	6966;7095;	N/A
1321	6983;7110;	N/A
1322	6992;7097;	N/A
1323	6997;	N/A
1324	7005;	N/A
1325	7022;7107;	N/A
1326	7035;7106;	N/A
1327	7044;	N/A
1328	7051;	N/A
1329	7085;	N/A
1330	7098;	N/A
1331	7099;	N/A
1332	7100;	N/A
1333	7101;	N/A
1334	7102;7103;	N/A
1335	7104;	N/A
1336	7105;	N/A
1337	7108;	N/A
1338	7109;	N/A
1339	7111;	N/A
1340	7113;	N/A
1341	7117;	N/A
1342	7120;	N/A
1343	7121;	N/A
1344	7124;	N/A
1345	7125;	N/A
1346	7128;	N/A
1347	7138;	N/A
1348	7146;	N/A
1349	7147;	N/A
1350	7148;	N/A
1351	7149;	N/A
1352	7150;	N/A
1353	7151;	N/A
1354	7215;	N/A
1355	7258;	N/A
1356	7267;	N/A
1357	7310;	N/A
1358	7312;	N/A
1359	7318;	N/A
1360	7324;	N/A
1361	7415;	N/A
1362	7426;	N/A
1363	7427;	N/A
1364	7428;	N/A
1365	7435;	N/A
1366	21;	N/A
1367	20;1202;	N/A
1368	27;28;1205;	N/A
1369	29;30;	N/A
1370	98;99;100;	N/A
1371	1218;	N/A
1372	130;131;	N/A
1373	1233;	N/A
1374	2448;3141;3580;	N/A
1375	134;	N/A
1376	331;332;436;482;496;572;573;681;726;728;729;753;754;755;756;757;768;769;770;771;772;773;774;775;776;777;935;936;937;949;954;955;956;965;970;975;978;979;981;982;1066;1067;1068;1069;1070;1071;1078;1079;1080;1081;1082;1083;1084;1085;1086;1087;1088;1089;1090;1091;1092;1093;1094;1095;1098;1099;1162;1163;1164;1245;1304;1319;1320;1321;1322;1323;1375;1425;1435;1436;1437;1438;1468;1531;1532;1602;1605;1787…	N/A
1377	142;192;193;207;208;215;216;217;218;221;222;518;519;520;521;522;523;533;534;535;538;539;540;652;653;934;1247;1248;1250;1337;1381;1383;1385;1386;1400;1401;1402;1403;1405;1918;1919;1920;1921;1922;1923;1924;1925;1957;1974;1975;1976;1977;2126;2127;2128;2129;2138;2139;2140;2141;2149;2150;3278;3288;3378;3379;3431;3432;3433;3437;3438;3439;3440;3441;3442;3443;3444;3445;3446;3447;3448;3449;3450;3451;3452;…	N/A
1378	152;1913;	N/A
1379	1378;1912;	N/A
1380	154;195;	N/A
1381	194;1243;	N/A
1382	156;197;	N/A
1383	196;1244;	N/A
1384	157;1915;	N/A
1385	1379;1914;	N/A
1386	1380;1916;	N/A
1387	158;1917;	N/A
1388	219;220;1249;	N/A
1389	527;3435;3454;	N/A
1390	529;3436;	N/A
1391	228;229;1251;	N/A
1392	241;242;5564;5566;5568;5572;5574;6026;6028;6036;6038;6065;	N/A
1393	4077;5916;6317;6319;	N/A
1394	257;510;1253;1254;1267;1433;2794;3748;7294;7334;7341;	N/A
1395	5411;6739;6740;6741;6742;7333;7337;7338;7368;7379;	N/A
1396	374;1266;	N/A
1397	375;	N/A
1398	402;403;6274;	N/A
1399	1268;6276;	N/A
1400	499;500;1281;7272;	N/A
1401	858;	N/A
1402	537;1891;	N/A
1403	1377;1890;	N/A
1404	587;	N/A
1405	841;1213;	N/A
1406	591;1294;	N/A
1407	592;718;1148;	N/A
1408	919;1114;	N/A
1409	720;721;	N/A
1410	734;1733;3073;3074;6127;	N/A
1411	2247;3059;3664;3665;6128;6656;	N/A
1412	749;750;751;	N/A
1413	1316;	N/A
1414	844;938;1338;5333;	N/A
1415	1327;2777;	N/A
1416	856;1062;	N/A
1417	1063;	N/A
1418	913;1141;4303;	N/A
1419	912;1142;4416;	N/A
1420	920;921;1335;3460;5254;	N/A
1421	3461;	N/A
1422	977;2839;3169;	N/A
1423	947;2840;	N/A
1424	5436;5451;6743;6747;	N/A
1425	980;5386;7400;	N/A
1426	1348;	N/A
1427	1137;1138;	N/A
1428	1139;1347;	N/A
1429	1140;	N/A
1430	1184;1355;	N/A
1431	1183;5253;	N/A
1432	3198;3199;	N/A
1433	1199;	N/A
1434	1220;3977;	N/A
1435	3753;	N/A
1436	1255;1472;2675;	N/A
1437	1256;1471;1473;2671;	N/A
1438	3741;3812;6691;	N/A
1439	1308;1326;2786;3809;	N/A
1440	1334;1357;1358;1736;1738;3777;7344;	N/A
1441	7345;7346;	N/A
1442	1778;	N/A
1443	1362;1777;	N/A
1444	1779;1780;	N/A
1445	1363;	N/A
1446	1364;1781;	N/A
1447	1782;	N/A
1448	1783;1784;	N/A
1449	1365;	N/A
1450	1786;	N/A
1451	1366;1785;	N/A
1452	1792;	N/A
1453	1367;1791;	N/A
1454	1793;1794;	N/A
1455	1368;	N/A
1456	1796;	N/A
1457	1369;1795;	N/A
1458	1370;	N/A
1459	1797;1798;	N/A
1460	1799;1800;	N/A
1461	1371;	N/A
1462	1372;1801;	N/A
1463	1802;	N/A
1464	1803;1804;	N/A
1465	1373;	N/A
1466	1805;1806;	N/A
1467	1374;	N/A
1468	1399;1404;2799;	N/A
1469	1387;1408;2700;2802;	N/A
1470	1460;	N/A
1471	1398;1580;1945;	N/A
1472	1419;	N/A
1473	2224;2225;	N/A
1474	1441;2377;3879;	N/A
1475	3629;3756;	N/A
1476	2457;2458;2801;3037;	N/A
1477	1495;2456;2946;	N/A
1478	1525;3197;	N/A
1479	3200;	N/A
1480	7281;7335;7362;	N/A
1481	1550;7332;	N/A
1482	1553;	N/A
1483	5446;6746;	N/A
1484	1561;3520;	N/A
1485	3495;3521;	N/A
1486	2957;2958;2960;5762;6041;6455;6570;6588;	N/A
1487	1578;3592;3593;3594;6515;	N/A
1488	1582;2703;5950;6780;6781;6782;	N/A
1489	1583;1587;2780;3750;3771;3799;	N/A
1490	3695;	N/A
1491	1591;3694;	N/A
1492	1599;3722;	N/A
1493	3721;	N/A
1494	3723;3724;	N/A
1495	1600;	N/A
1496	1766;6416;	N/A
1497	1767;3820;7349;	N/A
1498	1927;3260;3284;	N/A
1499	3245;3263;3280;	N/A
1500	3729;3733;	N/A
1501	1939;1941;	N/A
1502	2988;3003;3005;3012;5554;	N/A
1503	2558;2561;2990;2991;2992;	N/A
1504	3041;	N/A
1505	3040;3069;	N/A
1506	3420;5414;5432;5434;5861;6108;6111;6113;6121;6123;6186;	N/A
1507	3051;3075;3130;4049;4103;4105;	N/A
1508	3768;3849;	N/A
1509	3738;	N/A
1510	5439;5442;6744;	N/A
1511	3770;5454;6412;6745;6748;	N/A
1512	4451;	N/A
1513	4020;6956;	N/A
1514	6650;	N/A
1515	4065;6936;	N/A
1516	5455;6413;	N/A
1517	5440;5443;5601;	N/A
1518	5461;5470;5517;	N/A
1519	5467;5528;	N/A
1520	5551;6046;6050;	N/A
1521	5736;6042;	N/A
1522	5569;	N/A
1523	5602;6644;	N/A
1524	5570;	N/A
1525	5603;6645;	N/A
1526	5571;6072;6073;	N/A
1527	6074;	N/A
1528	5621;5654;5658;5662;5666;5709;5822;5828;5832;5894;5896;5898;5900;6567;	N/A
1529	6151;6559;	N/A
1530	6318;	N/A
1531	5915;6316;	N/A
1532	6360;	N/A
1533	5957;6655;	N/A
1534	5974;5975;5976;5977;5978;5979;5980;5981;5982;5983;5984;5986;5987;5988;	N/A
1535	5989;5990;6000;6001;6002;	N/A
1536	6107;	N/A
1537	6110;6122;	N/A
1538	6147;	N/A
1539	6140;6145;	N/A
1540	6875;6931;	N/A
1541	6876;	N/A
1542	7166;7303;7308;7331;	N/A
1543	7239;7325;7328;	N/A
1544	7193;7314;7315;	N/A
1545	7226;7305;7320;7321;	N/A
1546	7290;	N/A
1547	7201;7398;	N/A
1548	6449;6452;	N/A
1549	6448;	N/A
1550	6778;	N/A
1551	6786;	N/A
1552	18;37;38;39;41;42;45;46;47;51;52;53;54;59;63;66;67;69;70;73;75;76;77;78;81;84;85;86;87;92;93;96;97;105;106;121;139;140;145;149;159;160;162;166;167;168;183;184;186;187;198;203;204;210;213;214;230;235;237;239;240;245;246;247;253;254;255;259;260;262;263;264;265;268;269;270;275;276;277;278;280;281;283;284;286;288;289;290;291;292;314;317;320;324;325;326;333;336;337;338;339;340;341;342;343;344;345;346;…	72;112;126;238;241;253;259;282;326;347;364;406;426;433;434;452;454;472;527;536;538;539;541;558;559;571;572;574;577;580;582;584;585;626;627;681;731;735;759;812;821;824;909;922;1058;1077;1082;1681;1685;1687;1689;1807;1853;1860;1966;1972;1976;1983;1985;2007;2029;2038;2040;2047;2051;2052;2056;2060;2062;2071;2078;2079;2080;2088;2089;2104;2184;2185;2208;2211;2222;2223;2257;2266;2277;2279;2467;2494;2558…
1553	56;64;71;83;115;120;124;125;143;144;161;169;170;171;172;173;174;175;176;177;178;202;209;223;224;238;250;251;252;266;274;279;282;287;294;295;296;297;298;299;300;301;302;303;304;305;306;307;308;309;310;311;312;313;315;319;328;377;378;379;380;419;423;424;425;426;443;444;446;447;448;449;450;451;452;453;455;456;457;458;459;460;461;462;463;464;465;466;467;468;469;470;471;472;473;474;476;478;480;483;484…	253;282;347;527;731;759;812;821;1058;2007;2029;2038;2047;2062;2071;2079;2080;2104;2211;2277;2670;2736;2769;2815;2816;2825;3004;3084;3795;5044;
1554	1;2;	N/A
1555	3;4;	N/A
1556	5;6;	N/A
1557	7;8;2600;2601;	N/A
1558	13;3411;3412;267;390;49;329;248;330;249;391;392;1102;68;50;1210;5769;3933;2754;4114;2755;3326;4115;3325;5610;3327;2241;2240;5338;5145;562;564;5146;1287;5147;5171;565;567;5169;1288;5170;5259;5339;5340;5255;5611;3428;5612;4121;5613;5387;5615;5713;5850;5715;7268;719;722;2863;14;24;2897;15;25;3515;16;35;3693;3855;17;36;3696;3926;62;3957;322;3992;1878;1876;7352;3999;2100;4003;2153;2156;2110;3779;55;95…	4342;
1559	19;2212;895;4371;896;5404;5579;5582;5585;6013;6016;6019;6059;6063;6085;6131;6135;6139;6144;6148;6194;6216;6322;6386;6392;6460;6489;6592;6593;6616;6624;6625;6989;3087;	N/A
1560	60;	N/A
1561	82;	N/A
1562	109;2913;674;4379;3596;	N/A
1563	112;3945;	N/A
1564	113;	N/A
1565	126;127;	N/A
1566	128;129;	N/A
1567	132;133;	N/A
1568	135;136;	N/A
1569	137;138;	N/A
1570	236;	N/A
1571	256;271;273;3341;4130;2776;2805;3138;2304;2305;2309;3139;3711;	2759;
1572	334;	N/A
1573	376;1727;1728;1729;1730;2541;3563;3898;4439;7287;	N/A
1574	405;	N/A
1575	411;571;577;586;582;583;7167;7421;	N/A
1576	412;	N/A
1577	509;1283;7389;	N/A
1578	646;	N/A
1579	683;2539;	N/A
1580	735;736;4181;	N/A
1581	745;2925;	N/A
1582	907;	N/A
1583	928;7417;	N/A
1584	958;	N/A
1585	960;	N/A
1586	964;	N/A
1587	967;	N/A
1588	1207;	N/A
1589	1286;	N/A
1590	1300;	N/A
1591	1303;2376;1493;3036;7172;7278;	N/A
1592	1413;2216;	N/A
1593	1414;	N/A
1594	1440;	N/A
1595	1494;6339;	N/A
1596	1497;2443;	N/A
1597	1513;	N/A
1598	1588;2706;3819;	N/A
1599	1608;1609;1610;1617;4028;4051;4087;4091;4093;4095;4099;4360;	N/A
1600	2014;	N/A
1601	2017;	N/A
1602	2118;	N/A
1603	2253;2540;	N/A
1604	2314;2315;3545;	N/A
1605	2459;	N/A
1606	2506;	N/A
1607	2528;	N/A
1608	2594;	N/A
1609	2615;	N/A
1610	2782;	N/A
1611	2791;	N/A
1612	2822;	N/A
1613	2919;6362;	4341;
1614	2931;	N/A
1615	2975;	N/A
1616	3001;6346;	N/A
1617	3038;	N/A
1618	3046;3975;4193;4219;	N/A
1619	3187;	N/A
1620	3188;	N/A
1621	3190;	N/A
1622	3206;3207;	N/A
1623	3387;	N/A
1624	3406;	N/A
1625	3579;5772;	N/A
1626	3602;	N/A
1627	3670;	N/A
1628	3873;	N/A
1629	3874;	N/A
1630	3988;	N/A
1631	4191;	2816;
1632	4220;	N/A
1633	4222;	N/A
1634	4310;	N/A
1635	5456;5629;	N/A
1636	5521;	N/A
1637	5553;	N/A
1638	6056;	N/A
1639	6340;	N/A
1640	6374;	N/A
1641	6393;	N/A
1642	6479;	N/A
1643	6606;	N/A
1644	6694;	N/A
1645	6695;	N/A
1646	6696;	N/A
1647	6697;	N/A
1648	6701;	N/A
1649	6702;	N/A
1650	6703;	N/A
1651	6704;	N/A
1652	6705;	N/A
1653	7133;	N/A
1654	7168;	N/A
1655	7169;	N/A
1656	7241;7395;	N/A
1657	7260;	N/A
1658	79;88;89;90;117;119;185;188;189;211;212;318;335;381;398;399;569;570;658;662;663;922;1072;1073;1105;1106;1107;1186;1239;1246;1289;1302;1342;1376;1388;1394;1443;1444;1478;1509;1510;1511;1512;1528;1529;1530;1542;1552;1554;1566;1570;1665;1666;1769;1770;1937;1938;1940;1942;1947;1949;2036;2316;2367;2385;2386;2387;2435;2440;2442;2444;2451;2479;2482;2486;2503;2505;2524;2525;2526;2536;2537;2538;2542;2572;…	N/A
1659	40;110;111;146;179;180;181;182;593;618;619;620;621;622;623;746;747;748;904;905;915;923;1119;1120;1176;1177;1185;2167;2277;2278;2280;2283;2284;2285;2286;2287;2289;2290;2292;2293;2294;2295;2388;2449;2450;2453;2606;2837;2838;2853;2854;2855;2856;2857;2858;2859;2860;2861;2880;2882;2884;2886;2887;2888;2889;2890;2892;2893;2894;2895;2896;2971;3081;3082;3083;3137;3168;3171;3202;3203;3400;3401;3402;3409;34…	N/A
1660	190;191;	N/A
1661	258;	N/A
1662	206;680;1161;2037;2038;2039;2040;4163;	N/A
1663	225;226;227;1160;3373;	N/A
1664	1527;4283;7347;	N/A
1665	243;	N/A
1666	445;3216;	N/A
1667	3217;	N/A
1668	7015;7096;	N/A
1669	477;	N/A
1670	3167;	N/A
1671	553;3166;	N/A
1672	589;1292;	N/A
1673	588;	N/A
1674	3403;3404;	N/A
1675	667;668;3388;	N/A
1676	803;807;808;809;810;811;7282;	N/A
1677	3676;3677;3678;3679;3680;7404;	N/A
1678	843;	N/A
1679	846;4239;	N/A
1680	1126;1132;1133;2774;5332;	N/A
1681	872;874;4240;	N/A
1682	985;1116;1768;1771;2002;2003;2142;2342;7365;	N/A
1683	986;2143;2341;2343;	N/A
1684	1175;	N/A
1685	1173;1352;	N/A
1686	1384;7164;7194;	N/A
1687	7227;7237;	N/A
1688	1504;4194;7233;7383;7438;	N/A
1689	7424;	N/A
1690	1560;3522;3525;	N/A
1691	3491;3523;3526;	N/A
1692	1585;6006;	N/A
1693	1586;	N/A
1694	1743;4189;4190;7178;7422;	N/A
1695	7348;	N/A
1696	2281;2282;2312;3905;4375;5669;6066;6070;6366;6370;6464;6507;6514;6541;6591;6632;6640;6643;6649;6939;6947;6988;7004;7011;7050;	N/A
1697	1744;2984;3796;4046;6057;6129;7045;	N/A
1698	1819;	N/A
1699	1832;1833;	N/A
1700	1827;1837;	N/A
1701	1828;	N/A
1702	5903;6418;	N/A
1703	2058;2059;2172;	N/A
1704	2936;3147;3150;3152;3886;	N/A
1705	2307;3143;3145;3885;	N/A
1706	2337;7364;	N/A
1707	2335;2336;2338;	N/A
1708	2553;	N/A
1709	2559;2562;	N/A
1710	2910;2987;	N/A
1711	2566;2989;6344;	N/A
1712	2695;3045;7218;7423;	N/A
1713	2665;2759;7216;7217;	N/A
1714	3133;4162;5596;7388;	N/A
1715	5444;5598;	N/A
1716	3692;3699;	N/A
1717	3698;	N/A
1718	7390;	N/A
1719	5833;7283;	N/A
1720	5862;5866;	N/A
1721	5911;	N/A
1722	6518;6524;6525;	N/A
1723	6526;	N/A
1724	6854;6855;	N/A
1725	6850;	N/A
1726	28;	N/A
1727	27;1205;	N/A
1728	99;100;	N/A
1729	98;	N/A
1730	3141;	N/A
1731	2448;3580;	N/A
1732	436;482;753;754;755;756;757;768;769;770;771;772;773;774;775;776;777;935;936;937;979;1319;1320;1321;1322;1323;1425;1437;1438;1602;1855;1859;1888;1889;1892;1893;1894;1895;1896;1897;1898;1899;1900;1901;1903;1904;1905;1906;1907;1908;1909;1910;1911;1934;1935;1956;2015;2016;2018;2019;2020;2021;2022;2023;2024;2025;2026;2041;2042;2296;2297;2298;2318;2319;2320;2321;2322;2356;2357;2358;2359;2368;2378;2407;…	N/A
1733	331;332;496;572;573;681;726;728;729;949;954;955;956;965;970;975;978;981;982;1066;1067;1068;1069;1070;1071;1078;1079;1080;1081;1082;1083;1084;1085;1086;1087;1088;1089;1090;1091;1092;1093;1094;1095;1098;1099;1162;1163;1164;1245;1304;1375;1435;1436;1468;1531;1532;1605;1787;1788;1789;1790;1851;1864;1873;1902;1932;1952;1953;1954;1958;1959;2136;2137;2176;2177;2192;2193;2196;2197;2201;2202;2205;2206;220…	N/A
1734	142;518;523;3378;3437;216;215;1247;3438;218;217;1248;3447;222;221;1250;538;207;208;1957;192;193;533;534;535;1919;1918;1381;540;652;653;3632;5955;1920;1921;1922;519;3431;3445;3441;3432;520;1923;3379;3448;1924;521;3433;3446;2139;2138;1403;3442;3450;2141;2140;1402;3449;1925;522;3443;3444;2129;2128;1400;3453;2127;2126;1401;3451;2150;2149;1405;3452;1977;1976;1386;3439;539;3440;1975;1974;1385;5962;	N/A
1735	934;1337;	N/A
1736	1383;	N/A
1737	3278;	N/A
1738	3288;	N/A
1739	1249;	N/A
1740	219;220;	N/A
1741	3454;	N/A
1742	527;3435;	N/A
1743	1251;	N/A
1744	228;229;	N/A
1745	241;242;5564;5566;5568;6026;6028;	N/A
1746	5572;5574;6036;6038;6065;	N/A
1747	4077;6317;6319;	N/A
1748	5916;	N/A
1749	257;510;1253;1254;1433;2794;7294;	N/A
1750	1267;3748;7334;7341;	N/A
1751	5411;6739;6740;6741;7368;7333;6742;	N/A
1752	7337;7379;7338;	N/A
1753	402;6274;	N/A
1754	403;	N/A
1755	1268;	N/A
1756	6276;	N/A
1757	499;500;	N/A
1758	1281;7272;	N/A
1759	718;1148;	N/A
1760	592;	N/A
1761	1733;3074;	N/A
1762	734;3073;6127;	N/A
1763	2247;3059;	N/A
1764	3664;3665;6128;6656;	N/A
1765	749;750;	N/A
1766	751;	N/A
1767	1327;	N/A
1768	2777;	N/A
1769	1141;4303;	N/A
1770	913;	N/A
1771	1142;	N/A
1772	912;4416;	N/A
1773	920;921;3460;	N/A
1774	1335;5254;	N/A
1775	3169;	N/A
1776	977;2839;	N/A
1777	5436;6743;	N/A
1778	5451;6747;	N/A
1779	5386;7400;	N/A
1780	980;	N/A
1781	1255;	N/A
1782	1472;2675;	N/A
1783	1256;	N/A
1784	1471;1473;2671;	N/A
1785	3741;3812;	N/A
1786	6691;	N/A
1787	1308;2786;3809;	N/A
1788	1326;	N/A
1789	1357;1736;1738;3777;7344;	N/A
1790	1334;1358;	N/A
1791	1399;2799;	N/A
1792	1404;	N/A
1793	1387;2700;2802;	N/A
1794	1408;	N/A
1795	1398;	N/A
1796	1580;1945;	N/A
1797	3879;	N/A
1798	1441;2377;	N/A
1799	3629;	N/A
1800	3756;	N/A
1801	2801;3037;	N/A
1802	2457;2458;	N/A
1803	1495;	N/A
1804	2456;2946;	N/A
1805	7335;7362;	N/A
1806	7281;	N/A
1807	1550;	N/A
1808	7332;	N/A
1809	2957;5762;6455;6570;6588;	N/A
1810	2958;2960;6041;	N/A
1811	3593;3594;6515;	N/A
1812	1578;3592;	N/A
1813	1582;2703;5950;	N/A
1814	6780;6781;6782;	N/A
1815	1583;1587;2780;	N/A
1816	3750;3771;3799;	N/A
1817	7349;	N/A
1818	1767;3820;	N/A
1819	1927;3260;	N/A
1820	3284;	N/A
1821	3263;3280;	N/A
1822	3245;	N/A
1823	2988;3003;3005;5554;	N/A
1824	3012;	N/A
1825	2558;2561;	N/A
1826	2990;2991;2992;	N/A
1827	3420;5414;5432;5434;5861;6121;6186;	N/A
1828	6108;6111;6113;6123;	N/A
1829	4049;4103;4105;	N/A
1830	3051;3075;3130;	N/A
1831	5442;	N/A
1832	5439;6744;	N/A
1833	5454;6412;6748;	N/A
1834	3770;6745;	N/A
1835	5601;	N/A
1836	5440;5443;	N/A
1837	5461;	N/A
1838	5470;5517;	N/A
1839	6050;	N/A
1840	5551;6046;	N/A
1841	6072;	N/A
1842	5571;6073;	N/A
1843	5621;5662;5709;5822;5828;5832;5894;6567;	N/A
1844	5654;5658;5666;5896;5898;5900;	N/A
1845	6151;	N/A
1846	6559;	N/A
1847	5974;5977;5980;5981;5983;5984;5987;	N/A
1848	5975;5976;5978;5979;5982;5986;5988;	N/A
1849	5989;5990;	N/A
1850	6000;	N/A
1851	6001;6002;	N/A
1852	7303;7331;	N/A
1853	7166;7308;	N/A
1854	7325;	N/A
1855	7239;7328;	N/A
1856	7193;7314;	N/A
1857	7315;	N/A
1858	7226;7320;7321;	N/A
1859	7305;	N/A
1860	18;37;38;39;41;46;47;51;52;53;54;59;63;67;69;70;73;75;76;77;78;81;84;85;86;96;97;105;106;121;139;145;149;159;160;162;167;183;186;187;198;203;204;210;213;214;230;235;237;245;246;247;253;254;260;262;263;264;265;268;269;270;275;276;277;278;280;281;283;286;288;289;290;291;292;314;317;320;324;325;326;333;337;338;339;340;343;344;345;346;347;348;349;350;351;352;353;354;355;356;357;358;359;360;361;362;36…	72;112;126;238;241;259;282;326;347;364;406;426;433;434;452;454;472;527;536;538;539;541;558;559;571;572;574;577;580;582;584;585;626;627;681;731;735;759;821;824;909;922;1058;1077;1082;1681;1685;1687;1689;1807;1853;1860;1966;1972;1976;1983;2040;2047;2051;2052;2056;2060;2062;2071;2078;2079;2088;2089;2104;2184;2185;2208;2211;2222;2223;2257;2266;2279;2467;2494;2558;2564;2575;2594;2647;2746;2747;2750;27…
1861	42;45;66;87;92;93;140;166;168;184;239;240;255;259;284;336;341;342;421;517;547;560;595;599;600;604;607;610;614;632;637;682;684;686;698;759;763;805;867;875;884;885;886;887;888;889;890;891;893;894;897;903;931;944;990;994;1112;1130;1153;1157;1442;1611;1613;1614;1667;1668;1669;1670;1671;1673;1674;1675;1676;1678;1679;1680;1681;1682;1683;1684;1686;1688;1690;1691;1692;1693;1695;1697;1699;1701;1702;1711;1…	72;241;253;347;364;406;426;433;681;812;821;922;1058;1681;1685;1687;1853;1985;2007;2029;2038;2051;2052;2060;2071;2078;2079;2080;2088;2089;2104;2208;2211;2266;2277;2279;2494;2575;2594;2736;2746;2747;2759;2815;2822;2825;2995;3008;3009;3082;3209;
1862	56;7407;	N/A
1863	64;	N/A
1864	71;	N/A
1865	83;2381;3479;2308;3480;543;172;169;173;760;174;761;175;764;176;910;177;3126;1672;1677;1689;419;451;1704;1710;2230;469;2400;468;7058;3127;1685;1698;865;456;3823;446;3904;447;5381;4318;762;2248;2124;2170;2065;3422;3423;3972;4467;3396;3908;3398;3912;3773;738;740;739;742;741;743;4206;3914;3917;3919;4208;4207;3913;1687;1694;1700;1708;3128;282;453;7355;444;448;449;5382;6231;450;423;1696;1706;3508;473;3…	731;812;821;2029;2038;2047;2062;2071;2104;2211;2670;2825;3795;5044;
1866	115;	N/A
1867	120;	N/A
1868	124;125;7264;	N/A
1869	143;	253;
1870	144;723;	253;
1871	161;	282;
1872	202;	347;
1873	274;328;1886;5719;	N/A
1874	279;	N/A
1875	287;1723;	N/A
1876	294;	253;
1877	295;	253;
1878	296;	253;
1879	297;	253;
1880	298;	253;
1881	299;	253;
1882	300;	253;
1883	301;	253;
1884	302;	253;
1885	303;	253;
1886	304;	253;
1887	305;	253;
1888	306;	253;
1889	307;	253;
1890	308;	253;
1891	309;	253;
1892	310;	253;
1893	311;	253;
1894	319;	527;
1895	426;1721;	N/A
1896	515;	759;
1897	525;	253;
1898	526;	253;
1899	536;	253;
1900	541;	253;
1901	578;1458;	N/A
1902	644;	N/A
1903	700;	N/A
1904	724;725;	253;
1905	727;	253;
1906	752;1724;	N/A
1907	766;1131;3667;	1058;
1908	851;854;852;853;7269;1264;	N/A
1909	869;	N/A
1910	927;4146;3766;	N/A
1911	988;	N/A
1912	1103;3601;5710;5740;	N/A
1913	1111;	N/A
1914	1113;	N/A
1915	1155;	N/A
1916	1159;	N/A
1917	1278;	N/A
1918	1282;	N/A
1919	1390;	N/A
1920	1421;	N/A
1921	1499;5499;	N/A
1922	1535;	N/A
1923	1581;	N/A
1924	1725;2404;	N/A
1925	1726;2770;	N/A
1926	1772;	N/A
1927	1877;	N/A
1928	1928;2027;	253;2007;
1929	1929;2028;	253;2007;
1930	1930;2029;	253;2007;
1931	1931;2030;	253;2007;
1932	1973;	253;
1933	2031;2047;2035;2048;2032;2049;2033;2050;2034;2051;	253;2007;
1934	2092;2105;	N/A
1935	2095;2096;	N/A
1936	2146;3136;7360;	2079;
1937	2164;	N/A
1938	2234;	N/A
1939	2262;	N/A
1940	2323;3987;2347;	N/A
1941	2331;	N/A
1942	2348;	N/A
1943	2366;	N/A
1944	2445;	N/A
1945	2446;	N/A
1946	2447;	N/A
1947	2466;	253;
1948	2467;2470;2469;2471;2468;	253;
1949	2490;	2277;
1950	2741;2773;3949;	N/A
1951	2800;	2080;
1952	2912;	N/A
1953	2935;3142;3146;3151;4155;	N/A
1954	2962;	N/A
1955	2986;	N/A
1956	3026;	N/A
1957	3035;	N/A
1958	3072;	N/A
1959	3124;	N/A
1960	3329;3330;3331;	N/A
1961	3347;4308;4461;	N/A
1962	3497;	N/A
1963	3502;	N/A
1964	3507;	N/A
1965	3512;	N/A
1966	3513;	N/A
1967	3561;	N/A
1968	3587;	N/A
1969	3623;	2007;
1970	3635;3636;3637;3638;3639;3640;3641;3642;3643;3644;3645;3801;5473;5475;5477;5479;5481;5483;5485;5489;5491;5783;5785;5787;5789;5791;5856;5858;5914;6331;6333;6336;6338;7275;	2736;2815;2816;
1971	3686;	N/A
1972	3735;	2769;
1973	3802;	N/A
1974	4010;4236;5909;	N/A
1975	4322;	3004;
1976	4327;	3084;
1977	5383;	N/A
1978	5624;	N/A
1979	5747;5824;7413;	N/A
1980	6461;	N/A
1981	6516;	N/A
1982	6519;	N/A
1983	7153;7300;7410;	N/A
1984	7155;	N/A
1985	7184;	N/A
1986	7187;	N/A
1987	7191;	N/A
1988	7208;	N/A
1989	7225;	N/A
1990	7380;	N/A
1991	7397;	N/A
1992	2601;	N/A
1993	7;8;2600;	N/A
1994	13;14;15;16;17;24;25;35;36;49;50;55;61;62;68;91;95;118;148;163;164;165;231;233;234;248;249;267;322;329;330;369;372;390;391;392;475;548;551;558;562;564;565;567;656;676;677;719;722;784;911;914;916;918;925;926;929;987;1102;1147;1187;1188;1210;1287;1288;1653;1654;1655;1656;1876;1878;1961;1964;1967;2100;2110;2153;2156;2175;2191;2194;2195;2198;2199;2200;2203;2204;2211;2213;2236;2240;2241;2330;2374;2473…	4342;
1995	141;199;650;651;691;705;815;817;822;824;826;828;830;832;834;836;847;849;850;862;863;864;902;933;939;957;959;963;966;1003;1004;1005;1006;1012;1013;1014;1015;1016;1017;1018;1019;1024;1025;1026;1027;1028;1029;1030;1031;1032;1033;1038;1039;1040;1041;1042;1043;1044;1045;1046;1047;1052;1053;1054;1055;1056;1057;1058;1059;1122;1125;1134;1745;1746;1747;2162;2438;2439;2546;2548;2554;2555;2557;2701;2702;270…	N/A
1996	19;895;896;2212;4371;5404;5579;5582;5585;6013;6016;6019;6059;6063;6085;6131;6135;6139;6144;6148;6194;6216;6322;6386;6392;6460;6489;6592;6593;6616;6624;6625;	N/A
1997	3087;6989;	N/A
[truncated: 2,918 more rows]

## Sheet: Liver_5_Composition
Module_ID	Module_Rxns	Significant_Metabolites
1	1;2;3;4;5;6;7;8;9;10;11;12;13;14;15;16;17;18;19;20;21;22;23;24;25;26;27;28;29;30;31;32;33;34;35;36;37;38;39;40;41;42;43;44;45;46;47;48;49;50;51;52;53;54;55;56;57;58;59;60;61;62;63;64;65;66;67;68;69;70;71;72;73;74;75;76;77;78;79;80;81;82;83;84;85;86;87;88;89;90;91;92;93;94;95;96;97;98;99;100;101;102;103;104;105;106;107;108;109;110;111;112;113;114;115;116;117;118;119;120;121;122;123;124;125;126;127…
774;6775;6776;6777;6778;6779;6780;6781;6782;6783;6784;6785;6786;6787;6788;6789;6790;6791;6792;6793;6794;6795;6796;6797;6798;6799;6800;6801;6802;6803;6804;6805;6806;6807;6808;6809;6810;6811;6812;6813;6814;6815;6816;6817;6818;6819;6820;6821;6822;6823;6824;6825;6826;6827;6828;6829;6830;6831;6832;6833;6834;6835;6836;6837;6838;6839;6840;6841;6842;6843;6844;6845;6846;6847;6848;6849;6850;6851;6852;6853;…	N/A
2	1;2;1760;8;7;333;291;431;290;145;18;262;105;264;106;107;3645;111;109;108;1225;6271;110;1223;6159;38;52;49;51;41;42;1207;5003;170;171;178;1809;1808;337;39;46;45;55;92;61;95;118;555;148;1964;336;59;60;58;1212;85;81;82;792;83;2379;67;338;84;86;230;37;358;149;339;504;214;69;70;47;48;1209;53;54;63;78;77;73;79;1102;68;50;1210;7152;1449;2394;2395;2396;97;2397;159;91;162;160;161;418;96;253;254;190;191;25…
2;2272;3258;7439;7440;3314;2270;3488;3487;1553;5446;6746;5445;5448;1324;3084;1506;7218;7423;2933;2932;2800;2540;750;749;751;1316;1997;3762;6693;1336;3759;7409;7427;1548;3477;7243;3879;3756;2611;727;5960;5962;3369;3370;1922;519;3431;3445;3451;2150;2149;1405;3452;1977;1976;1386;3439;539;3440;1975;1974;1385;3450;2141;2140;1402;3708;1596;3705;1593;3804;4103;4105;4049;1357;1736;3777;1358;7345;7346;734…	67;69;72;112;126;146;238;241;259;260;282;326;327;347;364;404;406;426;427;428;446;448;452;454;472;475;526;527;536;539;558;559;561;571;572;574;577;582;584;585;626;627;643;648;651;681;682;733;735;739;759;811;812;821;824;845;856;857;908;913;938;951;954;955;956;990;1030;1058;1082;1088;1094;1264;1683;1689;1751;1807;1853;1945;1966;1972;1976;2007;2033;2038;2040;2047;2048;2051;2052;2060;2062;2078;2079;208…
3	43;	N/A
4	122;123;	N/A
5	590;953;1293;	N/A
6	616;3472;	N/A
7	617;3473;	N/A
8	629;	N/A
9	630;	N/A
10	631;	N/A
11	641;642;1299;	N/A
12	692;	N/A
13	693;	N/A
14	694;	N/A
15	706;	N/A
16	707;	N/A
17	708;	N/A
18	709;	N/A
19	710;	N/A
20	711;	N/A
21	730;	N/A
22	855;	N/A
23	973;	N/A
24	983;3737;1604;	N/A
25	1109;	N/A
26	1117;	N/A
27	1295;	N/A
28	1306;	N/A
29	1309;	N/A
30	1310;	N/A
31	1410;	N/A
32	1411;	N/A
33	1412;	N/A
34	1415;	N/A
35	1428;	N/A
36	1429;2699;1431;3824;3765;	N/A
37	1434;	N/A
38	1469;	N/A
39	1474;	N/A
40	1476;	N/A
41	1481;	N/A
42	1482;	N/A
43	1503;	N/A
44	1507;3092;3093;7387;	N/A
45	1538;	N/A
46	1595;3707;	N/A
47	1737;	N/A
48	2173;	N/A
49	2174;	N/A
50	2179;	N/A
51	2180;	N/A
52	2181;	N/A
53	2182;	N/A
54	2183;	N/A
55	2184;	N/A
56	2185;	N/A
57	2186;	N/A
58	2187;	N/A
59	2188;	N/A
60	2189;	N/A
61	2190;	N/A
62	2218;	N/A
63	2300;	N/A
64	2301;	N/A
65	2302;	N/A
66	2303;	N/A
67	2344;	N/A
68	2350;	N/A
69	2351;	N/A
70	2362;	N/A
71	2569;	N/A
72	2686;	N/A
73	2687;	N/A
74	2689;	N/A
75	2690;	N/A
76	2691;	N/A
77	2692;	N/A
78	2696;	N/A
79	2697;	N/A
80	2698;	N/A
81	2737;	N/A
82	2738;	N/A
83	2739;	N/A
84	2743;	N/A
85	2744;	N/A
86	2750;	N/A
87	2758;	N/A
88	2784;	N/A
89	2792;	N/A
90	2797;	N/A
91	2808;	N/A
92	2809;	N/A
93	2810;	N/A
94	2811;	N/A
95	2812;	N/A
96	2813;	N/A
97	2814;	N/A
98	2815;	N/A
99	2816;	N/A
100	2930;	2487;
101	3028;	N/A
102	3029;	N/A
103	3030;	N/A
104	3031;	N/A
105	3032;	N/A
106	3033;	N/A
107	3050;	260;
108	3052;	327;
109	3053;	913;
110	3054;	327;
111	3055;	990;
112	3066;	260;913;
113	3067;	260;1264;
114	3089;	2554;
115	3109;	N/A
116	3390;	N/A
117	3391;	N/A
118	3393;	N/A
119	3394;	N/A
120	3413;	N/A
121	3414;	N/A
122	3415;	N/A
123	3416;	N/A
124	3417;	N/A
125	3475;	N/A
126	3740;4047;3754;	N/A
127	3742;3901;3743;	N/A
128	3744;3840;3745;	N/A
129	3746;3936;3937;3747;6692;	N/A
130	3760;4101;3761;	N/A
131	3774;	1264;
132	3775;	N/A
133	3810;	N/A
134	4142;4143;4144;	N/A
135	4180;	N/A
136	4306;	N/A
137	4377;	N/A
138	4378;	N/A
139	4435;	N/A
140	4437;	N/A
141	4465;	260;990;
142	4477;	N/A
143	4508;	N/A
144	4996;5334;6719;	N/A
145	5052;	N/A
146	5053;	N/A
147	5329;	N/A
148	5360;	N/A
149	5375;	260;913;
150	5384;	N/A
151	5385;	N/A
152	5447;	N/A
153	5449;	N/A
154	5457;5630;5945;	N/A
155	5469;	N/A
156	5471;	N/A
157	5504;	N/A
158	5505;6761;6762;	N/A
159	5506;	N/A
160	5507;	N/A
161	5508;	N/A
162	5509;	N/A
163	5510;5511;	N/A
164	5518;	N/A
165	5529;	N/A
166	5597;5599;	3476;
167	5605;	N/A
168	5608;	N/A
169	5693;	N/A
170	5694;6763;6764;	N/A
171	5729;5733;	N/A
172	5730;5734;5750;	N/A
173	5731;5735;	N/A
174	5749;	N/A
175	5753;5756;	N/A
176	5755;	N/A
177	5760;	N/A
178	5778;5779;5780;5781;5797;5798;	N/A
179	5808;5874;	N/A
180	5816;	N/A
181	5817;	N/A
182	5837;6447;6453;6448;6446;6444;6452;6449;	N/A
183	5843;	N/A
184	5844;	N/A
185	5871;	N/A
186	5872;	N/A
187	5873;6772;6773;6774;	N/A
188	5883;5887;	N/A
189	5884;5888;6775;6776;	N/A
190	5885;5889;	N/A
191	5886;5890;	N/A
192	5904;6419;6778;6786;6787;6777;6779;	N/A
193	5971;6410;	N/A
194	6007;	3969;3970;
195	6109;6114;6118;	N/A
196	6115;6119;	N/A
197	6126;	N/A
198	6150;	N/A
199	6191;	N/A
200	6272;	N/A
201	6275;	N/A
202	6295;6334;	N/A
203	6296;	N/A
204	6297;	N/A
205	6511;	N/A
206	6517;	N/A
207	6520;	N/A
208	6522;	N/A
209	6523;	N/A
210	6530;	N/A
211	6531;	N/A
212	6532;6535;6538;	N/A
213	6533;6542;	N/A
214	6534;6537;	N/A
215	6536;6539;	N/A
216	6543;	N/A
217	6550;	N/A
218	6554;	N/A
219	6561;6788;6789;	N/A
220	6563;	N/A
221	6573;	N/A
222	6621;	N/A
223	6622;	N/A
224	6623;	N/A
225	6637;	N/A
226	6659;	N/A
227	6662;	N/A
228	6667;	N/A
229	6668;	N/A
230	6669;	N/A
231	6670;	N/A
232	6671;	N/A
233	6672;	N/A
234	6673;	N/A
235	6678;	N/A
236	6685;	N/A
237	6690;	N/A
238	6792;	N/A
239	6794;	N/A
240	6795;	N/A
241	7170;7171;7301;	N/A
242	7261;	N/A
243	7336;	N/A
244	7366;	N/A
245	7376;	N/A
246	7385;	260;327;
247	1;2;3;4;5;6;7;8;9;11;13;14;15;16;17;18;19;21;23;24;25;29;30;33;34;35;36;37;38;39;40;41;42;44;45;46;47;48;49;50;51;52;53;54;55;56;57;58;59;60;61;62;63;64;66;67;68;69;70;71;72;73;74;75;76;77;78;79;80;81;82;83;84;85;86;87;88;89;90;91;92;93;95;96;97;99;103;105;106;107;109;110;111;112;113;114;115;117;118;119;120;121;124;125;126;127;128;129;132;133;134;135;136;137;138;139;140;141;145;146;148;149;159;16…	67;69;72;112;126;146;238;241;259;260;282;326;327;347;364;404;406;426;427;428;446;448;452;454;472;475;526;527;536;539;558;559;561;571;572;574;577;582;584;585;626;627;643;648;651;681;682;733;735;739;759;811;812;821;824;845;908;913;938;951;954;955;956;990;1030;1058;1082;1088;1094;1264;1683;1689;1751;1807;1853;1945;1966;1972;1976;2007;2033;2038;2040;2047;2048;2051;2052;2060;2062;2078;2079;2080;2088;2…
248	10;12;20;22;26;27;28;31;32;65;94;98;100;101;102;104;108;116;130;131;142;143;144;147;150;151;152;153;154;155;156;157;158;190;191;192;193;194;195;196;197;207;208;215;216;217;218;219;220;221;222;228;229;293;294;295;296;297;298;299;300;301;302;303;304;305;306;307;308;309;310;311;316;321;331;332;374;402;403;404;408;413;414;436;482;496;499;500;510;516;518;519;520;521;522;523;524;525;526;527;528;529;530…	260;856;857;990;2816;4152;
249	953;	N/A
250	590;1293;	N/A
251	1299;	N/A
252	641;642;	N/A
253	983;	N/A
254	1604;3737;	N/A
255	1429;2699;3824;	N/A
256	1431;3765;	N/A
257	3092;3093;	N/A
258	1507;7387;	N/A
259	3754;	N/A
260	3740;4047;	N/A
261	3742;	N/A
262	3743;3901;	N/A
263	3745;	N/A
264	3744;3840;	N/A
265	3936;3937;6692;	N/A
266	3746;3747;	N/A
267	3760;	N/A
268	3761;4101;	N/A
269	4142;	N/A
270	4143;4144;	N/A
271	4996;	N/A
272	5334;6719;	N/A
273	5630;	N/A
274	5457;5945;	N/A
275	5505;6762;	N/A
276	6761;	N/A
277	5694;6763;	N/A
278	6764;	N/A
279	5734;5750;	N/A
280	5730;	N/A
281	5778;5779;5780;	N/A
282	5781;5797;5798;	N/A
283	5837;6447;6453;	N/A
284	6444;6446;6448;6449;6452;	N/A
285	5873;6772;6773;	N/A
286	6774;	N/A
287	5884;5888;6775;	N/A
288	6776;	N/A
289	5904;6777;6778;6779;	N/A
290	6419;6786;6787;	N/A
291	6109;6114;	N/A
292	6118;	N/A
293	6538;	N/A
294	6532;6535;	N/A
295	6789;	N/A
296	6561;6788;	N/A
297	7171;7301;	N/A
298	7170;	N/A
299	1;2;3;4;5;6;7;8;13;14;15;16;17;18;24;25;35;36;37;38;39;41;42;45;46;47;49;50;51;52;53;54;55;56;59;60;61;62;63;64;66;67;68;69;70;71;73;75;76;77;78;80;81;82;83;84;85;86;87;91;92;93;95;96;97;105;106;112;113;115;118;120;121;124;125;126;127;128;129;132;133;135;136;137;138;139;140;141;145;148;149;159;160;161;162;163;164;165;166;167;168;169;170;171;172;173;174;175;176;177;178;183;184;185;186;187;188;189;…	67;69;72;112;126;146;238;241;259;260;282;326;327;347;364;404;406;426;427;428;446;448;452;454;472;475;526;527;536;539;558;559;561;571;572;574;577;582;584;585;626;627;643;648;651;681;682;733;735;739;759;811;812;821;824;845;908;913;938;951;954;955;956;990;1030;1058;1082;1088;1094;1264;1683;1689;1751;1807;1853;1945;1966;1972;1976;2007;2033;2038;2040;2047;2048;2051;2052;2060;2062;2078;2079;2080;2088;2…
300	9;11;19;21;23;29;30;33;34;40;44;48;57;58;72;74;79;88;89;90;99;103;107;109;110;111;114;117;119;134;146;179;180;181;182;200;201;205;206;211;212;225;226;227;241;242;243;244;258;261;285;318;323;327;335;375;376;381;398;399;401;415;416;417;422;477;479;481;484;485;553;575;585;587;589;593;596;601;602;605;608;611;615;618;620;621;622;633;652;653;658;662;663;665;667;668;680;699;703;720;737;744;747;750;781;7…	260;327;759;913;1264;2816;3795;
301	10;	N/A
302	12;	N/A
303	20;1202;	N/A
304	22;1203;	N/A
305	26;1204;	N/A
306	27;28;1205;	N/A
307	31;32;1206;	N/A
308	65;	N/A
309	94;1216;	N/A
310	98;100;1218;	N/A
311	101;1219;	N/A
312	102;1221;	N/A
313	104;1220;3977;3753;	N/A
314	108;1225;	N/A
315	116;1228;	N/A
316	130;131;1233;	N/A
317	142;518;523;536;537;1891;1890;1377;538;207;208;2683;1959;1958;1383;2684;193;192;1957;533;534;535;1919;1918;1381;540;541;524;527;525;529;526;532;1973;531;1920;1921;2016;5958;482;1911;436;1935;1934;1888;3369;3370;5951;5947;936;937;2015;1889;935;934;1337;1892;2622;3303;1910;2621;3302;1909;2620;3301;1908;2619;3300;1907;2618;3299;1906;2617;3298;1905;2616;3297;1904;2664;4164;331;1162;1952;496;949;1953;…	N/A
318	147;	N/A
319	150;	N/A
320	151;	N/A
321	152;1913;1912;1378;	N/A
322	153;528;	N/A
323	154;195;194;1243;	N/A
324	155;530;	N/A
325	156;197;196;1244;	N/A
326	157;1915;1914;1379;	N/A
327	158;1917;1916;1380;	N/A
328	190;191;4173;1242;	N/A
329	215;216;1247;	N/A
330	217;218;1248;	N/A
331	219;220;1249;	N/A
332	221;222;1250;	N/A
333	228;229;1251;	N/A
334	293;1259;	N/A
335	316;	N/A
336	321;	N/A
337	374;1266;	N/A
338	402;403;2286;619;623;2278;748;746;1315;5968;2280;2289;2284;1177;1176;1351;5617;6092;1185;3462;1183;1184;1355;5253;3463;5804;2290;923;3460;920;921;3461;5254;1335;2293;2292;4299;4368;5698;5699;5701;5940;5705;5939;5703;6125;5727;5942;5723;5943;5725;5795;6084;5665;5620;5653;5657;5661;5827;5831;6566;6556;6558;6581;6584;5762;2957;2958;2960;3103;3102;5275;6689;6041;3594;3593;3592;1578;6515;6570;6455;658…	N/A
339	404;1270;	N/A
340	408;1271;	N/A
341	413;1272;	N/A
342	414;1273;	N/A
343	499;500;7272;1281;	N/A
344	510;1254;1267;3787;1252;3767;7294;7333;7368;5411;6739;6740;6741;6742;7337;7379;7338;7341;3748;7334;	N/A
345	516;952;1285;	N/A
346	520;1923;	N/A
347	521;1924;	N/A
348	522;1925;	N/A
349	539;	N/A
350	569;570;4187;4188;1289;4487;	N/A
351	591;592;718;1148;1294;	856;857;
352	626;1297;	N/A
353	627;1298;	N/A
354	628;	N/A
355	721;1114;	N/A
356	732;1311;	N/A
357	734;3073;3074;1733;2977;2976;1500;7381;3665;3664;2247;3059;6128;6656;6127;	N/A
358	749;751;1316;	N/A
359	767;1318;	N/A
360	844;1327;1338;	N/A
361	873;	N/A
362	876;1331;	N/A
363	877;	N/A
364	878;880;	N/A
365	879;881;	N/A
366	912;1142;4416;913;1141;4303;	N/A
367	930;	N/A
368	947;2840;3169;2839;977;	N/A
369	948;	N/A
370	961;	N/A
371	962;	N/A
372	965;	N/A
373	968;3371;	N/A
374	971;2268;	N/A
375	972;2352;	N/A
376	974;3598;	N/A
377	980;7400;5386;5436;5451;6743;6747;	N/A
378	981;	N/A
379	984;1340;	N/A
380	998;	N/A
381	1062;	N/A
382	1063;	N/A
383	1104;1343;	N/A
384	1135;	990;
385	1136;1346;	N/A
386	1137;1138;1348;	N/A
387	1139;1140;1347;	N/A
388	1146;	N/A
389	1180;	N/A
390	1194;	N/A
391	1195;	N/A
392	1196;	N/A
393	1197;	N/A
394	1198;3186;	N/A
395	1199;3198;3199;	N/A
396	1200;	N/A
397	1208;	N/A
398	1209;	N/A
399	1212;	N/A
400	1213;	N/A
401	1214;	N/A
402	1217;2257;5751;	N/A
403	1223;	N/A
404	1226;	N/A
405	1227;	N/A
406	1230;	N/A
407	1231;	N/A
408	1232;	N/A
409	1234;	N/A
410	1235;	N/A
411	1236;	N/A
412	1237;3185;	N/A
413	1238;	N/A
414	1241;	N/A
415	1255;2675;1472;1473;2671;1256;1471;	N/A
416	1261;	N/A
417	1274;	N/A
418	1275;	N/A
419	1301;	N/A
420	1308;2786;1326;3809;3812;3741;6691;	N/A
421	1312;	N/A
422	1313;	N/A
423	1314;	N/A
424	1324;	N/A
425	1328;	N/A
426	1330;	N/A
427	1333;	N/A
428	1334;1738;1357;1736;3777;1358;7345;7346;7344;	N/A
429	1336;	N/A
430	1341;	N/A
431	1344;	N/A
432	1345;	N/A
433	1356;	N/A
434	1359;	N/A
435	1361;	N/A
436	1362;1777;1778;	N/A
437	1363;1779;1780;	N/A
438	1364;1781;1782;	N/A
439	1365;1783;1784;	N/A
440	1366;1785;1786;	N/A
441	1367;1791;1792;	N/A
442	1368;1793;1794;	N/A
443	1369;1795;1796;	N/A
444	1370;1797;1798;	N/A
445	1371;1799;1800;	N/A
446	1372;1801;1802;	N/A
447	1373;1803;1804;	N/A
448	1374;1805;1806;	N/A
449	1382;	N/A
450	1385;1974;1975;	N/A
451	1386;1976;1977;	N/A
452	1387;2700;1399;2799;1404;2802;1408;	N/A
453	1393;	N/A
454	1395;	N/A
455	1396;	N/A
456	1397;	N/A
457	1398;1945;1460;1580;	N/A
458	1400;2128;2129;	N/A
459	1401;2126;2127;	N/A
460	1402;2140;2141;	N/A
461	1403;2138;2139;	N/A
462	1405;2149;2150;	N/A
463	1406;	N/A
464	1409;	N/A
465	1414;	N/A
466	1416;2219;	N/A
467	1419;2224;2225;	N/A
468	1426;2299;	N/A
469	1432;	N/A
470	1439;	N/A
471	1441;2377;3879;3756;	N/A
472	1443;2385;2386;	N/A
473	1444;	N/A
474	1445;	N/A
475	1446;	N/A
476	1447;	N/A
477	1448;	N/A
478	1451;2406;	N/A
479	1457;2436;	N/A
480	1459;	N/A
481	1461;	N/A
482	1463;	N/A
483	1465;	N/A
484	1467;	N/A
485	1470;	N/A
486	1475;2742;	N/A
487	1477;2760;	N/A
488	1479;2761;	N/A
489	1483;	N/A
490	1484;	N/A
491	1487;	N/A
492	1488;2833;	N/A
493	1489;2835;	N/A
494	1491;	N/A
495	1492;	N/A
496	1495;2946;	N/A
497	1496;2947;	N/A
498	1498;	N/A
499	1506;	N/A
500	1509;3094;5267;6456;	N/A
501	1512;3100;	N/A
502	1515;	N/A
503	1516;	N/A
504	1517;	N/A
505	1520;	N/A
506	1521;	N/A
507	1522;	N/A
508	1523;	N/A
509	1525;3197;3200;	N/A
510	1533;	N/A
511	1534;	N/A
512	1537;	N/A
513	1539;3399;	N/A
514	1540;	N/A
515	1541;	N/A
516	1542;	N/A
517	1543;	N/A
518	1544;	N/A
519	1546;	N/A
520	1547;	N/A
521	1548;	N/A
522	1549;	N/A
523	1551;3481;	N/A
524	1553;5446;6746;	N/A
525	1559;	N/A
526	1561;3520;3521;	N/A
527	1562;	N/A
528	1564;3542;	N/A
529	1565;	N/A
530	1566;3543;3544;	N/A
531	1568;3562;	N/A
532	1569;	N/A
533	1570;3572;3573;	N/A
534	1571;3570;	N/A
535	1575;3583;	N/A
536	1576;	N/A
537	1579;3595;	N/A
538	1582;2703;1583;2780;1587;3799;3750;3771;5950;6780;6781;6782;	N/A
539	1584;	N/A
540	1591;3694;	N/A
541	1592;3697;3692;2448;3141;3580;3698;3699;	N/A
542	1593;3705;	N/A
543	1594;3706;	N/A
544	1596;3708;	N/A
545	1597;	N/A
546	1598;	N/A
547	1599;3722;3721;	N/A
548	1600;3724;3723;	N/A
549	1601;3726;3725;	N/A
550	1603;	N/A
551	1766;1767;7349;6416;	260;
552	1864;	N/A
553	1870;	N/A
554	1872;	N/A
555	1927;3260;3284;3280;3245;3263;	N/A
556	1939;1941;3729;3733;	N/A
557	2047;	N/A
558	2048;	N/A
559	2049;	N/A
560	2050;	N/A
561	2090;	N/A
562	2168;	N/A
563	2378;	N/A
564	2434;4200;	N/A
565	2437;3528;	N/A
566	2466;	N/A
567	2550;2553;2562;2559;2558;2560;2561;3012;2991;2990;2992;3003;2988;3005;5554;	N/A
568	2552;2566;	N/A
569	2607;	N/A
570	2787;	N/A
571	2789;	N/A
572	2801;3037;	N/A
573	2920;	N/A
574	2963;	N/A
575	2964;	N/A
576	3040;3069;3041;	N/A
577	3043;3070;	N/A
578	3051;3075;3129;4048;4104;3130;3420;5414;5434;5432;5861;6121;6113;6108;6111;6123;6186;4049;4105;4103;	260;4152;
579	3079;	N/A
580	3160;	N/A
581	3333;	N/A
582	3334;	N/A
583	3426;	N/A
584	3471;	N/A
585	3488;5448;	N/A
586	3492;	N/A
587	3524;	N/A
588	3681;	N/A
589	3715;	N/A
590	3728;5640;5643;5645;5648;5650;	N/A
591	3738;	N/A
592	3739;4191;	2816;
593	3749;	N/A
594	3751;	N/A
595	3755;	N/A
596	3757;	N/A
597	3758;	N/A
598	3759;	N/A
599	3762;	N/A
600	3763;	N/A
601	3764;	N/A
602	3769;	N/A
603	3770;5439;5442;6744;6745;6412;5454;6748;	N/A
604	3983;	N/A
605	4020;	N/A
606	4031;	N/A
607	4038;	N/A
608	4040;	N/A
609	4042;	N/A
610	4045;	N/A
611	4059;	N/A
612	4066;	N/A
613	4077;6317;5916;6319;	N/A
614	4089;	N/A
615	4097;	N/A
616	4362;	N/A
617	4484;6710;	N/A
618	4485;6711;	N/A
619	4486;6712;	N/A
620	5256;6726;	N/A
621	5257;6725;	N/A
622	5258;6724;	N/A
623	5260;6597;5264;6617;5262;6729;6731;6727;	N/A
624	5261;6618;5265;6619;5263;6730;6732;6728;	N/A
625	5266;6733;	N/A
626	5268;6734;	N/A
627	5270;6529;6735;	N/A
628	5271;6736;	N/A
629	5272;6737;	N/A
630	5273;6738;	N/A
631	5413;	N/A
632	5417;	N/A
633	5440;5443;	N/A
634	5452;	N/A
635	5455;6413;	N/A
636	5460;	N/A
637	5462;	N/A
638	5466;	N/A
639	5468;	N/A
640	5547;	N/A
641	5548;	N/A
642	5551;5736;6042;6046;6050;6350;	N/A
643	5570;6645;	N/A
644	5572;	N/A
645	5574;6065;	N/A
646	5621;5654;5658;5662;5666;5709;5822;5828;5832;5894;5896;5898;5900;6567;6559;6151;	N/A
647	5625;	N/A
648	5626;	N/A
649	5627;	N/A
650	5628;	N/A
651	5706;	N/A
652	5739;	N/A
653	5741;5742;	N/A
654	5761;	N/A
655	5763;6457;	N/A
656	5833;5842;7283;7339;7390;7340;	N/A
657	5902;6039;5956;5957;6655;6360;	N/A
658	5915;6316;	N/A
659	5944;	N/A
660	5953;	N/A
661	5955;	N/A
662	5960;	N/A
663	5963;	N/A
664	5974;5975;5976;5977;5978;5979;5980;5981;5989;5990;5982;5983;5984;5986;6000;5987;5988;6001;6002;	N/A
665	6036;	N/A
666	6038;	N/A
667	6058;6076;	N/A
668	6062;	N/A
669	6064;	N/A
670	6068;	N/A
671	6069;	N/A
672	6073;	N/A
673	6105;	N/A
674	6106;	N/A
675	6112;6117;6122;	N/A
676	6138;	N/A
677	6141;6143;	N/A
678	6145;6147;	N/A
679	6167;	N/A
680	6168;	N/A
681	6176;	N/A
682	6177;	N/A
683	6184;	N/A
684	6185;	N/A
685	6193;6197;	N/A
686	6210;	N/A
687	6211;	N/A
688	6214;6252;	N/A
689	6215;6253;	N/A
690	6217;6219;	N/A
691	6226;	N/A
692	6227;	N/A
693	6234;	N/A
694	6235;	N/A
695	6244;	N/A
696	6245;	N/A
697	6257;6258;	N/A
698	6270;	N/A
699	6285;	N/A
700	6286;	N/A
701	6291;	N/A
702	6292;	N/A
703	6300;	N/A
704	6301;	N/A
705	6311;	N/A
706	6312;	N/A
707	6326;	N/A
708	6327;	N/A
709	6328;	N/A
710	6329;	N/A
711	6383;	N/A
712	6401;	N/A
713	6450;6451;	N/A
714	6454;	N/A
715	6470;	N/A
716	6486;	N/A
717	6494;	N/A
718	6500;	N/A
719	6504;6576;	N/A
720	6510;	N/A
721	6524;6525;	N/A
722	6557;6560;	N/A
723	6562;	N/A
724	6575;	N/A
725	6578;	N/A
726	6613;	N/A
727	6630;	N/A
728	6633;6634;	N/A
729	6658;6660;	N/A
730	6664;6666;	N/A
731	6665;	N/A
732	6675;6677;6680;	N/A
733	6676;	N/A
734	6682;6684;6687;	N/A
735	6683;	N/A
736	6688;	N/A
737	6693;	N/A
738	6699;	N/A
739	6721;	N/A
740	6722;	N/A
741	6749;	N/A
742	6750;	N/A
743	6751;	N/A
744	6758;	N/A
745	6759;	N/A
746	6760;	N/A
747	6783;	N/A
748	6784;	N/A
749	6785;	N/A
750	6875;6876;7081;6931;	N/A
751	6893;	N/A
752	6894;	N/A
753	6895;	N/A
754	6896;	N/A
755	6897;	N/A
756	6898;	N/A
757	6899;	N/A
758	6900;	N/A
759	6901;	N/A
760	6902;	N/A
761	6903;	N/A
762	6904;	N/A
763	6905;	N/A
764	6906;	N/A
765	6907;	N/A
766	6908;	N/A
767	6909;	N/A
768	6910;	N/A
769	6911;	N/A
770	6912;	N/A
771	6913;	N/A
772	6914;	N/A
773	6915;	N/A
774	6916;	N/A
775	6917;	N/A
776	6918;	N/A
777	6919;	N/A
778	6920;	N/A
779	6921;	N/A
780	6922;	N/A
781	6923;	N/A
782	6925;	N/A
783	6926;	N/A
784	6927;	N/A
785	6928;	N/A
786	6929;	N/A
787	6930;	N/A
788	7055;	N/A
789	7056;	N/A
790	7166;7303;7308;7331;7239;7325;7328;	N/A
791	7193;7305;7226;7320;7321;7314;7315;	N/A
792	7258;7288;	N/A
793	7281;7332;7335;	N/A
794	7289;	N/A
795	7290;	N/A
796	7302;	N/A
797	7306;	N/A
798	7307;	N/A
799	7309;	N/A
800	7310;	N/A
801	7311;	N/A
802	7312;	N/A
803	7313;	N/A
804	7316;	N/A
805	7317;	N/A
806	7318;	N/A
807	7319;	N/A
808	7322;	N/A
809	7323;	N/A
810	7324;	N/A
811	7326;	N/A
812	7327;	N/A
813	7329;	N/A
814	7330;	N/A
815	7429;	N/A
816	7430;	N/A
817	7431;	N/A
818	7432;	N/A
819	7433;	N/A
820	7434;	N/A
821	2699;	N/A
822	1429;3824;	N/A
823	1431;	N/A
824	3765;	N/A
825	3937;	N/A
826	3936;6692;	N/A
827	3746;	N/A
828	3747;	N/A
829	5779;	N/A
830	5778;5780;	N/A
831	5781;5798;	N/A
832	5797;	N/A
833	6447;	N/A
834	5837;6453;	N/A
835	6449;6452;	N/A
836	6444;6446;6448;	N/A
837	5873;6773;	N/A
838	6772;	N/A
839	5884;6775;	N/A
840	5888;	N/A
841	5904;6778;6779;	N/A
842	6777;	N/A
843	6786;	N/A
844	6419;6787;	N/A
845	14;15;16;17;18;24;25;35;36;37;38;39;41;42;45;46;47;49;51;53;55;56;59;60;61;62;66;67;69;70;71;73;75;76;77;80;81;83;84;85;86;87;91;92;93;95;97;105;106;118;121;139;140;145;148;149;159;160;161;162;163;164;165;166;167;168;169;170;171;172;173;174;175;176;177;178;183;184;185;186;187;188;189;198;202;203;204;209;210;213;214;230;235;237;238;239;240;245;246;247;248;249;250;251;252;255;256;257;259;260;262;26…	67;69;72;112;126;146;238;241;259;260;282;326;327;347;364;404;406;426;427;428;446;448;452;454;472;475;526;527;536;539;558;559;561;571;572;574;577;582;584;585;626;627;643;648;651;681;682;733;735;739;759;811;812;821;824;845;908;913;938;951;954;955;956;1058;1082;1088;1094;1264;1683;1689;1751;1807;1853;1945;1966;1972;1976;2007;2033;2038;2040;2047;2048;2051;2052;2060;2062;2078;2079;2080;2088;2089;2104;…
846	1;2;3;4;5;6;7;8;13;50;52;54;63;64;68;78;82;96;112;113;115;120;124;125;126;127;128;129;132;133;135;136;137;138;141;199;223;224;231;232;233;234;236;253;254;266;313;314;315;317;329;330;333;334;340;343;344;367;382;383;405;411;412;483;509;556;557;562;564;565;567;568;571;582;583;586;588;639;640;644;646;650;651;654;659;661;669;670;671;672;673;683;691;695;705;719;735;736;745;784;806;817;819;822;824;826;8…	260;327;733;913;990;1030;1088;1094;2007;2038;2062;2079;2080;2409;2411;2736;4341;4342;
847	9;	N/A
848	11;	N/A
849	19;2212;895;4053;896;4057;4371;4061;5404;4064;5579;4076;5582;5585;6013;6016;6019;6059;6063;6085;6135;2258;1744;6130;3085;6139;6144;6148;6194;6216;6322;6386;6392;6460;6489;6592;6591;4375;2281;241;5564;242;2282;5669;6066;6067;6070;6057;6366;6507;6514;6541;6632;6631;6640;6649;5568;5566;6026;6028;6939;6933;6937;6947;6941;6945;7004;6998;7001;7011;7006;7009;7050;7045;7047;6616;6624;6625;6034;5576;4055;…	N/A
850	21;	N/A
851	23;	N/A
852	29;30;	N/A
853	33;34;	N/A
854	40;1119;3137;904;905;4241;2167;3552;3519;3540;3539;3541;7402;3969;1120;179;180;181;182;3825;4112;3409;3410;3951;3400;3401;4113;3402;5711;90;1106;1105;1107;1342;5350;5066;662;663;1302;5067;5068;5077;1552;3482;3483;3485;3486;4224;5075;5076;5079;1554;3489;3490;4480;5078;5080;5092;5090;5091;5094;5093;5095;5098;5096;5097;5100;5099;5101;5104;5102;5103;5106;5105;5107;5120;5118;5119;5122;2316;5121;5123;5…	913;3795;
855	44;	N/A
856	48;	N/A
857	57;2933;	N/A
858	58;	N/A
859	72;	N/A
860	74;	N/A
861	99;	N/A
862	103;	N/A
863	107;	N/A
864	109;110;111;6271;	N/A
865	114;	N/A
866	200;201;	N/A
867	205;	N/A
868	206;2037;2038;2039;2040;4163;680;1160;3373;225;226;227;1161;	N/A
869	243;4283;1527;7347;	N/A
870	244;6845;	N/A
871	258;	N/A
872	261;323;	N/A
873	285;	N/A
874	318;	N/A
875	327;	N/A
876	375;	N/A
877	398;1388;399;2806;3887;2367;1376;1937;1938;1940;1942;3996;1394;4434;4073;2486;2572;5465;2807;5487;3470;1769;1770;5486;5492;5500;5502;5493;3569;5501;5503;	N/A
878	401;	N/A
879	415;	N/A
880	416;	N/A
881	417;	N/A
882	422;	N/A
883	477;479;481;7015;7096;	N/A
884	484;485;1279;5276;5985;6008;6443;6492;6495;6498;6501;	N/A
885	553;3166;3167;	N/A
886	575;	N/A
887	585;1291;	N/A
888	587;841;	N/A
889	589;1292;5045;1440;2413;2414;2415;2416;5370;7367;	N/A
890	596;	N/A
891	601;	N/A
892	602;	N/A
893	605;	N/A
894	608;	N/A
895	611;	N/A
896	615;	N/A
897	633;	N/A
898	652;653;3632;	N/A
899	665;	N/A
900	667;668;3388;3403;3404;	N/A
901	699;	N/A
902	703;	N/A
903	720;	N/A
904	737;	N/A
905	744;995;6874;	N/A
906	747;	N/A
907	750;	N/A
908	781;782;	N/A
909	783;	N/A
910	807;808;809;810;811;7282;	N/A
911	843;846;4239;938;2777;5333;	N/A
912	858;	N/A
913	860;4019;	N/A
914	868;	N/A
915	870;1101;	N/A
916	872;874;4240;1132;1133;2774;1126;5332;	N/A
917	907;	N/A
918	919;	N/A
919	929;	N/A
920	941;942;	N/A
921	945;	N/A
922	951;	759;
923	985;2142;1116;2342;1768;2343;986;2143;2341;1771;2002;7365;2003;	260;1264;
924	991;992;	N/A
925	997;	N/A
926	1070;	N/A
927	1071;	N/A
928	1074;	N/A
929	1075;	N/A
930	1098;	N/A
931	1099;	N/A
932	1144;4023;	N/A
933	1145;2086;7093;	N/A
934	1154;	N/A
935	1158;	N/A
936	1165;	N/A
937	1166;	N/A
938	1167;	N/A
939	1168;1869;	N/A
940	1169;1868;	N/A
941	1170;1867;	N/A
942	1173;1175;1352;	N/A
943	1179;	N/A
944	1182;	N/A
945	1192;1193;	N/A
946	1201;	N/A
947	1211;	N/A
948	1215;	N/A
949	1222;	N/A
950	1224;	N/A
951	1229;	N/A
952	1240;	N/A
953	1257;	N/A
954	1258;	N/A
955	1260;	N/A
956	1269;	N/A
957	1277;	N/A
958	1284;	N/A
959	1290;	N/A
960	1296;	N/A
961	1305;	N/A
962	1307;	N/A
963	1317;	N/A
964	1329;	N/A
965	1332;	N/A
966	1339;	N/A
967	1349;	N/A
968	1350;	N/A
969	1353;	N/A
970	1354;	N/A
971	1360;	N/A
972	1384;7164;7194;7227;7237;	N/A
973	1407;2155;	N/A
974	1418;	N/A
975	1420;	N/A
976	1422;	N/A
977	1424;	N/A
978	1427;	N/A
979	1450;	N/A
980	1452;	N/A
981	1453;	N/A
982	1455;	N/A
983	1456;	N/A
984	1462;	N/A
985	1464;	N/A
986	1480;	N/A
987	1501;7256;	N/A
988	1502;	N/A
989	1504;4194;7233;7438;7383;7424;	N/A
990	1505;	N/A
991	1514;	N/A
992	1518;	N/A
993	1519;	N/A
994	1524;	N/A
995	1526;	N/A
996	1545;	N/A
997	1550;7362;	N/A
998	1555;	N/A
999	1556;	N/A
1000	1557;	N/A
1001	1558;	N/A
1002	1560;3525;3522;3491;3526;3523;3495;	N/A
1003	1567;	N/A
1004	1574;	N/A
1005	1585;6006;1586;	N/A
1006	1607;	N/A
1007	1743;4189;4190;7348;7178;7422;	N/A
1008	1807;	N/A
1009	1815;	N/A
1010	1816;1825;	N/A
1011	1817;1831;	N/A
1012	1818;	N/A
1013	1819;1832;1833;	N/A
1014	1820;	N/A
1015	1821;	N/A
1016	1822;	N/A
1017	1823;3434;	N/A
1018	1824;	N/A
1019	1826;	N/A
1020	1827;1828;1837;	N/A
1021	1829;	N/A
1022	1830;3435;3454;	N/A
1023	1834;1835;	N/A
1024	1836;	N/A
1025	1887;	N/A
1026	1944;	N/A
1027	1947;2818;2817;3448;3379;3449;1949;2820;2819;	N/A
1028	2014;	N/A
1029	2058;2059;2172;5903;6418;	N/A
1030	2092;2105;2101;	N/A
1031	2102;	N/A
1032	2217;	327;
1033	2233;	N/A
1034	2235;2480;	N/A
1035	2251;2252;2254;	N/A
1036	2261;	N/A
1037	2264;	N/A
1038	2269;	N/A
1039	2270;	N/A
1040	2271;	N/A
1041	2272;	N/A
1042	2307;3143;3145;3885;3147;3152;3886;2936;3150;	N/A
1043	2371;5428;	N/A
1044	2403;	N/A
1045	2419;	N/A
1046	2423;	N/A
1047	2427;	N/A
1048	2431;	N/A
1049	2453;	N/A
1050	2456;2457;2458;	N/A
1051	2478;	N/A
1052	2479;	N/A
1053	2482;	N/A
1054	2502;	N/A
1055	2505;	N/A
1056	2507;	N/A
1057	2516;	N/A
1058	2522;5862;5866;5911;	N/A
1059	2543;	N/A
1060	2545;3042;	N/A
1061	2547;	N/A
1062	2549;	N/A
1063	2570;	N/A
1064	2592;	N/A
1065	2593;	N/A
1066	2665;7216;7217;	N/A
1067	2693;	N/A
1068	2695;7218;7423;	N/A
1069	2769;	N/A
1070	2771;3240;	N/A
1071	2772;	N/A
1072	2837;	N/A
1073	2838;3171;3203;	N/A
1074	2910;2987;6344;2989;	N/A
1075	2914;	N/A
1076	2922;5405;	N/A
1077	2926;2927;	N/A
1078	2932;	N/A
1079	2974;	N/A
1080	3084;	N/A
1081	3108;	N/A
1082	3123;	N/A
1083	3184;	N/A
1084	3193;3194;3195;3204;5809;	N/A
1085	3202;	N/A
1086	3215;	N/A
1087	3216;	N/A
1088	3217;	N/A
1089	3218;	N/A
1090	3219;	N/A
1091	3220;	N/A
1092	3221;	N/A
1093	3222;	N/A
1094	3225;	N/A
1095	3229;	N/A
1096	3233;	N/A
1097	3237;	N/A
1098	3238;	N/A
1099	3239;	N/A
1100	3241;	N/A
1101	3338;	N/A
1102	3342;	N/A
1103	3343;	N/A
1104	3351;	N/A
1105	3378;3437;3438;3447;	N/A
1106	3383;	N/A
1107	3431;3445;3441;3432;3451;3442;3452;	N/A
1108	3433;3446;3450;	N/A
1109	3436;	N/A
1110	3439;	N/A
1111	3440;	N/A
1112	3443;3444;3453;	N/A
1113	3458;	N/A
1114	3477;7243;	N/A
1115	3487;5445;	N/A
1116	3501;	N/A
1117	3506;	N/A
1118	3511;	N/A
1119	3527;	N/A
1120	3556;	N/A
1121	3560;	N/A
1122	3582;	N/A
1123	3584;	N/A
1124	3591;	N/A
1125	3608;3611;	N/A
1126	3685;	N/A
1127	3695;	N/A
1128	3700;	N/A
1129	3714;	N/A
1130	3719;7257;	N/A
1131	3720;	N/A
1132	3727;	N/A
1133	3752;	N/A
1134	3768;3849;	N/A
1135	3772;7412;	N/A
1136	3801;	2816;
1137	3946;	N/A
1138	3952;	N/A
1139	3965;	N/A
1140	4008;	N/A
1141	4054;	N/A
1142	4058;	N/A
1143	4065;6650;6936;	N/A
1144	4068;	N/A
1145	4071;	N/A
1146	4186;	N/A
1147	4195;	N/A
1148	4228;	N/A
1149	4229;	N/A
1150	4409;	N/A
1151	4421;	N/A
1152	4451;	N/A
1153	4452;	N/A
1154	4453;	N/A
1155	4471;	N/A
1156	5330;6714;	N/A
1157	5331;6715;	N/A
1158	5388;	N/A
1159	5408;	N/A
1160	5435;5450;	N/A
1161	5437;	N/A
1162	5441;	N/A
1163	5444;	N/A
1164	5461;5467;5470;5517;5528;	N/A
1165	5463;	N/A
1166	5516;	N/A
1167	5538;	N/A
1168	5545;	N/A
1169	5546;	N/A
1170	5556;6351;	N/A
1171	5569;5602;6644;	N/A
1172	5571;6072;	N/A
1173	5573;	N/A
1174	5575;	N/A
1175	5598;	N/A
1176	5601;	N/A
1177	5603;	N/A
1178	5714;	N/A
1179	5752;5754;	N/A
1180	5959;	N/A
1181	5961;	N/A
1182	6033;	N/A
1183	6035;	N/A
1184	6037;	N/A
1185	6071;	N/A
1186	6074;	N/A
1187	6077;6078;	N/A
1188	6107;6110;	N/A
1189	6124;	N/A
1190	6140;	N/A
1191	6265;	N/A
1192	6266;	N/A
1193	6267;	N/A
1194	6268;	N/A
1195	6318;	N/A
1196	6325;	N/A
1197	6345;	N/A
1198	6353;	N/A
1199	6355;	N/A
1200	6357;	N/A
1201	6359;	N/A
1202	6382;	N/A
1203	6400;	N/A
1204	6411;	N/A
1205	6423;	N/A
1206	6424;	N/A
1207	6427;	N/A
1208	6428;	N/A
1209	6433;	N/A
1210	6435;	N/A
1211	6436;	N/A
1212	6439;	N/A
1213	6471;	N/A
1214	6485;	N/A
1215	6518;6526;	N/A
1216	6572;	N/A
1217	6577;	N/A
1218	6612;	N/A
1219	6646;	N/A
1220	6654;	N/A
1221	6700;	N/A
1222	6707;	N/A
1223	6708;	N/A
1224	6709;	N/A
1225	6713;	N/A
1226	6720;	N/A
1227	6752;	N/A
1228	6753;	N/A
1229	6754;	N/A
1230	6755;	N/A
1231	6756;	N/A
1232	6757;	N/A
1233	6765;	N/A
1234	6766;	N/A
1235	6767;	N/A
1236	6768;	N/A
1237	6769;	N/A
1238	6770;	N/A
1239	6771;	N/A
1240	6798;	N/A
1241	6801;	N/A
1242	6806;	N/A
1243	6808;	N/A
1244	6810;	N/A
1245	6812;	N/A
1246	6813;6815;	N/A
1247	6822;6968;	N/A
1248	6825;6975;	N/A
1249	6828;	N/A
1250	6829;6978;	N/A
1251	6832;	N/A
1252	6835;6994;	N/A
1253	6837;	N/A
1254	6839;	N/A
1255	6847;	N/A
1256	6850;6854;6855;	N/A
1257	6851;6852;	N/A
1258	6859;	N/A
1259	6862;6863;	N/A
1260	6864;6866;	N/A
1261	6868;	N/A
1262	6870;	N/A
1263	6871;	N/A
1264	6873;7139;	N/A
1265	6878;	N/A
1266	6879;	N/A
1267	6880;	N/A
1268	6881;	N/A
1269	6882;	N/A
1270	6883;	N/A
1271	6884;	N/A
1272	6890;6892;	N/A
1273	6932;	N/A
1274	6940;	N/A
1275	6944;	N/A
1276	6948;7094;	N/A
1277	6956;	N/A
1278	6958;	N/A
1279	6959;	N/A
1280	6962;	N/A
1281	6963;	N/A
1282	6966;7095;	N/A
1283	6983;7110;	N/A
1284	6992;7097;	N/A
1285	6997;	N/A
1286	7000;	N/A
1287	7005;	N/A
1288	7008;	N/A
1289	7022;7107;	N/A
1290	7031;	N/A
1291	7032;	N/A
1292	7034;	N/A
1293	7035;7106;	N/A
1294	7038;	N/A
1295	7044;	N/A
1296	7046;	N/A
1297	7051;	N/A
1298	7052;	N/A
1299	7068;	N/A
1300	7069;	N/A
1301	7085;	N/A
1302	7088;	N/A
1303	7098;	N/A
1304	7099;	N/A
1305	7100;	N/A
1306	7104;	N/A
1307	7105;	N/A
1308	7108;	N/A
1309	7109;	N/A
1310	7111;	N/A
1311	7113;	N/A
1312	7117;	N/A
1313	7120;	N/A
1314	7121;	N/A
1315	7124;	N/A
1316	7125;	N/A
1317	7126;	N/A
1318	7127;	N/A
1319	7146;	N/A
1320	7147;	N/A
1321	7148;	N/A
1322	7149;	N/A
1323	7150;	N/A
1324	7151;	N/A
1325	7215;	N/A
1326	7304;	N/A
1327	7415;	N/A
1328	7418;	N/A
1329	7425;	N/A
1330	7426;	N/A
1331	7427;	N/A
1332	7428;	N/A
1333	7435;	N/A
1334	27;1205;	N/A
1335	28;	N/A
1336	1206;	N/A
1337	31;32;	N/A
1338	98;1218;	N/A
1339	100;	N/A
1340	3753;	N/A
1341	104;1220;3977;	N/A
1342	1233;	N/A
1343	130;131;	N/A
1344	142;143;144;192;193;207;208;302;305;331;332;436;482;496;518;519;523;524;525;526;527;529;531;532;533;534;535;536;537;538;540;541;681;723;724;725;726;727;728;729;753;754;755;756;757;768;769;770;771;772;773;774;775;776;777;934;935;936;937;949;954;955;956;969;978;979;982;1066;1067;1068;1069;1084;1085;1162;1163;1164;1245;1304;1319;1320;1321;1322;1323;1337;1375;1381;1413;1425;1435;1437;1438;1468;1531;1…	N/A
1345	294;295;296;297;298;299;300;301;303;304;306;307;308;309;310;311;572;573;970;975;976;1078;1079;1080;1081;1082;1083;1086;1087;1088;1089;1090;1091;1092;1093;1094;1095;1377;1383;1436;1787;1844;1845;1846;1847;1848;1849;1850;1851;1853;1854;1856;1857;1858;1860;1861;1862;1863;1958;2026;2042;2051;2136;2137;2176;2177;2192;2193;2196;2197;2201;2202;2205;2206;2207;2208;2209;2210;2467;2469;2470;2472;2474;2476;…	N/A
1346	152;1913;	N/A
1347	1378;1912;	N/A
1348	194;1243;	N/A
1349	154;195;	N/A
1350	156;197;	N/A
1351	196;1244;	N/A
1352	1379;1914;	N/A
1353	157;1915;	N/A
1354	158;1917;	N/A
1355	1380;1916;	N/A
1356	190;191;	N/A
1357	1242;4173;	N/A
1358	1247;	N/A
1359	215;216;	N/A
1360	1248;	N/A
1361	217;218;	N/A
1362	220;	N/A
1363	219;1249;	N/A
1364	1250;	N/A
1365	221;222;	N/A
1366	1251;	N/A
1367	228;229;	N/A
1368	402;403;619;623;746;748;920;921;923;1176;1177;1183;1184;1185;1268;1315;1335;1351;1355;1573;2278;2280;2284;2286;2289;2290;2292;2293;3425;3460;3461;3462;3463;3585;3586;4299;4368;5253;5254;5519;5530;5617;5665;5698;5699;5701;5703;5705;5723;5725;5727;5795;5804;5939;5940;5942;5943;5968;6084;6087;6092;6094;6096;6098;6100;6102;6125;6164;6273;6274;6276;6551;6553;6574;6797;	N/A
1369	1578;2957;2958;2960;3102;3103;3592;3593;3594;5275;5620;5653;5657;5661;5762;5827;5831;6041;6455;6515;6556;6558;6566;6570;6581;6584;6587;6588;6596;6600;6689;	N/A
1370	500;7272;	N/A
1371	499;1281;	N/A
1372	5411;6739;6740;6741;6742;7333;7368;	N/A
1373	510;1252;1254;1267;3748;3767;3787;7294;7334;7337;7338;7341;7379;	N/A
1374	952;	N/A
1375	516;1285;	N/A
1376	569;570;4187;4188;4487;	N/A
1377	1289;	N/A
1378	591;592;718;	856;857;
1379	1148;1294;	N/A
1380	734;2247;3059;3664;3665;6127;6128;6656;	N/A
1381	1500;1733;2976;2977;3073;3074;7381;	N/A
1382	1316;	N/A
1383	749;751;	N/A
1384	1327;	N/A
1385	844;1338;	N/A
1386	912;1142;4416;	N/A
1387	913;1141;4303;	N/A
1388	977;2839;3169;	N/A
1389	947;2840;	N/A
1390	980;5386;7400;	N/A
1391	5436;5451;6743;6747;	N/A
1392	1138;	N/A
1393	1137;1348;	N/A
1394	1347;	N/A
1395	1139;1140;	N/A
1396	1199;3198;	N/A
1397	3199;	N/A
1398	2257;5751;	N/A
1399	1217;	N/A
1400	1255;1472;2675;	N/A
1401	1256;1471;1473;2671;	N/A
1402	1308;1326;2786;	N/A
1403	3741;3809;3812;6691;	N/A
1404	1334;1357;1358;1736;1738;3777;7344;	N/A
1405	7345;7346;	N/A
1406	1777;1778;	N/A
1407	1362;	N/A
1408	1780;	N/A
1409	1363;1779;	N/A
1410	1364;1781;	N/A
1411	1782;	N/A
1412	1365;	N/A
1413	1783;1784;	N/A
1414	1366;1785;	N/A
1415	1786;	N/A
1416	1367;	N/A
1417	1791;1792;	N/A
1418	1793;1794;	N/A
1419	1368;	N/A
1420	1795;1796;	N/A
1421	1369;	N/A
1422	1370;	N/A
1423	1797;1798;	N/A
1424	1799;1800;	N/A
1425	1371;	N/A
1426	1372;1801;	N/A
1427	1802;	N/A
1428	1803;1804;	N/A
1429	1373;	N/A
1430	1806;	N/A
1431	1374;1805;	N/A
1432	1974;1975;	N/A
1433	1385;	N/A
1434	1386;	N/A
1435	1976;1977;	N/A
1436	1399;1404;2700;2799;	N/A
1437	1387;1408;2802;	N/A
1438	1460;	N/A
1439	1398;1580;1945;	N/A
1440	2128;2129;	N/A
1441	1400;	N/A
1442	1401;2126;	N/A
1443	2127;	N/A
1444	2141;	N/A
1445	1402;2140;	N/A
1446	2139;	N/A
1447	1403;2138;	N/A
1448	1405;2149;	N/A
1449	2150;	N/A
1450	2224;2225;	N/A
1451	1419;	N/A
1452	1441;2377;	N/A
1453	3756;3879;	N/A
1454	1443;2385;	N/A
1455	2386;	N/A
1456	1509;3094;	N/A
1457	5267;6456;	N/A
1458	1525;3197;	N/A
1459	3200;	N/A
1460	5446;6746;	N/A
1461	1553;	N/A
1462	3521;	N/A
1463	1561;3520;	N/A
1464	1566;3543;	N/A
1465	3544;	N/A
1466	3572;	N/A
1467	1570;3573;	N/A
1468	1583;1587;2780;3750;3771;3799;	N/A
1469	1582;2703;5950;6780;6781;6782;	N/A
1470	2448;3141;3580;3692;	N/A
1471	1592;3697;3698;3699;	N/A
1472	3721;	N/A
1473	1599;3722;	N/A
1474	1600;	N/A
1475	3723;3724;	N/A
1476	3725;3726;	N/A
1477	1601;	N/A
1478	6416;7349;	260;
1479	1766;1767;	N/A
1480	1927;3260;3284;	N/A
1481	3245;3263;3280;	N/A
1482	3729;3733;	N/A
1483	1939;1941;	N/A
1484	2550;2553;2558;2559;2560;2561;2562;	N/A
1485	2988;2990;2991;2992;3003;3005;3012;5554;	N/A
1486	3041;	N/A
1487	3040;3069;	N/A
1488	3420;5414;5432;5434;5861;6108;6111;6113;6121;6123;6186;	4152;
1489	3051;3075;3129;3130;4048;4049;4103;4104;4105;	260;
1490	3728;5648;	N/A
1491	5640;5643;5645;5650;	N/A
1492	5439;5442;6744;	N/A
1493	3770;5454;6412;6745;6748;	N/A
1494	4077;6317;6319;	N/A
1495	5916;	N/A
1496	5260;6597;6727;	N/A
1497	5262;5264;6617;6729;6731;	N/A
1498	5263;6619;6730;	N/A
1499	5261;5265;6618;6728;6732;	N/A
1500	6529;	N/A
1501	5270;6735;	N/A
1502	5551;5736;6042;6046;6050;	N/A
1503	6350;	N/A
1504	5621;5654;5658;5662;5666;5709;5822;5828;5832;5894;5896;5898;5900;6567;	N/A
1505	6151;6559;	N/A
1506	7283;7339;	N/A
1507	5833;5842;7340;7390;	N/A
1508	5956;5957;6039;6655;	N/A
1509	5902;6360;	N/A
1510	5974;5975;5976;5977;5978;5979;5980;5981;5982;5983;5984;5986;5987;5988;	N/A
1511	5989;5990;6000;6001;6002;	N/A
1512	6112;6122;	N/A
1513	6117;	N/A
1514	6675;	N/A
1515	6677;6680;	N/A
1516	6682;	N/A
1517	6684;6687;	N/A
1518	6876;7081;	N/A
1519	6875;6931;	N/A
1520	7166;7303;7308;	N/A
1521	7239;7325;7328;7331;	N/A
1522	7226;7305;7320;7321;	N/A
1523	7193;7314;7315;	N/A
1524	7281;7335;	N/A
1525	7332;	N/A
1526	6444;	N/A
1527	6446;6448;	N/A
1528	6779;	N/A
1529	5904;6778;	N/A
1530	18;37;38;39;41;45;46;47;49;51;53;56;59;66;67;69;70;71;73;75;76;77;81;83;84;85;86;87;91;92;93;97;105;106;121;139;145;149;159;160;162;163;164;165;166;167;168;170;171;178;183;184;186;187;198;203;204;210;213;214;230;235;237;238;239;240;245;246;247;248;249;255;256;262;263;264;265;267;268;269;270;271;272;273;274;275;276;277;278;280;281;282;283;284;286;287;288;289;290;291;292;319;320;324;326;328;336;337…	67;69;72;112;126;146;238;241;259;260;282;326;327;347;364;404;406;426;427;428;446;448;452;454;472;475;526;527;536;539;558;559;561;571;572;574;577;582;584;585;626;627;643;648;651;681;682;733;735;739;759;811;812;821;824;845;908;913;938;951;954;955;956;1058;1082;1088;1264;1683;1689;1751;1807;1853;1945;1966;1972;1976;2007;2033;2038;2040;2047;2048;2051;2052;2060;2062;2078;2079;2080;2088;2089;2104;2112;…
1531	14;15;16;17;24;25;35;36;42;55;60;61;62;80;95;118;140;148;161;169;172;173;174;175;176;177;185;188;189;202;209;250;251;252;257;259;260;279;312;322;325;341;342;369;372;373;384;385;386;387;389;443;445;458;459;463;476;478;480;515;517;542;543;544;545;558;559;632;635;722;738;739;740;741;742;743;760;761;762;764;766;803;815;851;886;910;911;931;1024;1025;1026;1027;1072;1073;1131;1143;1207;1253;1262;1276;12…	72;146;241;282;347;428;539;561;759;821;908;1058;1088;1094;1945;2033;2047;2060;2079;2104;2164;2197;2266;2277;2278;2279;2406;2409;2411;2440;2736;2747;2759;2769;2825;5044;
1532	1;2;	N/A
1533	3;4;	N/A
1534	5;6;	N/A
1535	7;8;333;924;52;54;63;78;96;253;254;367;314;315;917;317;1128;340;1774;343;1933;344;2074;382;383;2279;568;2256;2602;639;2674;640;3164;882;3177;883;3179;1191;3181;1661;1608;1610;1617;4028;4036;1662;3846;1663;3893;932;124;125;7264;7373;3903;1742;925;926;3554;864;817;819;266;999;902;957;1031;1016;1003;1012;1004;1029;1005;1000;1014;1017;1006;1018;1015;1019;1033;1134;1028;1013;1039;966;1038;1125;1042;27…	260;327;913;990;1088;2007;2038;2062;2736;4341;4342;
1536	13;3411;4182;3419;5600;5438;7399;5453;5696;	N/A
1537	50;68;1100;856;483;908;5991;5992;5993;5994;5995;5996;5997;5998;5999;6003;6004;6009;6491;6497;1064;695;1065;3392;2847;2848;5710;1103;3601;5740;1210;	733;
1538	64;	N/A
1539	82;	N/A
1540	112;3945;	N/A
1541	113;	N/A
1542	115;	N/A
1543	120;	N/A
1544	126;127;	N/A
1545	128;129;	N/A
1546	132;133;	N/A
1547	135;136;	N/A
1548	137;138;	N/A
1549	223;1171;224;3038;	N/A
1550	236;	N/A
1551	313;4310;	N/A
1552	334;	N/A
1553	405;	N/A
1554	411;571;	N/A
1555	412;	N/A
1556	509;1283;7389;	N/A
1557	582;583;586;7167;7421;	N/A
1558	644;646;	327;
1559	683;2539;	N/A
1560	735;736;4181;	N/A
1561	745;2925;	1030;
1562	806;	1094;
1563	852;853;854;7269;1264;	N/A
1564	958;	N/A
1565	960;	N/A
1566	964;	N/A
1567	967;	N/A
1568	1096;	N/A
1569	1097;	N/A
1570	1111;	N/A
1571	1113;	N/A
1572	1190;	N/A
1573	1263;	N/A
1574	1278;	N/A
1575	1282;	N/A
1576	1303;2376;1493;7225;	N/A
1577	1390;	N/A
1578	1392;	N/A
1579	1423;2255;5380;	N/A
1580	1442;	N/A
1581	1494;6339;	N/A
1582	1497;	N/A
1583	1508;	N/A
1584	1513;	N/A
1585	1535;	N/A
1586	1581;	N/A
1587	1588;2706;3819;	N/A
1588	1877;	N/A
1589	1880;5337;	N/A
1590	2017;	N/A
1591	2146;	2079;
1592	2253;2540;	N/A
1593	2314;2315;3545;	N/A
1594	2348;3670;	N/A
1595	2506;	N/A
1596	2528;	N/A
1597	2590;	N/A
1598	2594;	N/A
1599	2615;	N/A
1600	2781;	2409;
1601	2782;	2411;
1602	2800;	2080;
1603	2912;3046;3975;4193;4219;	N/A
1604	2913;3596;4379;	N/A
1605	2931;	N/A
1606	2935;3142;3146;3151;4155;	N/A
1607	2940;	N/A
1608	2975;	N/A
1609	3001;6346;	N/A
1610	3058;	N/A
1611	3329;3330;3331;	N/A
1612	3387;	N/A
1613	3474;	N/A
1614	3494;	N/A
1615	3587;	N/A
1616	3898;	N/A
1617	3988;	N/A
1618	3993;	N/A
1619	4202;	N/A
1620	5464;	N/A
1621	5553;	N/A
1622	5719;	N/A
1623	5824;7413;	N/A
1624	5964;6142;	N/A
1625	6056;	N/A
1626	6340;	N/A
1627	6375;	N/A
1628	6394;	N/A
1629	6480;	N/A
1630	6607;	N/A
1631	6628;	N/A
1632	6694;	N/A
1633	6695;	N/A
1634	6696;	N/A
1635	6697;	N/A
1636	6698;	N/A
1637	6701;	N/A
1638	6702;	N/A
1639	6703;	N/A
1640	6704;	N/A
1641	6705;	N/A
1642	6989;	N/A
1643	7155;	N/A
1644	7184;	N/A
1645	7186;	N/A
1646	7187;	N/A
1647	7188;	N/A
1648	7191;	N/A
1649	7206;	N/A
1650	7208;	N/A
1651	7234;	N/A
1652	7241;7395;	N/A
1653	7262;	N/A
1654	7360;	2079;
1655	7397;	N/A
1656	7419;	N/A
1657	19;895;896;1744;2212;2258;3063;3085;4053;4055;4057;4061;4064;4076;4371;5404;5576;5579;5582;5585;6013;6016;6019;6034;6059;6063;6085;6130;6135;6139;6144;6148;6194;6216;6322;6386;6392;6460;6489;6592;6616;6624;6625;7045;	N/A
1658	241;242;2281;2282;4375;5564;5566;5568;5669;6026;6028;6057;6066;6067;6070;6366;6507;6514;6541;6591;6631;6632;6640;6649;6933;6937;6939;6941;6945;6947;6998;7001;7004;7006;7009;7011;7047;7050;	N/A
1659	79;134;179;180;181;182;593;618;620;621;622;915;1120;1727;1882;2277;2283;2285;2287;2294;2295;2388;2449;2450;2542;2853;2854;2855;2856;2857;2858;2859;2860;2861;2880;2882;2884;2886;2887;2888;2889;2890;2892;2893;2894;2895;2896;2971;3081;3082;3083;3422;3423;3424;3563;3713;3716;3717;3718;3820;3825;3969;4026;4107;4108;4110;4112;4296;4297;4298;4372;4415;5389;5431;5515;5526;5527;5606;5609;5614;5635;5717;57…	913;3795;
1660	40;88;89;90;117;119;146;211;212;335;376;381;658;662;663;904;905;922;1105;1106;1107;1119;1186;1239;1246;1302;1342;1478;1510;1511;1552;1554;1665;1666;1728;1729;1730;2167;2316;2387;2451;2503;2524;2525;2526;2541;2606;2762;2763;2764;2906;2908;2956;3078;3095;3097;3098;3101;3137;3400;3401;3402;3409;3410;3429;3430;3482;3483;3485;3486;3489;3490;3519;3539;3540;3541;3552;3571;3951;4113;4169;4224;4241;4436;4…	N/A
1661	206;680;1161;2037;2038;2039;2040;4163;	N/A
1662	225;226;227;1160;3373;	N/A
1663	1527;7347;	N/A
1664	243;4283;	N/A
1665	398;399;1388;1769;1770;2367;2486;2572;2806;2807;3470;3569;3887;4073;5465;5487;5493;5501;5503;	N/A
1666	1376;1394;1937;1938;1940;1942;3996;4434;5486;5492;5500;5502;	N/A
1667	477;479;481;7015;	N/A
1668	7096;	N/A
1669	3167;	N/A
1670	553;3166;	N/A
1671	2413;2414;2415;2416;5045;5370;7367;	N/A
1672	589;1292;1440;	N/A
1673	652;	N/A
1674	653;3632;	N/A
1675	667;668;3388;	N/A
1676	3403;3404;	N/A
1677	995;6874;	N/A
1678	744;	N/A
1679	807;808;810;	N/A
1680	809;811;7282;	N/A
1681	843;846;4239;	N/A
1682	938;2777;5333;	N/A
1683	1126;1132;1133;2774;5332;	N/A
1684	872;874;4240;	N/A
1685	985;1116;1768;1771;2002;2003;2142;2342;7365;	260;
1686	986;2143;2341;2343;	1264;
1687	7093;	N/A
1688	1145;2086;	N/A
1689	1352;	N/A
1690	1173;1175;	N/A
1691	7227;7237;	N/A
1692	1384;7164;7194;	N/A
1693	1504;4194;7233;7383;7438;	N/A
1694	7424;	N/A
1695	3495;3523;3526;	N/A
1696	1560;3491;3522;3525;	N/A
1697	1586;	N/A
1698	1585;6006;	N/A
1699	4189;4190;7178;7348;7422;	N/A
1700	1743;	N/A
1701	1819;	N/A
1702	1832;1833;	N/A
1703	1827;1828;	N/A
1704	1837;	N/A
1705	1830;	N/A
1706	3435;3454;	N/A
1707	1949;2819;2820;3449;	N/A
1708	1947;2817;2818;3379;3448;	N/A
1709	2059;5903;	N/A
1710	2058;2172;6418;	N/A
1711	2092;	N/A
1712	2101;2105;	N/A
1713	2252;2254;	N/A
1714	2251;	N/A
1715	2936;3147;3150;3152;3886;	N/A
1716	2307;3143;3145;3885;	N/A
1717	2458;	N/A
1718	2456;2457;	N/A
1719	5866;5911;	N/A
1720	2522;5862;	N/A
1721	7217;	N/A
1722	2665;7216;	N/A
1723	2695;7218;	N/A
1724	7423;	N/A
1725	3203;	N/A
1726	2838;3171;	N/A
1727	2910;2987;	N/A
1728	2989;6344;	N/A
1729	3195;5809;	N/A
1730	3193;3194;3204;	N/A
1731	3378;3437;3438;	N/A
1732	3447;	N/A
1733	3432;3441;3442;3451;	N/A
1734	3431;3445;3452;	N/A
1735	3446;	N/A
1736	3433;3450;	N/A
1737	3453;	N/A
1738	3443;3444;	N/A
1739	4065;6936;	N/A
1740	6650;	N/A
1741	5470;5517;5528;	N/A
1742	5461;5467;	N/A
1743	5602;	N/A
1744	5569;6644;	N/A
1745	6850;6855;	N/A
1746	6854;	N/A
1747	3977;	N/A
1748	104;1220;	N/A
1749	142;143;144;192;193;207;208;302;305;331;332;436;482;496;518;519;523;524;525;526;527;529;531;532;533;534;535;536;537;538;540;541;681;723;724;725;726;727;728;729;934;935;936;937;949;954;955;956;969;978;982;1066;1067;1068;1069;1084;1085;1162;1163;1164;1245;1304;1337;1375;1381;1413;1435;1437;1438;1468;1531;1532;1602;1605;1788;1789;1790;1852;1855;1859;1873;1888;1889;1890;1891;1892;1893;1894;1895;1896;…	N/A
1750	753;754;755;756;757;768;769;770;771;772;773;774;775;776;777;979;1319;1320;1321;1322;1323;1425;1928;1929;1930;1931;2025;2296;2297;2298;2318;2319;2321;2322;2626;2636;2637;2639;2641;2653;2657;2658;2660;2662;3246;3247;3249;3251;3252;3254;3255;3256;3258;3261;3262;3264;3265;3266;3267;3268;3269;3282;3283;3285;3286;3306;3314;3316;3318;3320;7439;7440;	N/A
1751	294;1845;3294;311;1844;3293;310;1863;3292;309;1862;3291;308;1861;3290;307;1860;306;3295;1846;295;3271;1847;296;3272;1848;297;3273;1849;298;3274;1850;299;3275;1851;3276;	N/A
1752	300;1853;301;3277;1854;	N/A
1753	303;1856;1857;304;3281;1858;	N/A
1754	572;1078;1088;1086;1080;1082;1094;1092;1090;2136;2176;2137;1079;573;1087;1081;1083;1095;1093;1091;1089;2477;2177;2192;2193;2197;2202;2206;2474;970;2207;3381;2210;2472;975;2205;2196;2201;2208;2209;2476;	N/A
1755	976;2469;2470;2467;	N/A
1756	1377;	N/A
1757	1383;1958;	N/A
1758	1436;1787;	N/A
1759	2026;2042;2051;3248;3287;	N/A
1760	402;403;619;623;746;748;923;1177;1185;2278;2280;2284;2286;2289;2290;2292;2293;3425;3461;3463;3586;4299;4368;5519;5530;5617;5665;5698;5699;5701;5703;5705;5723;5725;5727;5795;5939;5940;5942;5943;5968;6084;6087;6092;6094;6096;6098;6100;6102;6125;6164;6273;6274;6276;6551;6553;6574;6797;	N/A
1761	920;921;1176;1183;1184;1268;1315;1335;1351;1355;1573;3460;3462;3585;5253;5254;5804;	N/A
1762	5620;5653;5657;5661;5762;5827;5831;6455;6556;6558;6566;6570;6581;6584;6587;6588;6596;6600;	N/A
1763	1578;2957;2958;2960;3102;3103;3592;3593;3594;5275;6041;6515;6689;	N/A
1764	5411;6739;6740;6742;	N/A
1765	6741;7333;7368;	N/A
1766	510;1252;1254;1267;3748;3767;3787;7334;7341;	N/A
1767	7294;7337;7338;7379;	N/A
1768	4187;4487;	N/A
1769	569;570;4188;	N/A
1770	718;	857;
1771	591;592;	856;857;
1772	1148;	N/A
1773	1294;	N/A
1774	734;3664;3665;6127;6128;6656;	N/A
1775	2247;3059;	N/A
1776	1733;3073;3074;	N/A
1777	1500;2976;2977;7381;	N/A
1778	4416;	N/A
1779	912;1142;	N/A
1780	913;	N/A
1781	1141;4303;	N/A
1782	2839;3169;	N/A
1783	977;	N/A
1784	5386;	N/A
1785	980;7400;	N/A
1786	5436;5451;6743;	N/A
1787	6747;	N/A
1788	1472;	N/A
1789	1255;2675;	N/A
1790	1473;2671;	N/A
1791	1256;1471;	N/A
1792	1326;2786;	N/A
1793	1308;	N/A
1794	3809;3812;6691;	N/A
1795	3741;	N/A
1796	1357;1736;1738;3777;7344;	N/A
1797	1334;1358;	N/A
1798	1399;2700;	N/A
1799	1404;2799;	N/A
1800	1408;	N/A
1801	1387;2802;	N/A
1802	1580;1945;	N/A
1803	1398;	N/A
1804	3750;3771;3799;	N/A
1805	1583;1587;2780;	N/A
1806	1582;2703;5950;	N/A
1807	6780;6781;6782;	N/A
1808	2448;3692;	N/A
1809	3141;3580;	N/A
1810	1592;3697;3698;	N/A
1811	3699;	N/A
1812	3260;3284;	N/A
1813	1927;	N/A
1814	3263;3280;	N/A
1815	3245;	N/A
1816	2558;2559;2560;2561;	N/A
1817	2550;2553;2562;	N/A
1818	2988;3003;3005;5554;	N/A
1819	2990;2991;2992;3012;	N/A
1820	3420;5414;5432;5434;5861;6121;6186;	4152;
1821	6108;6111;6113;6123;	N/A
1822	3051;3075;3129;4048;4104;	260;
1823	3130;4049;4103;4105;	N/A
1824	3728;	N/A
1825	5648;	N/A
1826	5645;5650;	N/A
1827	5640;5643;	N/A
1828	5442;6744;	N/A
1829	5439;	N/A
1830	5454;6412;6748;	N/A
1831	3770;6745;	N/A
1832	4077;6317;	N/A
1833	6319;	N/A
1834	6727;	N/A
1835	5260;6597;	N/A
1836	5262;6617;6729;	N/A
1837	5264;6731;	N/A
1838	5263;6730;	N/A
1839	6619;	N/A
1840	5265;6732;	N/A
1841	5261;6618;6728;	N/A
1842	5736;6050;	N/A
1843	5551;6042;6046;	N/A
1844	5621;5658;5662;5709;5894;6567;	N/A
1845	5654;5666;5822;5828;5832;5896;5898;5900;	N/A
1846	6151;	N/A
1847	6559;	N/A
1848	7340;7390;	N/A
1849	5833;5842;	N/A
1850	5956;6039;	N/A
1851	5957;6655;	N/A
1852	5902;	N/A
1853	6360;	N/A
1854	5974;5977;5978;5979;5980;5984;5987;5988;	N/A
1855	5975;5976;5981;5982;5983;5986;	N/A
1856	5989;5990;	N/A
1857	6000;	N/A
1858	6001;6002;	N/A
1859	7166;7308;	N/A
1860	7303;	N/A
1861	7239;7328;	N/A
1862	7325;7331;	N/A
1863	7320;	N/A
1864	7226;7305;7321;	N/A
1865	7314;	N/A
1866	7193;7315;	N/A
1867	18;37;39;41;46;47;51;53;59;67;69;70;73;75;76;77;81;84;85;86;97;105;106;121;139;145;149;159;160;162;167;183;186;187;198;203;204;210;213;214;230;235;237;238;239;240;245;246;247;256;262;263;264;265;268;269;270;271;273;274;275;276;277;278;280;281;283;286;288;289;290;292;320;324;326;328;336;337;338;339;345;346;347;348;349;350;351;352;353;354;355;356;357;358;359;360;361;362;363;364;365;366;368;370;371;…	67;69;72;112;126;146;238;241;259;260;282;326;327;347;364;404;406;426;427;428;446;448;452;454;472;475;527;536;539;558;559;561;571;572;574;577;582;584;585;626;627;643;648;651;681;682;735;739;759;811;821;824;845;913;938;951;954;955;956;1058;1082;1088;1264;1683;1689;1751;1807;1853;1966;1972;1976;2040;2047;2048;2051;2052;2060;2078;2079;2088;2089;2104;2112;2162;2163;2184;2185;2189;2190;2197;2222;2223;2…
1868	38;45;49;56;66;71;83;87;91;92;93;163;164;165;166;168;170;171;178;184;248;249;255;267;272;282;284;287;291;319;377;378;379;380;390;391;392;395;418;419;421;423;424;425;426;446;447;448;449;450;451;452;453;455;456;457;460;461;464;465;466;467;468;469;470;471;472;473;474;475;554;555;560;578;595;599;600;604;607;610;612;614;637;684;685;696;698;700;702;752;759;763;805;813;837;839;857;865;867;869;875;885;88…	72;146;260;282;426;427;428;448;472;475;526;527;681;733;759;811;812;821;908;938;951;956;1058;1088;1807;1853;1945;2007;2033;2038;2047;2051;2052;2060;2062;2078;2079;2080;2088;2089;2104;2163;2164;2189;2191;2263;2277;2406;2422;2440;2592;2594;2736;2746;2747;2759;2769;2825;2830;2838;3008;3009;3080;3096;4727;4729;
1869	14;24;2605;15;25;2863;16;35;3515;17;36;3696;3823;62;3855;322;3904;722;3926;2100;3957;2153;2156;2110;3779;55;95;61;118;1964;148;1967;369;2211;372;250;209;251;252;312;5028;373;389;3162;2152;2154;2109;2158;2405;3368;4158;4413;4478;5054;4192;5767;2248;762;189;185;188;3773;738;740;739;742;741;743;4206;3908;3912;3914;3917;3919;4208;4207;760;169;172;542;173;543;174;544;175;545;176;761;177;764;910;1672;1…	72;347;539;561;821;1058;2047;2104;2164;2736;2747;2759;2825;5044;
1870	60;	N/A
1871	80;	146;
1872	140;517;	241;
1873	161;	282;
1874	257;1253;2794;1433;2335;2336;	428;
1875	279;	N/A
1876	385;	N/A
1877	386;	N/A
1878	387;	N/A
1879	445;	N/A
1880	515;	759;
1881	635;1072;2036;1073;1883;2536;2537;2492;2494;2495;2491;2538;2588;	908;2279;
1882	803;3676;3677;3678;3679;3680;7404;	1088;1094;2409;2411;
1883	1143;	N/A
1884	1262;	N/A
1885	1276;	N/A
1886	1454;	N/A
1887	1528;2440;2442;1529;2443;3226;3034;3035;2435;3234;2439;2438;3230;1530;2444;3235;3236;3406;7278;3036;3187;3188;3189;3190;3191;3192;	N/A
1888	1589;	N/A
1889	1956;	1945;
1890	1979;2493;	N/A
1891	2145;3136;	2079;
1892	2368;	1945;
1893	2465;	2266;
1894	2487;2573;	1945;2278;
1895	2490;	2277;
1896	2574;2577;2582;2587;2585;2581;2586;2589;	2266;
1897	2575;2578;2583;2579;2584;2580;2576;	2266;
1898	2775;	2406;
1899	2828;	N/A
1900	3213;7391;	2060;
1901	3476;	2197;
1902	3629;	2033;
1903	3735;	2769;
1904	4046;	N/A
1905	4174;	N/A
1906	4196;	N/A
1907	4201;	N/A
1908	4220;	N/A
1909	4354;	N/A
1910	4407;	N/A
1911	4912;	N/A
1912	5596;	2440;
1913	5624;	N/A
1914	6374;	N/A
1915	6393;	N/A
1916	6479;	N/A
1917	6521;	N/A
1918	6606;	N/A
1919	6888;6889;	N/A
1920	6924;	N/A
1921	7101;	N/A
1922	7260;	N/A
1923	7;8;52;54;63;78;96;124;125;231;232;233;234;253;254;314;315;317;329;330;333;340;343;344;367;382;383;568;588;639;640;650;651;654;659;661;669;670;671;672;673;691;719;784;830;832;847;850;864;882;883;917;918;924;925;926;927;928;932;987;988;1128;1147;1187;1188;1191;1300;1391;1608;1610;1617;1653;1654;1655;1656;1661;1662;1663;1742;1745;1746;1747;1772;1774;1933;1981;1982;1984;1986;1988;1990;1992;1994;1996…	260;913;2038;2062;4341;4342;
1924	141;199;266;556;557;562;564;565;567;705;817;819;822;824;826;828;834;836;849;862;863;899;900;902;933;939;957;959;963;966;999;1000;1003;1004;1005;1006;1012;1013;1014;1015;1016;1017;1018;1019;1028;1029;1030;1031;1032;1033;1038;1039;1040;1041;1042;1043;1044;1045;1046;1047;1052;1053;1054;1055;1056;1057;1058;1059;1060;1061;1122;1125;1134;1287;1288;1838;1839;1840;1841;1842;1843;1865;1866;1968;1969;1971;…	260;327;990;1088;2007;2736;
1925	3419;4182;5438;5453;5600;7399;	N/A
1926	13;3411;5696;	N/A
1927	483;856;908;1100;5991;5992;5993;5994;5995;5996;5997;5998;5999;6003;6004;6009;6491;6497;	733;
1928	50;68;695;1064;1065;1103;1210;2847;2848;3392;3601;5710;5740;	N/A
1929	224;3038;	N/A
1930	223;1171;	N/A
1931	509;	N/A
1932	1283;7389;	N/A
1933	586;7421;	N/A
1934	582;583;7167;	N/A
1935	735;4181;	N/A
1936	736;	N/A
1937	853;854;	N/A
1938	852;1264;7269;	N/A
1939	1493;7225;	N/A
1940	1303;2376;	N/A
1941	1423;2255;	N/A
1942	5380;	N/A
1943	3819;	N/A
1944	1588;2706;	N/A
1945	2314;2315;	N/A
1946	3545;	N/A
1947	2912;3046;4193;	N/A
1948	3975;4219;	N/A
1949	3596;	N/A
1950	2913;4379;	N/A
1951	3142;3146;4155;	N/A
1952	2935;3151;	N/A
1953	3331;	N/A
1954	3329;3330;	N/A
1955	19;895;896;2212;4053;4057;4061;4064;4076;4371;5404;5579;5582;5585;6013;6016;6019;6059;6063;6085;6135;6139;6144;6148;6194;6216;6322;6386;6392;6460;6489;6592;6616;6624;6625;	N/A
1956	1744;2258;3063;3085;4055;5576;6034;6130;7045;	N/A
1957	2281;2282;4375;5669;6057;6066;6067;6070;6366;6507;6514;6541;6591;6631;6632;6640;6649;6933;6937;6939;6941;6945;6947;6998;7001;7004;7006;7009;7011;7047;7050;	N/A
1958	241;242;5564;5566;5568;6026;6028;	N/A
1959	593;618;620;621;622;915;1882;2277;2283;2285;2287;2294;2295;2449;2450;2853;2854;2855;2856;2857;2858;2859;2860;2861;2880;2882;2884;2886;2887;2888;2889;2890;2892;2893;2894;2896;2971;3422;3423;3424;4026;4107;4108;4110;4296;4297;4298;4372;4415;5431;5515;5526;5606;5609;5721;5846;5848;5852;5854;5879;5924;6104;6156;6158;6166;6171;6175;6179;6183;6190;6201;6205;6209;6213;6225;6229;6233;6237;6239;6243;6247;…	913;3795;
1960	79;134;179;180;181;182;1120;1727;2388;2542;2895;3081;3082;3083;3563;3713;3716;3717;3718;3820;3825;3969;4112;5389;5527;5614;5635;5717;5973;7128;	913;
1961	40;1119;3137;904;905;4241;2167;3552;3519;3540;3539;3541;7402;4169;	N/A
1962	88;2503;1665;1666;3078;2524;2525;2526;4436;5773;119;117;3429;3430;5344;5066;662;663;1302;5067;5068;5077;1552;3482;3483;3485;3486;4224;5075;5076;5079;1554;3489;3490;4480;5078;5080;5092;5090;5091;5094;5093;5095;5098;5096;5097;5100;5099;5101;5104;5102;5103;5106;5105;5107;5120;5118;5119;5122;2316;5121;5123;5126;3571;5124;5125;5128;5127;5129;5132;1511;3097;3098;5130;5131;5140;1186;5139;5141;5144;922;5…	N/A
1963	146;2606;2541;1728;376;1729;1730;4439;7287;	N/A
1964	3400;3401;3951;4113;3402;	N/A
1965	3409;3410;	N/A
1966	206;2037;2038;2039;2040;	N/A
1967	680;1161;4163;	N/A
1968	225;226;227;3373;	N/A
1969	1160;	N/A
1970	398;399;1388;2367;2486;2572;2806;2807;3470;3569;3887;4073;5465;5487;5493;5501;5503;	N/A
1971	1769;1770;	N/A
1972	1376;1937;1938;1940;1942;3996;1394;4434;	N/A
1973	5486;5492;5500;5502;	N/A
1974	2413;2415;7367;	N/A
1975	2414;2416;5045;5370;	N/A
1976	589;1292;	N/A
1977	1440;	N/A
1978	668;	N/A
1979	667;3388;	N/A
1980	807;	N/A
1981	808;810;	N/A
1982	809;811;	N/A
1983	7282;	N/A
1984	846;	N/A
1985	843;4239;	N/A
1986	2777;	N/A
1987	938;5333;	N/A
1988	1132;1133;2774;5332;	N/A
1989	1126;	N/A
1990	872;4240;	N/A
1991	874;	N/A
1992	985;1116;1768;2142;	260;
1993	1771;2002;2003;2342;7365;	260;
1994	986;2143;	1264;
1995	2341;2343;	N/A
1996	7227;	N/A
1997	7237;	N/A
[truncated: 3,195 more rows]

## Sheet: Liver_6_Composition
	Module_ID	Module_Rxns	Significant_Metabolites
	1	1;2;3;4;5;6;7;8;9;10;11;12;13;14;15;16;17;18;19;20;21;22;23;24;25;26;27;28;29;30;31;32;33;34;35;36;37;38;39;40;41;42;43;44;45;46;47;48;49;50;51;52;53;54;55;56;57;58;59;60;61;62;63;64;65;66;67;68;69;70;71;72;73;74;75;76;77;78;79;80;81;82;83;84;85;86;87;88;89;90;91;92;93;94;95;96;97;98;99;100;101;102;103;104;105;106;107;108;109;110;111;112;113;114;115;116;117;118;119;120;121;122;123;124;125;126;127…
	774;6775;6776;6777;6778;6779;6780;6781;6782;6783;6784;6785;6786;6787;6788;6789;6790;6791;6792;6793;6794;6795;6796;6797;6798;6799;6800;6801;6802;6803;6804;6805;6806;6807;6808;6809;6810;6811;6812;6813;6814;6815;6816;6817;6818;6819;6820;6821;6822;6823;6824;6825;6826;6827;6828;6829;6830;6831;6832;6833;6834;6835;6836;6837;6838;6839;6840;6841;6842;6843;6844;6845;6846;6847;6848;6849;6850;6851;6852;6853;…	N/A
	2	1;2;1760;8;7;333;291;431;290;145;18;262;105;264;106;107;3645;111;109;108;1225;6271;110;1223;6159;38;52;49;51;41;42;1207;5003;170;171;178;1809;1808;337;39;46;45;55;92;61;95;118;555;148;1964;336;59;60;58;1212;85;81;82;792;83;2379;67;338;84;86;230;37;358;149;339;504;214;69;70;47;48;1209;53;54;63;78;77;73;79;1102;68;50;1210;7152;1449;2394;2395;2396;97;2397;159;91;162;160;161;418;96;253;254;190;191;25…
	2;2272;3258;7439;7440;3314;2270;3488;3487;1553;5446;6746;5445;5448;1324;3084;1506;7218;7423;2933;2932;2800;2540;750;749;751;1316;1997;3762;6693;1336;3759;7409;7427;1548;3477;7243;3879;3756;2611;727;5960;5962;3369;3370;1922;519;3431;3445;3451;2150;2149;1405;3452;1977;1976;1386;3439;539;3440;1975;1974;1385;3450;2141;2140;1402;3708;1596;3705;1593;3804;4103;4105;4049;1357;1736;3777;1358;7345;7346;734…	67;69;72;146;149;151;173;174;238;241;253;282;347;364;406;426;427;433;434;446;475;527;536;538;539;541;558;559;561;571;572;577;580;582;584;585;605;624;643;674;676;681;735;739;806;812;821;922;1058;1422;1675;1687;1689;1771;1853;1928;1968;1976;2029;2038;2040;2047;2048;2051;2052;2056;2088;2089;2174;2184;2185;2190;2208;2211;2222;2223;2257;2266;2277;2278;2279;2314;2432;2467;2494;2509;2511;2515;2558;2564;…
	3	43;	N/A
	4	122;123;	N/A
	5	590;953;1293;	N/A
	6	616;3472;	N/A
	7	617;3473;	N/A
	8	629;	N/A
	9	630;	N/A
	10	631;	N/A
	11	641;642;1299;	N/A
	12	692;	N/A
	13	693;	N/A
	14	694;	N/A
	15	706;	N/A
	16	707;	N/A
	17	708;	N/A
	18	709;	N/A
	19	710;	N/A
	20	711;	N/A
	21	730;	N/A
	22	855;	N/A
	23	973;	N/A
	24	983;3737;1604;	1254;
	25	1109;	N/A
	26	1117;	N/A
	27	1295;	N/A
	28	1306;	N/A
	29	1309;	N/A
	30	1310;	N/A
	31	1410;	N/A
	32	1411;	N/A
	33	1412;	N/A
	34	1415;	N/A
	35	1428;	N/A
	36	1429;2699;1431;3824;3765;	N/A
	37	1434;	N/A
	38	1469;	N/A
	39	1474;	N/A
	40	1476;	N/A
	41	1481;	N/A
	42	1482;	N/A
	43	1503;	N/A
	44	1507;3092;3093;7387;	N/A
	45	1538;	N/A
	46	1595;3707;	N/A
	47	1737;	N/A
	48	2173;	N/A
	49	2174;	N/A
	50	2179;	N/A
	51	2180;	N/A
	52	2181;	N/A
	53	2182;	N/A
	54	2183;	N/A
	55	2184;	N/A
	56	2185;	N/A
	57	2186;	N/A
	58	2187;	N/A
	59	2188;	N/A
	60	2189;	N/A
	61	2190;	N/A
	62	2218;	N/A
	63	2300;	N/A
	64	2301;	N/A
	65	2302;	N/A
	66	2303;	N/A
	67	2344;	N/A
	68	2350;	N/A
	69	2351;	N/A
	70	2362;	N/A
	71	2569;	N/A
	72	2686;	N/A
	73	2687;	N/A
	74	2689;	N/A
	75	2690;	N/A
	76	2691;	N/A
	77	2692;	N/A
	78	2696;	N/A
	79	2697;	N/A
	80	2698;	N/A
	81	2737;	N/A
	82	2738;	N/A
	83	2739;	N/A
	84	2743;	N/A
	85	2744;	N/A
	86	2750;	N/A
	87	2758;	N/A
	88	2784;	N/A
	89	2792;	N/A
	90	2797;	N/A
	91	2808;	N/A
	92	2809;	N/A
	93	2810;	N/A
	94	2811;	N/A
	95	2812;	N/A
	96	2813;	N/A
	97	2814;	N/A
	98	2815;	N/A
	99	2816;	N/A
	100	2930;	N/A
	101	3028;	N/A
	102	3029;	N/A
	103	3030;	N/A
	104	3031;	N/A
	105	3032;	N/A
	106	3033;	N/A
	107	3050;	N/A
	108	3052;	N/A
	109	3053;	N/A
	110	3054;	N/A
	111	3055;	N/A
	112	3066;	N/A
	113	3067;	N/A
	114	3089;	2554;2555;2557;
	115	3109;	N/A
	116	3390;	N/A
	117	3391;	N/A
	118	3393;	N/A
	119	3394;	N/A
	120	3413;	N/A
	121	3414;	N/A
	122	3415;	N/A
	123	3416;	N/A
	124	3417;	N/A
	125	3475;	N/A
	126	3740;4047;3754;	N/A
	127	3742;3901;3743;	N/A
	128	3744;3840;3745;	N/A
	129	3746;3936;3937;3747;6692;	N/A
	130	3760;4101;3761;	N/A
	131	3774;	N/A
	132	3775;	N/A
	133	3810;	N/A
	134	4142;4143;4144;	N/A
	135	4180;	N/A
	136	4306;	N/A
	137	4377;	N/A
	138	4378;	N/A
	139	4435;	N/A
	140	4437;	N/A
	141	4465;	N/A
	142	4477;	N/A
	143	4508;	N/A
	144	4996;5334;6719;	N/A
	145	5052;	N/A
	146	5053;	N/A
	147	5329;	N/A
	148	5360;	N/A
	149	5375;	N/A
	150	5384;	N/A
	151	5385;	N/A
	152	5447;	N/A
	153	5449;	N/A
	154	5457;5630;5945;	N/A
	155	5469;	N/A
	156	5471;	N/A
	157	5504;	N/A
	158	5505;6761;6762;	N/A
	159	5506;	N/A
	160	5507;	N/A
	161	5508;	N/A
	162	5509;	N/A
	163	5510;5511;	N/A
	164	5518;	N/A
	165	5529;	N/A
	166	5597;5599;	N/A
	167	5605;	N/A
	168	5608;	N/A
	169	5693;	N/A
	170	5694;6763;6764;	N/A
	171	5729;5733;	N/A
	172	5730;5734;5750;	N/A
	173	5731;5735;	N/A
	174	5749;	N/A
	175	5753;5756;	N/A
	176	5755;	N/A
	177	5760;	N/A
	178	5778;5779;5780;5781;5797;5798;	N/A
	179	5808;5874;	N/A
	180	5816;	N/A
	181	5817;	N/A
	182	5837;6447;6453;6448;6446;6444;6452;6449;	N/A
	183	5843;	N/A
	184	5844;	N/A
	185	5871;	N/A
	186	5872;	N/A
	187	5873;6772;6773;6774;	N/A
	188	5883;5887;	N/A
	189	5884;5888;6775;6776;	N/A
	190	5885;5889;	N/A
	191	5886;5890;	N/A
	192	5904;6419;6778;6786;6787;6777;6779;	N/A
	193	5971;6410;	N/A
	194	6007;	3969;3970;
	195	6109;6114;6118;	N/A
	196	6115;6119;	N/A
	197	6126;	N/A
	198	6150;	N/A
	199	6191;	N/A
	200	6272;	N/A
	201	6275;	N/A
	202	6295;6334;	N/A
	203	6296;	N/A
	204	6297;	N/A
	205	6511;	N/A
	206	6517;	N/A
	207	6520;	N/A
	208	6522;	N/A
	209	6523;	N/A
	210	6530;	N/A
	211	6531;	N/A
	212	6532;6535;6538;	N/A
	213	6533;6542;	N/A
	214	6534;6537;	N/A
	215	6536;6539;	N/A
	216	6543;	N/A
	217	6550;	N/A
	218	6554;	N/A
	219	6561;6788;6789;	N/A
	220	6563;	N/A
	221	6573;	N/A
	222	6621;	N/A
	223	6622;	N/A
	224	6623;	N/A
	225	6637;	N/A
	226	6659;	N/A
	227	6662;	N/A
	228	6667;	N/A
	229	6668;	N/A
	230	6669;	N/A
	231	6670;	N/A
	232	6671;	N/A
	233	6672;	N/A
	234	6673;	N/A
	235	6678;	N/A
	236	6685;	N/A
	237	6690;	N/A
	238	6792;	N/A
	239	6794;	N/A
	240	6795;	N/A
	241	7170;7171;7301;	N/A
	242	7261;	N/A
	243	7336;	N/A
	244	7366;	N/A
	245	7376;	N/A
	246	7385;	N/A
	247	1;2;3;4;5;6;7;8;13;14;15;16;17;18;19;24;25;35;36;37;38;39;40;41;42;44;45;46;47;48;49;50;51;52;53;54;55;56;57;59;60;61;62;63;64;66;67;68;69;70;71;72;73;74;75;76;77;78;79;80;81;82;83;84;85;86;87;88;89;90;91;92;93;95;96;97;103;105;106;107;109;110;111;112;113;114;115;117;118;119;120;121;124;125;126;127;128;129;132;133;134;135;136;137;138;139;140;141;143;144;145;146;148;149;159;160;161;162;163;164;165…	67;69;72;146;149;151;173;174;238;241;253;282;347;364;406;426;427;433;434;446;475;527;536;538;539;541;558;559;561;571;572;577;580;582;584;585;605;624;643;674;676;681;735;739;806;812;821;922;1058;1422;1675;1687;1689;1771;1853;1928;1968;1976;2029;2038;2040;2047;2048;2051;2052;2056;2088;2089;2174;2184;2185;2190;2208;2211;2222;2223;2257;2266;2277;2279;2314;2432;2467;2494;2509;2511;2515;2558;2564;2592;…
	248	9;10;11;12;20;21;22;23;26;27;28;29;30;31;32;33;34;58;65;94;98;99;100;101;102;104;108;116;130;131;142;147;150;151;152;153;154;155;156;157;158;190;191;192;193;194;195;196;197;201;207;208;215;216;217;218;219;220;221;222;228;229;241;242;261;293;316;321;323;374;375;384;385;386;387;402;403;404;408;413;414;436;479;481;482;496;499;500;510;516;518;519;520;521;522;528;530;533;534;535;538;539;572;573;587;59…	2278;
	249	590;953;	N/A
	250	1293;	N/A
	251	642;	N/A
	252	641;1299;	N/A
	253	983;3737;	1254;
	254	1604;	N/A
	255	1429;2699;3824;	N/A
	256	1431;3765;	N/A
	257	3093;7387;	N/A
	258	1507;3092;	N/A
	259	3740;4047;	N/A
	260	3754;	N/A
	261	3742;	N/A
	262	3743;3901;	N/A
	263	3744;3840;	N/A
	264	3745;	N/A
	265	3936;3937;6692;	N/A
	266	3746;3747;	N/A
	267	3761;4101;	N/A
	268	3760;	N/A
	269	4143;4144;	N/A
	270	4142;	N/A
	271	4996;5334;	N/A
	272	6719;	N/A
	273	5945;	N/A
	274	5457;5630;	N/A
	275	6761;	N/A
	276	5505;6762;	N/A
	277	5694;6763;	N/A
	278	6764;	N/A
	279	5734;5750;	N/A
	280	5730;	N/A
	281	5779;5797;	N/A
	282	5778;5780;5781;5798;	N/A
	283	5837;6447;6453;	N/A
	284	6444;6446;6448;6449;6452;	N/A
	285	6774;	N/A
	286	5873;6772;6773;	N/A
	287	5884;5888;6775;	N/A
	288	6776;	N/A
	289	5904;6777;6778;6779;	N/A
	290	6419;6786;6787;	N/A
	291	6109;6118;	N/A
	292	6114;	N/A
	293	6538;	N/A
	294	6532;6535;	N/A
	295	6561;6789;	N/A
	296	6788;	N/A
	297	7171;	N/A
	298	7170;7301;	N/A
	299	1;2;3;4;5;6;7;8;13;14;15;16;17;18;19;24;25;35;36;37;38;39;41;42;45;46;47;49;50;51;52;53;54;55;56;59;60;61;62;63;64;66;67;68;69;70;71;73;75;76;77;78;80;81;82;83;84;85;86;87;91;92;93;95;96;97;105;106;112;113;115;118;120;121;124;125;126;127;128;129;132;133;135;136;137;138;139;140;141;143;144;145;148;149;159;160;161;162;163;164;165;166;167;168;170;171;172;173;174;175;176;177;178;183;184;185;186;187;1…	67;69;72;146;149;151;173;174;238;241;253;282;347;364;406;426;427;433;434;446;475;527;536;538;539;541;558;559;561;571;572;577;580;582;584;585;605;624;643;674;676;681;735;739;806;812;821;922;1058;1422;1675;1687;1689;1771;1853;1928;1968;1976;2029;2038;2040;2047;2048;2051;2052;2056;2088;2089;2174;2184;2185;2190;2208;2211;2222;2223;2257;2266;2277;2279;2314;2432;2467;2494;2509;2511;2515;2558;2564;2592;…
	300	40;44;48;57;72;74;79;88;89;90;103;107;109;110;111;114;117;119;134;146;169;179;180;181;182;200;205;206;212;243;244;257;279;285;318;327;331;332;335;376;381;398;399;401;415;416;417;422;445;477;483;484;485;515;523;524;527;529;531;532;537;540;543;553;569;570;575;585;596;601;602;605;608;611;615;618;622;633;658;662;663;667;668;680;699;703;737;746;747;767;781;782;803;807;808;809;810;811;843;846;856;858;8…	2277;4330;
	301	9;10;2861;2292;2853;2854;923;922;920;921;3460;5254;1335;3461;2290;2857;1185;1186;1183;1184;1355;5253;3462;2283;1177;1176;1351;2858;2859;2225;2224;1419;3586;2882;6797;2856;2855;2289;2860;12;11;5530;5515;3424;2884;131;130;1233;3425;3645;6273;3639;3642;5617;6092;3463;3636;5606;5609;5614;5804;5526;5519;	N/A
	302	20;21;1202;	N/A
	303	22;23;1203;	N/A
	304	26;1204;	N/A
	305	27;28;29;30;1205;	N/A
	306	31;32;33;34;1206;	N/A
	307	58;1212;	N/A
	308	65;1145;	N/A
	309	94;1216;	N/A
	310	98;99;100;1218;	N/A
	311	101;1219;	N/A
	312	102;1221;	N/A
	313	104;1220;3977;3753;	N/A
	314	108;1225;	N/A
	315	116;1228;	N/A
	316	142;518;538;207;208;2683;1959;1958;1383;2684;193;192;1957;533;534;535;1919;1918;1381;	N/A
	317	147;	N/A
	318	150;	N/A
	319	151;	N/A
	320	152;1913;1912;1378;	N/A
	321	153;528;	N/A
	322	154;195;194;1243;	N/A
	323	155;530;	N/A
	324	156;197;196;1244;	N/A
	325	157;1915;1914;1379;	N/A
	326	158;1917;1916;1380;	N/A
	327	190;191;4173;1242;	N/A
	328	201;2626;2019;2653;753;769;768;1319;979;754;771;770;1320;3247;2914;1888;1934;1935;436;1911;482;1956;2016;1921;5958;1892;2622;3303;1910;2621;3302;1909;2620;3301;1908;2619;3300;1907;2618;3299;1906;2617;3298;1905;2616;3297;1904;2664;3296;3374;1163;1953;496;949;1952;1162;2609;1468;1954;1164;3377;1902;1790;3243;1531;1789;1375;1787;1435;2360;2361;1788;3276;1851;1436;1532;3244;3242;3241;1864;1066;1068;1…	N/A
	329	215;216;1247;	N/A
	330	217;218;1248;	N/A
	331	219;220;1249;	N/A
	332	221;222;1250;	N/A
	333	228;229;1251;	N/A
	334	241;384;5564;242;386;4077;4046;6319;6317;5916;5566;5572;6026;6028;6038;6036;5574;6065;	N/A
	335	261;323;321;	N/A
	336	293;1259;	N/A
	337	316;	N/A
	338	374;375;1266;	N/A
	339	385;	N/A
	340	387;	N/A
	341	402;403;2285;2294;6276;3638;6274;1268;	N/A
	342	404;1270;	N/A
	343	408;1271;	N/A
	344	413;1272;	N/A
	345	414;1273;	N/A
	346	479;481;	N/A
	347	499;500;7272;1281;	N/A
	348	510;1254;1267;7294;7333;7368;5411;6739;6740;6741;6742;7337;7379;7338;	N/A
	349	516;952;1285;	N/A
	350	519;1922;	N/A
	351	520;1923;3379;3448;1924;521;3433;3446;2139;2138;1403;3442;3441;3432;3449;1925;522;3443;3444;2129;2128;1400;3453;2127;2126;1401;	N/A
	352	539;	N/A
	353	587;841;1213;	N/A
	354	591;592;718;1148;1143;1294;	N/A
	355	593;621;619;623;620;912;1142;2450;913;1141;2449;915;4303;4416;	N/A
	356	626;1297;	N/A
	357	627;1298;	N/A
	358	628;	N/A
	359	652;653;3632;5955;	N/A
	360	681;1245;1304;4411;4412;3776;6706;	N/A
	361	720;721;1114;919;	N/A
	362	726;954;	N/A
	363	728;955;	N/A
	364	729;956;	N/A
	365	732;1311;	N/A
	366	734;3073;3074;1733;2977;2976;1500;7381;3665;3664;2247;3059;6128;6656;6127;	N/A
	367	744;	N/A
	368	748;5968;	N/A
	369	749;750;751;1316;	N/A
	370	806;	N/A
	371	844;938;1338;5333;2777;1327;	N/A
	372	860;4019;	N/A
	373	873;	N/A
	374	876;1331;	N/A
	375	877;2217;	N/A
	376	878;880;	N/A
	377	879;881;	N/A
	378	947;2840;3169;2839;977;	N/A
	379	948;	N/A
	380	951;	N/A
	381	961;	N/A
	382	962;	N/A
	383	965;2771;3240;	N/A
	384	968;3371;	N/A
	385	971;2268;	N/A
	386	972;	N/A
	387	974;3598;	N/A
	388	980;7400;5386;5436;5451;6743;6747;	N/A
	389	981;2772;	N/A
	390	984;1340;	N/A
	391	986;2143;1766;1767;3423;3422;2434;4200;3820;7349;6416;2341;	N/A
	392	997;	N/A
	393	998;	N/A
	394	1062;	N/A
	395	1063;	N/A
	396	1104;1343;	N/A
	397	1135;	N/A
	398	1136;1346;	N/A
	399	1137;1138;2889;1140;1139;1347;1348;	N/A
	400	1144;4023;	N/A
	401	1146;	N/A
	402	1180;3644;	N/A
	403	1198;	N/A
	404	1199;3198;3199;3641;5943;3640;3200;3197;1525;5942;5723;5791;5727;5789;5725;5785;	N/A
	405	1200;	N/A
	406	1208;	N/A
	407	1209;	N/A
	408	1214;	N/A
	409	1217;	N/A
	410	1223;	N/A
	411	1227;	N/A
	412	1230;	N/A
	413	1237;	N/A
	414	1241;	N/A
	415	1255;2675;1472;1473;2671;1256;1471;	N/A
	416	1257;	N/A
	417	1261;	N/A
	418	1274;	N/A
	419	1275;	N/A
	420	1307;	N/A
	421	1308;2786;1326;3809;3812;3741;6691;	N/A
	422	1312;	N/A
	423	1313;	N/A
	424	1315;	N/A
	425	1317;	N/A
	426	1318;	N/A
	427	1324;	N/A
	428	1328;	N/A
	429	1329;	N/A
	430	1330;	N/A
	431	1333;	N/A
	432	1334;1738;1357;1736;3777;1358;7345;7346;7344;	N/A
	433	1341;	N/A
	434	1344;	N/A
	435	1345;	N/A
	436	1349;	N/A
	437	1356;	N/A
	438	1359;	N/A
	439	1362;1777;1778;	N/A
	440	1363;1779;1780;	N/A
	441	1364;1781;1782;	N/A
	442	1365;1783;1784;	N/A
	443	1366;1785;1786;	N/A
	444	1367;1791;1792;	N/A
	445	1368;1793;1794;	N/A
	446	1369;1795;1796;	N/A
	447	1370;1797;1798;	N/A
	448	1371;1799;1800;	N/A
	449	1372;1801;1802;	N/A
	450	1373;1803;1804;	N/A
	451	1374;1805;1806;	N/A
	452	1377;1890;1891;	N/A
	453	1382;	N/A
	454	1385;1974;1975;	N/A
	455	1386;1976;1977;	N/A
	456	1387;2700;1399;2799;1404;2802;1408;	N/A
	457	1393;	N/A
	458	1395;	N/A
	459	1396;	N/A
	460	1397;	N/A
	461	1398;1945;1460;1580;	N/A
	462	1402;2140;2141;	N/A
	463	1405;2149;2150;	N/A
	464	1406;	N/A
	465	1409;	N/A
	466	1416;2219;	N/A
	467	1420;	N/A
	468	1424;	N/A
	469	1426;2299;	N/A
	470	1427;	N/A
	471	1439;	N/A
	472	1441;2377;3629;3879;3756;	N/A
	473	1451;2406;	N/A
	474	1453;	N/A
	475	1457;	N/A
	476	1459;	N/A
	477	1461;	N/A
	478	1463;	N/A
	479	1465;	N/A
	480	1467;	N/A
	481	1470;	N/A
	482	1475;2742;	N/A
	483	1477;2760;	N/A
	484	1479;2761;	N/A
	485	1480;	N/A
	486	1483;	N/A
	487	1484;	N/A
	488	1487;	N/A
	489	1488;2833;	N/A
	490	1489;2835;	N/A
	491	1492;	N/A
	492	1495;2946;2456;2457;2458;2801;	N/A
	493	1496;2947;	N/A
	494	1502;	N/A
	495	1506;	N/A
	496	1514;	N/A
	497	1515;	N/A
	498	1516;	N/A
	499	1517;	N/A
	500	1520;	N/A
	501	1521;	N/A
	502	1522;	N/A
	503	1523;	N/A
	504	1534;	N/A
	505	1537;	N/A
	506	1539;3399;	N/A
	507	1540;	N/A
	508	1541;	N/A
	509	1543;	N/A
	510	1544;	N/A
	511	1547;	N/A
	512	1548;	N/A
	513	1549;	N/A
	514	1550;7362;7281;7332;7335;	N/A
	515	1551;3481;	N/A
	516	1553;5446;6746;	N/A
	517	1555;	N/A
	518	1556;	N/A
	519	1557;	N/A
	520	1558;	N/A
	521	1561;3520;3521;	N/A
	522	1562;	N/A
	523	1564;	N/A
	524	1565;	N/A
	525	1567;	N/A
	526	1568;3562;	N/A
	527	1569;	N/A
	528	1571;3570;	N/A
	529	1573;	N/A
	530	1575;3583;	N/A
	531	1578;3592;3593;6515;	N/A
	532	1579;3595;	N/A
	533	1582;2703;1583;2780;1587;3799;3750;3771;5950;6780;6781;6782;	N/A
	534	1591;3694;3695;	N/A
	535	1592;3697;3692;2448;3580;3698;3700;3699;	N/A
	536	1593;	N/A
	537	1594;3706;	N/A
	538	1596;3708;	N/A
	539	1597;	N/A
	540	1598;	N/A
	541	1599;3722;3721;2880;	N/A
	542	1600;3724;3723;2892;	N/A
	543	1601;3726;3725;2893;3713;	N/A
	544	1870;	N/A
	545	1939;1941;3729;3733;	N/A
	546	2254;	N/A
	547	2264;	N/A
	548	2437;3528;	N/A
	549	2487;2573;	2278;
	550	2507;	N/A
	551	2522;5862;5866;5911;5963;	N/A
	552	2550;	N/A
	553	2552;	N/A
	554	2592;	N/A
	555	2593;	N/A
	556	2693;	N/A
	557	2781;	N/A
	558	2787;	N/A
	559	2789;	N/A
	560	2800;	N/A
	561	2888;2896;6551;6553;6574;	N/A
	562	2894;3717;3718;	N/A
	563	2926;	N/A
	564	2963;	N/A
	565	2964;	N/A
	566	2974;	N/A
	567	2988;3003;3012;2991;2990;2992;5554;3005;	N/A
	568	3040;3069;3041;	N/A
	569	3043;3070;	N/A
	570	3051;3075;3130;3420;5414;5434;5432;5861;6121;6113;6108;6111;6123;6186;4049;4105;4103;	N/A
	571	3063;	N/A
	572	3079;	N/A
	573	3108;	N/A
	574	3333;	N/A
	575	3334;	N/A
	576	3434;	N/A
	577	3471;	N/A
	578	3492;3494;	N/A
	579	3524;	N/A
	580	3623;	N/A
	581	3637;	N/A
	582	3643;	N/A
	583	3681;	N/A
	584	3738;3849;3768;	N/A
	585	3739;	N/A
	586	3749;	N/A
	587	3751;	N/A
	588	3755;	N/A
	589	3757;	N/A
	590	3758;	N/A
	591	3763;	N/A
	592	3764;	N/A
	593	3767;	N/A
	594	3770;5439;5442;6744;6745;6412;5454;6748;	N/A
	595	3843;	N/A
	596	3983;	N/A
	597	4020;4451;6956;	N/A
	598	4048;4104;	N/A
	599	4054;	N/A
	600	4055;	N/A
	601	4058;	N/A
	602	4059;4452;	N/A
	603	4065;6650;6936;	N/A
	604	4066;4453;	N/A
	605	4068;	N/A
	606	4071;	N/A
	607	4421;	N/A
	608	4471;	N/A
	609	4486;6712;	N/A
	610	5437;5452;	N/A
	611	5440;5443;5601;5455;6413;	N/A
	612	5460;	N/A
	613	5461;5467;5470;5517;5528;	N/A
	614	5462;5481;	N/A
	615	5466;	N/A
	616	5468;5473;	N/A
	617	5475;	N/A
	618	5477;	N/A
	619	5479;	N/A
	620	5483;	N/A
	621	5485;	N/A
	622	5489;	N/A
	623	5491;	N/A
	624	5546;5548;	N/A
	625	5547;	N/A
	626	5551;5736;6042;6046;6050;	N/A
	627	5569;5602;6644;	N/A
	628	5570;5603;6645;	N/A
	629	5571;6072;6073;6074;	N/A
	630	5573;6064;	N/A
	631	5575;	N/A
	632	5576;	N/A
	633	5621;5654;5658;5662;5666;5709;5822;5828;5832;5894;5896;5898;5900;6567;6559;6151;	N/A
	634	5640;5643;5645;5648;5650;	N/A
	635	5701;5940;5705;5939;5703;	N/A
	636	5706;	N/A
	637	5721;	N/A
	638	5741;5742;	N/A
	639	5762;6455;6570;6588;	N/A
	640	5783;	N/A
	641	5787;	N/A
	642	5842;	N/A
	643	5846;5854;	N/A
	644	5848;5852;	N/A
	645	5856;	N/A
	646	5858;	N/A
	647	5879;	N/A
	648	5902;6039;5956;5957;6655;6360;	N/A
	649	5914;	N/A
	650	5915;6316;6318;	N/A
	651	5928;	N/A
	652	5953;	N/A
	653	5964;6142;6138;	N/A
	654	5974;5975;5976;5977;5978;5979;5980;5981;5989;5990;5982;5983;5984;5986;6000;5987;5988;6001;6002;	N/A
	655	6033;	N/A
	656	6034;	N/A
	657	6035;	N/A
	658	6037;	N/A
	659	6041;	N/A
	660	6058;6076;	N/A
	661	6062;6071;	N/A
	662	6067;	N/A
	663	6068;	N/A
	664	6069;	N/A
	665	6077;6078;	N/A
	666	6094;6096;6097;6098;	N/A
	667	6100;6102;6104;	N/A
	668	6105;	N/A
	669	6112;6117;6122;	N/A
	670	6140;6145;6147;	N/A
	671	6141;6143;	N/A
	672	6168;	N/A
	673	6177;	N/A
	674	6185;	N/A
	675	6193;6197;	N/A
	676	6211;	N/A
	677	6215;6253;	N/A
	678	6217;6219;	N/A
	679	6227;	N/A
	680	6235;	N/A
	681	6245;	N/A
	682	6265;	N/A
	683	6266;	N/A
	684	6267;	N/A
	685	6268;	N/A
	686	6270;	N/A
	687	6286;	N/A
	688	6292;	N/A
	689	6301;	N/A
	690	6312;	N/A
	691	6326;	N/A
	692	6327;6331;6336;	N/A
	693	6328;	N/A
	694	6329;6333;6338;	N/A
	695	6345;	N/A
	696	6375;6383;	N/A
	697	6382;	N/A
	698	6394;6401;	N/A
	699	6400;	N/A
	700	6415;6503;	N/A
	701	6423;	N/A
	702	6424;	N/A
	703	6427;	N/A
	704	6428;	N/A
	705	6433;	N/A
	706	6435;	N/A
	707	6436;	N/A
	708	6439;	N/A
	709	6450;6451;	N/A
	710	6466;6470;6468;	N/A
	711	6473;	N/A
	712	6480;6486;	N/A
	713	6485;	N/A
	714	6494;	N/A
	715	6500;	N/A
	716	6509;	N/A
	717	6521;	N/A
	718	6545;	N/A
	719	6556;6558;	N/A
	720	6569;	N/A
	721	6572;	N/A
	722	6575;	N/A
	723	6577;	N/A
	724	6578;	N/A
	725	6607;6613;	N/A
	726	6612;	N/A
	727	6628;6630;	N/A
	728	6631;	N/A
	729	6633;6634;	N/A
	730	6646;	N/A
	731	6658;6660;	N/A
	732	6664;6666;	N/A
	733	6665;	N/A
	734	6675;6677;6680;	N/A
	735	6676;	N/A
	736	6682;6684;6687;	N/A
	737	6683;	N/A
	738	6749;	N/A
	739	6750;	N/A
	740	6751;	N/A
	741	6758;	N/A
	742	6759;	N/A
	743	6760;	N/A
	744	6783;	N/A
	745	6784;	N/A
	746	6785;	N/A
	747	6875;6876;7081;6931;	N/A
	748	6893;	N/A
	749	6894;	N/A
	750	6895;	N/A
	751	6896;	N/A
	752	6897;	N/A
	753	6898;	N/A
	754	6899;	N/A
	755	6900;	N/A
	756	6901;	N/A
	757	6902;	N/A
	758	6903;	N/A
	759	6904;	N/A
	760	6905;	N/A
	761	6906;	N/A
	762	6907;	N/A
	763	6908;	N/A
	764	6909;	N/A
	765	6910;	N/A
	766	6911;	N/A
	767	6912;	N/A
	768	6913;	N/A
	769	6914;	N/A
	770	6915;	N/A
	771	6916;	N/A
	772	6917;	N/A
	773	6918;	N/A
	774	6919;	N/A
	775	6920;	N/A
	776	6921;	N/A
	777	6922;	N/A
	778	6923;	N/A
	779	6925;	N/A
	780	6926;	N/A
	781	6927;	N/A
	782	6928;	N/A
	783	6929;	N/A
	784	6930;	N/A
	785	6933;	N/A
	786	6937;	N/A
	787	6941;	N/A
	788	6944;	N/A
	789	6945;	N/A
	790	6958;	N/A
	791	6959;	N/A
	792	6962;	N/A
	793	6963;	N/A
	794	6998;	N/A
	795	7000;	N/A
	796	7001;	N/A
	797	7006;	N/A
	798	7008;	N/A
	799	7009;	N/A
	800	7031;	N/A
	801	7032;	N/A
	802	7034;	N/A
	803	7038;	N/A
	804	7046;	N/A
	805	7047;	N/A
	806	7052;	N/A
	807	7055;	N/A
	808	7056;	N/A
	809	7068;	N/A
	810	7069;	N/A
	811	7088;	N/A
	812	7103;	N/A
	813	7166;7303;7308;7331;7239;7325;7328;	N/A
	814	7193;7305;7226;7320;7321;7314;7315;	N/A
	815	7258;7288;	N/A
	816	7275;	N/A
	817	7289;	N/A
	818	7290;	N/A
	819	7306;	N/A
	820	7307;	N/A
	821	7316;	N/A
	822	7317;	N/A
	823	7322;	N/A
	824	7323;	N/A
	825	7326;	N/A
	826	7327;	N/A
	827	7329;	N/A
	828	7330;	N/A
	829	7334;	N/A
	830	7339;	N/A
	831	7340;	N/A
	832	7429;	N/A
	833	7432;	N/A
	834	2699;	N/A
	835	1429;3824;	N/A
	836	1431;	N/A
	837	3765;	N/A
	838	3937;	N/A
	839	3936;6692;	N/A
	840	3746;	N/A
	841	3747;	N/A
	842	6447;	N/A
	843	5837;6453;	N/A
	844	6444;6446;6448;	N/A
	845	6449;6452;	N/A
	846	6772;	N/A
	847	5873;6773;	N/A
	848	5888;	N/A
	849	5884;6775;	N/A
	850	6777;	N/A
	851	5904;6778;6779;	N/A
	852	6787;	N/A
	853	6419;6786;	N/A
	854	1;2;3;4;5;7;8;13;18;37;38;39;41;42;45;46;47;49;50;51;52;53;54;55;56;59;63;64;67;68;69;70;71;73;75;76;77;78;80;81;82;83;84;85;86;87;91;96;97;105;106;113;115;120;121;124;125;126;127;128;129;132;133;135;137;139;140;141;143;144;145;148;149;159;160;161;162;163;164;165;167;170;171;176;178;183;186;198;199;202;203;204;209;210;213;214;223;224;230;235;236;237;238;239;240;245;246;248;249;250;251;252;253;254…	67;69;72;146;149;151;173;174;238;241;253;282;347;364;406;426;427;433;434;446;475;527;536;538;539;541;558;559;561;571;572;577;580;582;584;585;605;624;643;674;676;681;735;739;806;812;821;922;1058;1422;1675;1687;1689;1771;1853;1928;1968;1976;2029;2038;2040;2047;2048;2051;2052;2056;2088;2089;2174;2184;2185;2190;2208;2211;2222;2223;2257;2266;2277;2279;2314;2432;2467;2494;2509;2511;2515;2558;2564;2592;…
	855	6;14;15;16;17;19;24;25;35;36;60;61;62;66;92;93;95;112;118;136;138;166;168;172;173;174;175;177;184;185;187;188;189;211;225;226;227;231;232;233;234;247;258;278;284;322;369;372;405;412;421;446;447;448;452;453;455;456;457;459;463;470;471;472;473;474;475;547;558;581;588;589;595;599;600;604;607;610;614;646;665;683;698;719;722;731;759;760;761;763;764;783;784;805;867;895;896;903;944;987;990;994;1130;1147…	2038;2759;2816;4729;
	856	40;1119;3137;904;905;4241;2167;3552;3519;3540;3539;3541;7402;3542;4169;3969;1120;179;180;181;182;5711;90;1106;1100;89;2763;1478;2764;2762;5341;5066;662;663;1302;5067;4192;5068;5077;1552;3482;3483;3485;3486;543;4224;5075;5076;5079;1554;3489;3490;4480;5078;5080;5092;5090;5091;5094;4484;5093;5095;5098;4485;5096;5097;5100;5099;5101;5104;5102;5103;5106;5105;5107;5120;569;570;4187;4188;1289;4487;5118;5…	N/A
	857	44;	N/A
	858	48;	N/A
	859	57;2933;	N/A
	860	72;	N/A
	861	74;	N/A
	862	103;	N/A
	863	107;	N/A
	864	114;	N/A
	865	134;3141;	N/A
	866	169;	N/A
	867	200;	N/A
	868	205;	N/A
	869	206;331;4164;332;2629;4163;680;1160;1161;	N/A
	870	243;4283;1527;7347;7341;2794;257;1253;1433;3787;1252;3748;	N/A
	871	244;6845;	N/A
	872	279;	N/A
	873	285;	N/A
	874	318;3034;335;3226;1529;2442;1394;3996;1376;1937;1938;1940;1942;2367;1388;398;2807;2486;2490;2572;3887;399;2806;4073;3470;1361;5465;3569;5487;5493;5501;5503;4434;2440;1528;3234;2435;2436;3235;3236;2444;1530;3230;3477;7243;2482;3189;3185;3191;3186;3192;3184;3204;3193;3187;3194;3188;3195;5809;3190;	2277;
	875	327;	N/A
	876	401;	N/A
	877	415;	N/A
	878	416;	N/A
	879	417;	N/A
	880	422;	N/A
	881	445;3216;3217;	N/A
	882	477;	N/A
	883	515;1284;	N/A
	884	523;1815;3378;3437;3438;3447;	N/A
	885	524;1816;1825;1822;	N/A
	886	527;1817;1831;1829;3435;1830;3454;	N/A
	887	529;1819;1832;1833;1834;1835;1836;3436;	N/A
	888	531;1821;	N/A
	889	532;1837;1827;1828;	N/A
	890	537;	N/A
	891	540;1920;	N/A
	892	553;3166;3167;	N/A
	893	575;	N/A
	894	585;1291;	N/A
	895	596;	N/A
	896	601;	N/A
	897	602;	N/A
	898	605;	N/A
	899	608;	N/A
	900	611;	N/A
	901	615;	N/A
	902	633;	N/A
	903	667;668;3388;3403;3404;	N/A
	904	699;	N/A
	905	703;	N/A
	906	737;	N/A
	907	746;747;	N/A
	908	767;	N/A
	909	781;782;	N/A
	910	803;807;808;809;810;811;7282;3676;3677;3678;3679;3680;7404;	N/A
	911	843;846;4239;	N/A
	912	858;	N/A
	913	868;	N/A
	914	870;1101;	N/A
	915	872;874;4240;1132;1133;2774;1126;5332;	N/A
	916	907;	N/A
	917	929;	N/A
	918	930;4195;	N/A
	919	941;942;	N/A
	920	945;	N/A
	921	969;	N/A
	922	976;	N/A
	923	982;2610;1932;	N/A
	924	985;2142;1116;2342;1768;2343;1771;2002;7365;2003;	N/A
	925	991;992;	N/A
	926	995;6874;	N/A
	927	1074;	N/A
	928	1075;	N/A
	929	1098;	N/A
	930	1099;	N/A
	931	1154;	N/A
	932	1158;	N/A
	933	1165;	N/A
	934	1166;	N/A
	935	1167;	N/A
	936	1168;1869;	N/A
	937	1169;1868;	N/A
	938	1170;1867;	N/A
	939	1173;1175;1352;	N/A
	940	1179;	N/A
	941	1182;	N/A
	942	1192;1193;	N/A
	943	1194;	N/A
	944	1195;	N/A
	945	1196;	N/A
	946	1197;	N/A
	947	1201;	N/A
	948	1211;	N/A
	949	1215;	N/A
	950	1222;	N/A
	951	1224;	N/A
	952	1226;	N/A
	953	1229;	N/A
	954	1231;	N/A
	955	1232;	N/A
	956	1234;	N/A
	957	1235;	N/A
	958	1236;	N/A
	959	1238;	N/A
	960	1258;	N/A
	961	1260;	N/A
	962	1269;	N/A
	963	1276;	N/A
	964	1290;	N/A
	965	1296;	N/A
	966	1301;	N/A
	967	1314;	N/A
	968	1332;	N/A
	969	1336;	N/A
	970	1339;	N/A
	971	1350;	N/A
	972	1353;	N/A
	973	1354;	N/A
	974	1384;7164;7194;7227;7237;	N/A
	975	1413;2216;	N/A
	976	1414;	N/A
	977	1418;	N/A
	978	1422;	N/A
	979	1432;	N/A
	980	1445;	N/A
	981	1446;	N/A
	982	1447;	N/A
	983	1448;	N/A
	984	1450;	N/A
	985	1452;	N/A
	986	1454;	N/A
	987	1455;	N/A
	988	1456;	N/A
	989	1464;	N/A
	990	1485;1720;2825;	N/A
	991	1486;	N/A
	992	1491;	N/A
	993	1498;	N/A
	994	1501;7256;	N/A
	995	1504;4194;7233;7438;7383;7424;	N/A
	996	1519;	N/A
	997	1526;	N/A
	998	1533;	N/A
	999	1545;	N/A
	1000	1559;	N/A
	1001	1560;3525;3522;3491;3526;	N/A
	1002	1574;	N/A
	1003	1576;	N/A
	1004	1577;3588;	N/A
	1005	1584;	N/A
	1006	1585;6006;1586;	N/A
	1007	1589;	N/A
	1008	1603;	N/A
	1009	1607;	N/A
	1010	1743;4189;4190;7348;7178;7422;	N/A
	1011	1744;	N/A
	1012	1807;	N/A
	1013	1818;	N/A
	1014	1820;	N/A
	1015	1823;	N/A
	1016	1824;	N/A
	1017	1826;	N/A
	1018	1844;3293;	N/A
	1019	1845;3294;	N/A
	1020	1846;3295;	N/A
	1021	1847;3271;	N/A
	1022	1848;3272;	N/A
	1023	1849;3273;	N/A
	1024	1850;3274;	N/A
	1025	1852;3239;	N/A
	1026	1853;	N/A
	1027	1854;3277;	N/A
	1028	1856;3237;	N/A
	1029	1857;	N/A
	1030	1858;3281;	N/A
	1031	1860;	N/A
	1032	1861;3290;	N/A
	1033	1862;3291;	N/A
	1034	1863;3292;	N/A
	1035	1944;	N/A
	1036	1947;2818;2817;	N/A
	1037	1949;2820;2819;	N/A
	1038	2014;	N/A
	1039	2025;	N/A
	1040	2027;	N/A
	1041	2028;	N/A
	1042	2029;	N/A
	1043	2030;	N/A
	1044	2031;	N/A
	1045	2032;	N/A
	1046	2033;	N/A
	1047	2034;	N/A
	1048	2035;	N/A
	1049	2042;	N/A
	1050	2058;2059;2172;5903;6418;	N/A
	1051	2101;	N/A
	1052	2102;	N/A
	1053	2145;2146;2147;2148;4419;2775;7360;	N/A
	1054	2168;	N/A
	1055	2223;	N/A
	1056	2233;	N/A
	1057	2235;2480;	N/A
	1058	2251;2252;	N/A
	1059	2257;5751;	N/A
	1060	2261;	N/A
	1061	2269;	N/A
	1062	2270;	N/A
	1063	2271;	N/A
	1064	2272;	N/A
	1065	2281;4375;2282;5669;6066;6070;6057;6366;6370;6464;6507;6514;6541;6591;6632;6640;6643;6649;5568;5562;3916;6024;6939;6947;7004;7011;7050;7045;	N/A
	1066	2305;	N/A
	1067	2307;3143;3145;3885;3147;3152;3886;2936;3150;	N/A
	1068	2352;	N/A
	1069	2371;5428;	N/A
	1070	2403;	N/A
	1071	2419;	N/A
	1072	2423;	N/A
	1073	2427;	N/A
	1074	2431;	N/A
	1075	2478;	N/A
	1076	2479;2538;2537;	N/A
	1077	2502;	N/A
	1078	2505;	N/A
	1079	2516;2607;	N/A
	1080	2543;	N/A
	1081	2545;3042;	N/A
	1082	2547;	N/A
	1083	2549;	N/A
	1084	2553;2562;2559;2558;2561;	N/A
	1085	2566;6344;2987;2910;2989;	N/A
	1086	2570;	N/A
	1087	2608;	N/A
	1088	2611;	N/A
	1089	2665;7216;7217;	N/A
	1090	2695;7218;7423;	N/A
	1091	2769;	N/A
	1092	2823;2824;4002;	N/A
	1093	2828;	N/A
	1094	2829;4468;	N/A
	1095	2908;	N/A
	1096	2920;	N/A
	1097	2922;5405;	N/A
	1098	2927;	N/A
	1099	2932;	N/A
	1100	3037;	N/A
	1101	3081;3082;3083;5527;	N/A
	1102	3084;	N/A
	1103	3085;	N/A
	1104	3086;3126;3087;	N/A
	1105	3123;	N/A
	1106	3127;	N/A
	1107	3128;	N/A
	1108	3129;	N/A
	1109	3133;4162;5596;5598;7388;5444;	N/A
	1110	3160;	N/A
	1111	3215;	N/A
	1112	3218;	N/A
	1113	3219;	N/A
	1114	3220;	N/A
	1115	3221;	N/A
	1116	3222;	N/A
	1117	3225;	N/A
	1118	3229;	N/A
	1119	3233;	N/A
	1120	3238;	N/A
	1121	3261;	N/A
	1122	3262;	N/A
	1123	3275;	N/A
	1124	3278;	N/A
	1125	3282;	N/A
	1126	3283;	N/A
	1127	3286;	N/A
	1128	3288;	N/A
	1129	3338;	N/A
	1130	3342;	N/A
	1131	3343;	N/A
	1132	3351;	N/A
	1133	3383;	N/A
	1134	3400;3401;4113;3402;	N/A
	1135	3431;3445;3451;3452;	N/A
	1136	3439;	N/A
	1137	3440;	N/A
	1138	3450;	N/A
	1139	3458;	N/A
	1140	3474;	N/A
	1141	3476;	N/A
	1142	3487;3488;5445;5448;	N/A
	1143	3501;	N/A
	1144	3506;	N/A
	1145	3511;	N/A
	1146	3527;	N/A
	1147	3560;	N/A
	1148	3582;	N/A
	1149	3584;3585;	N/A
	1150	3591;	N/A
	1151	3611;	N/A
	1152	3685;	N/A
	1153	3705;	N/A
	1154	3714;3715;	N/A
	1155	3719;7257;	N/A
	1156	3720;	N/A
	1157	3727;3728;	N/A
	1158	3752;	N/A
	1159	3759;	N/A
	1160	3762;	N/A
	1161	3769;	N/A
	1162	3772;7412;	N/A
	1163	3918;	N/A
	1164	3946;	N/A
	1165	3952;	N/A
	1166	3965;	N/A
	1167	4008;	N/A
	1168	4031;	N/A
	1169	4038;	N/A
	1170	4040;	N/A
	1171	4042;	N/A
	1172	4045;	N/A
	1173	4053;	N/A
	1174	4057;	N/A
	1175	4061;	N/A
	1176	4064;	N/A
	1177	4076;	N/A
	1178	4089;	N/A
	1179	4097;	N/A
	1180	4186;	N/A
	1181	4196;	N/A
	1182	4228;	N/A
	1183	4229;	N/A
	1184	4354;	N/A
	1185	4358;	N/A
	1186	4362;	N/A
	1187	4407;	N/A
	1188	4409;	N/A
	1189	5330;6714;	N/A
	1190	5373;	N/A
	1191	5388;	N/A
	1192	5389;	N/A
	1193	5408;	N/A
	1194	5413;	N/A
	1195	5417;	N/A
	1196	5435;5450;	N/A
	1197	5441;	N/A
	1198	5463;	N/A
	1199	5516;	N/A
	1200	5538;	N/A
	1201	5545;	N/A
	1202	5556;	N/A
	1203	5625;	N/A
	1204	5626;	N/A
	1205	5627;	N/A
	1206	5628;	N/A
	1207	5714;	N/A
	1208	5739;	N/A
	1209	5761;	N/A
	1210	5763;6457;	N/A
	1211	5833;7283;7390;	N/A
	1212	5944;	N/A
	1213	5959;	N/A
	1214	5961;	N/A
	1215	6106;	N/A
	1216	6107;6110;	N/A
	1217	6124;	N/A
	1218	6167;	N/A
	1219	6176;	N/A
	1220	6184;	N/A
	1221	6210;	N/A
	1222	6214;6252;	N/A
	1223	6226;	N/A
	1224	6234;	N/A
	1225	6244;	N/A
	1226	6257;6258;	N/A
	1227	6285;	N/A
	1228	6291;	N/A
	1229	6300;	N/A
	1230	6311;	N/A
	1231	6325;	N/A
	1232	6350;	4330;
	1233	6411;	N/A
	1234	6454;	N/A
	1235	6471;	N/A
	1236	6504;6576;	N/A
	1237	6510;	N/A
	1238	6518;6524;6525;6526;	N/A
	1239	6557;6560;	N/A
	1240	6562;	N/A
	1241	6654;	N/A
	1242	6693;	N/A
	1243	6699;	N/A
	1244	6700;	N/A
	1245	6707;	N/A
	1246	6708;	N/A
	1247	6709;	N/A
	1248	6713;	N/A
	1249	6715;	N/A
	1250	6720;	N/A
	1251	6752;	N/A
	1252	6753;	N/A
	1253	6754;	N/A
	1254	6755;	N/A
	1255	6756;	N/A
	1256	6757;	N/A
	1257	6765;	N/A
	1258	6766;	N/A
	1259	6767;	N/A
	1260	6768;	N/A
	1261	6769;	N/A
	1262	6770;	N/A
	1263	6771;	N/A
	1264	6801;	N/A
	1265	6806;	N/A
	1266	6808;	N/A
	1267	6810;	N/A
	1268	6812;	N/A
	1269	6813;6815;	N/A
	1270	6819;6821;	N/A
	1271	6822;6968;	N/A
	1272	6825;	N/A
	1273	6828;	N/A
	1274	6829;	N/A
	1275	6832;	N/A
	1276	6835;	N/A
	1277	6837;	N/A
	1278	6839;	N/A
	1279	6847;	N/A
	1280	6850;6854;6855;	N/A
	1281	6851;6852;	N/A
	1282	6859;	N/A
	1283	6862;6863;	N/A
	1284	6864;6866;	N/A
	1285	6868;	N/A
	1286	6870;	N/A
	1287	6871;	N/A
	1288	6873;7139;	N/A
	1289	6878;	N/A
	1290	6879;	N/A
	1291	6880;	N/A
	1292	6881;	N/A
	1293	6882;	N/A
	1294	6883;	N/A
	1295	6884;	N/A
	1296	6888;6889;	N/A
	1297	6890;6892;	N/A
	1298	6924;	N/A
	1299	7093;	N/A
	1300	7094;	N/A
	1301	7095;	N/A
	1302	7096;	N/A
	1303	7097;	N/A
	1304	7098;	N/A
	1305	7099;	N/A
	1306	7100;	N/A
	1307	7101;	N/A
	1308	7102;	N/A
	1309	7104;	N/A
	1310	7105;	N/A
	1311	7106;	N/A
	1312	7107;	N/A
	1313	7108;	N/A
	1314	7109;	N/A
	1315	7110;	N/A
	1316	7111;	N/A
	1317	7113;	N/A
	1318	7117;	N/A
	1319	7120;	N/A
	1320	7121;	N/A
	1321	7124;	N/A
	1322	7125;	N/A
	1323	7126;	N/A
	1324	7127;	N/A
	1325	7130;7138;	N/A
	1326	7133;7135;	N/A
	1327	7146;	N/A
	1328	7147;	N/A
	1329	7148;	N/A
	1330	7149;	N/A
	1331	7150;	N/A
	1332	7151;	N/A
	1333	7215;	N/A
	1334	7293;	N/A
	1335	7302;	N/A
	1336	7304;	N/A
	1337	7309;	N/A
	1338	7310;	N/A
	1339	7311;	N/A
	1340	7312;	N/A
	1341	7313;	N/A
	1342	7318;	N/A
	1343	7319;	N/A
	1344	7324;	N/A
	1345	7415;	N/A
	1346	7418;	N/A
	1347	7425;	N/A
	1348	7426;	N/A
	1349	7427;	N/A
	1350	7431;	N/A
	1351	7433;	N/A
	1352	7434;	N/A
	1353	1176;1177;1183;1184;1185;1186;1351;1355;1419;2224;2225;2283;2290;2857;2858;2859;3462;3463;3636;3642;5253;5606;5609;5614;5617;5804;6092;	N/A
	1354	9;10;11;12;130;131;920;921;922;923;1233;1335;2289;2292;2853;2854;2855;2856;2860;2861;2882;2884;3424;3425;3460;3461;3586;3639;3645;5254;5515;5519;5526;5530;6273;6797;	N/A
	1355	20;1202;	N/A
	1356	21;	N/A
	1357	1203;	N/A
	1358	22;23;	N/A
	1359	27;28;1205;	N/A
	1360	29;30;	N/A
	1361	31;32;1206;	N/A
	1362	33;34;	N/A
	1363	98;99;100;	N/A
	1364	1218;	N/A
	1365	104;1220;3977;	N/A
	1366	3753;	N/A
	1367	192;193;207;208;538;1383;1957;1958;1959;2683;2684;	N/A
	1368	142;518;533;534;535;1381;1918;1919;	N/A
	1369	152;1913;	N/A
	1370	1378;1912;	N/A
	1371	154;195;	N/A
	1372	194;1243;	N/A
	1373	196;1244;	N/A
	1374	156;197;	N/A
	1375	1379;1914;	N/A
	1376	157;1915;	N/A
	1377	158;1917;	N/A
	1378	1380;1916;	N/A
	1379	1242;4173;	N/A
	1380	190;191;	N/A
	1381	201;436;482;753;754;755;756;757;768;769;770;771;772;773;774;775;776;777;934;935;936;937;978;979;1319;1320;1321;1322;1323;1337;1425;1437;1438;1602;1605;1855;1859;1888;1889;1892;1893;1894;1895;1896;1897;1898;1899;1900;1901;1902;1903;1904;1905;1906;1907;1908;1909;1910;1911;1921;1927;1934;1935;1956;2015;2016;2018;2019;2020;2021;2022;2023;2024;2026;2037;2038;2039;2040;2041;2296;2297;2298;2318;2319;232…	N/A
	1382	496;572;573;949;970;975;1066;1067;1068;1069;1070;1071;1072;1073;1078;1079;1080;1081;1082;1083;1084;1085;1086;1087;1088;1089;1090;1091;1092;1093;1094;1095;1162;1163;1164;1375;1435;1436;1468;1531;1532;1787;1788;1789;1790;1851;1864;1872;1873;1887;1952;1953;1954;2036;2136;2137;2176;2177;2192;2193;2196;2197;2201;2202;2205;2206;2207;2208;2209;2210;2360;2361;2472;2474;2476;2477;2536;2609;3241;3242;3243;…	N/A
	1383	216;	N/A
	1384	215;1247;	N/A
	1385	1248;	N/A
	1386	217;218;	N/A
	1387	1249;	N/A
	1388	219;220;	N/A
	1389	1250;	N/A
	1390	221;222;	N/A
	1391	228;1251;	N/A
	1392	229;	N/A
	1393	241;242;384;386;5564;5566;5572;5574;6026;6028;6036;6038;6065;	N/A
	1394	4046;4077;5916;6317;6319;	N/A
	1395	321;	N/A
	1396	261;323;	N/A
	1397	374;1266;	N/A
	1398	375;	N/A
	1399	402;403;2285;2294;3638;6274;6276;	N/A
	1400	1268;	N/A
	1401	500;7272;	N/A
	1402	499;1281;	N/A
	1403	5411;6739;6740;6741;6742;7368;	N/A
	1404	510;1254;1267;7294;7333;7337;7338;7379;	N/A
	1405	516;1285;	N/A
	1406	952;	N/A
	1407	520;521;1403;1923;1924;2138;2139;3379;3432;3433;3441;3442;3446;3448;	N/A
	1408	522;1400;1401;1925;2126;2127;2128;2129;3443;3444;3449;3453;	N/A
	1409	1213;	N/A
	1410	587;841;	N/A
	1411	718;1143;1148;	N/A
	1412	591;592;1294;	N/A
	1413	620;912;913;915;1141;1142;2449;2450;4303;4416;	N/A
	1414	593;619;621;623;	N/A
	1415	653;3632;	N/A
	1416	652;5955;	N/A
	1417	3776;4411;4412;6706;	N/A
	1418	681;1245;1304;	N/A
	1419	720;721;	N/A
	1420	919;1114;	N/A
	1421	1500;1733;2976;2977;3073;3074;7381;	N/A
	1422	734;2247;3059;3664;3665;6127;6128;6656;	N/A
	1423	1316;	N/A
	1424	749;750;751;	N/A
	1425	844;938;1338;5333;	N/A
	1426	1327;2777;	N/A
	1427	977;2839;	N/A
	1428	947;2840;3169;	N/A
	1429	3240;	N/A
	1430	965;2771;	N/A
	1431	980;5386;5436;7400;	N/A
	1432	5451;6743;6747;	N/A
	1433	986;1766;1767;2143;2341;3820;6416;7349;	N/A
	1434	2434;3422;3423;4200;	N/A
	1435	1137;1138;1348;	N/A
	1436	1139;1140;1347;2889;	N/A
	1437	1525;3197;3200;3640;5723;5725;5727;5785;5789;5791;5942;5943;	N/A
	1438	1199;3198;3199;3641;	N/A
	1439	1256;1471;2671;	N/A
	1440	1255;1472;1473;2675;	N/A
	1441	1308;1326;2786;3809;	N/A
	1442	3741;3812;6691;	N/A
	1443	1334;1357;1358;1736;1738;3777;7344;	N/A
	1444	7345;7346;	N/A
	1445	1362;	N/A
	1446	1777;1778;	N/A
	1447	1779;1780;	N/A
	1448	1363;	N/A
	1449	1364;1781;	N/A
	1450	1782;	N/A
	1451	1784;	N/A
	1452	1365;1783;	N/A
	1453	1366;	N/A
	1454	1785;1786;	N/A
	1455	1367;1791;	N/A
	1456	1792;	N/A
	1457	1368;	N/A
	1458	1793;1794;	N/A
	1459	1795;1796;	N/A
	1460	1369;	N/A
	1461	1370;	N/A
	1462	1797;1798;	N/A
	1463	1799;1800;	N/A
	1464	1371;	N/A
	1465	1372;	N/A
	1466	1801;1802;	N/A
	1467	1804;	N/A
	1468	1373;1803;	N/A
	1469	1806;	N/A
	1470	1374;1805;	N/A
	1471	1890;1891;	N/A
	1472	1377;	N/A
	1473	1385;	N/A
	1474	1974;1975;	N/A
	1475	1386;1976;	N/A
	1476	1977;	N/A
	1477	1399;1404;2700;2799;	N/A
	1478	1387;1408;2802;	N/A
	1479	1398;1945;	N/A
	1480	1460;1580;	N/A
	1481	2141;	N/A
	1482	1402;2140;	N/A
	1483	1405;	N/A
	1484	2149;2150;	N/A
	1485	1441;2377;3879;	N/A
	1486	3629;3756;	N/A
	1487	1495;2456;2946;	N/A
	1488	2457;2458;2801;	N/A
	1489	7281;7335;7362;	N/A
	1490	1550;7332;	N/A
	1491	5446;6746;	N/A
	1492	1553;	N/A
	1493	3521;	N/A
	1494	1561;3520;	N/A
	1495	1578;3592;	N/A
	1496	3593;6515;	N/A
	1497	1582;2703;5950;6780;6781;6782;	N/A
	1498	1583;1587;2780;3750;3771;3799;	N/A
	1499	1591;3694;	N/A
	1500	3695;	N/A
	1501	1592;3697;3698;3699;3700;	N/A
	1502	2448;3580;3692;	N/A
	1503	1599;3722;	N/A
	1504	2880;3721;	N/A
	1505	2892;3723;	N/A
	1506	1600;3724;	N/A
	1507	2893;3713;	N/A
	1508	1601;3725;3726;	N/A
	1509	3729;3733;	N/A
	1510	1939;1941;	N/A
	1511	2522;5862;5866;	N/A
	1512	5911;5963;	N/A
	1513	6551;6553;6574;	N/A
	1514	2888;2896;	N/A
	1515	2894;3717;	N/A
	1516	3718;	N/A
	1517	2988;3003;3005;5554;	N/A
	1518	2990;2991;2992;3012;	N/A
	1519	3040;3069;	N/A
	1520	3041;	N/A
	1521	3420;5414;5432;5434;5861;6108;6111;6113;6121;6123;6186;	N/A
	1522	3051;3075;3130;4049;4103;4105;	N/A
	1523	3768;	N/A
	1524	3738;3849;	N/A
	1525	3770;5439;5442;6744;6745;	N/A
	1526	5454;6412;6748;	N/A
	1527	6956;	N/A
	1528	4020;4451;	N/A
	1529	4065;6650;	N/A
	1530	6936;	N/A
	1531	5440;5443;5601;	N/A
	1532	5455;6413;	N/A
	1533	5467;5470;	N/A
	1534	5461;5517;5528;	N/A
	1535	5551;5736;6046;	N/A
	1536	6042;6050;	N/A
	1537	6644;	N/A
	1538	5569;5602;	N/A
	1539	5603;	N/A
	1540	5570;6645;	N/A
	1541	5571;6072;6073;	N/A
	1542	6074;	N/A
	1543	5621;5654;5658;5662;5666;5709;5822;5828;5832;5894;5896;5898;5900;6567;	N/A
	1544	6151;6559;	N/A
	1545	5645;5650;	N/A
	1546	5640;5643;5648;	N/A
	1547	5705;5939;5940;	N/A
	1548	5701;5703;	N/A
	1549	5762;6455;	N/A
	1550	6570;6588;	N/A
	1551	5956;5957;6039;6655;	N/A
	1552	5902;6360;	N/A
	1553	6318;	N/A
	1554	5915;6316;	N/A
	1555	6138;	N/A
	1556	5964;6142;	N/A
	1557	5974;5975;5976;5977;5978;5979;5980;5981;5982;5983;5984;5986;5987;5988;	N/A
	1558	5989;5990;6000;6001;6002;	N/A
	1559	6094;6096;6098;	N/A
	1560	6097;	N/A
	1561	6102;6104;	N/A
	1562	6100;	N/A
	1563	6117;	N/A
	1564	6112;6122;	N/A
	1565	6145;6147;	N/A
	1566	6140;	N/A
	1567	6331;	N/A
	1568	6327;6336;	N/A
	1569	6329;6338;	N/A
	1570	6333;	N/A
	1571	6468;	N/A
	1572	6466;6470;	N/A
	1573	6675;	N/A
	1574	6677;6680;	N/A
	1575	6682;6684;	N/A
	1576	6687;	N/A
	1577	6875;6931;	N/A
	1578	6876;7081;	N/A
	1579	7239;7325;7328;7331;	N/A
	1580	7166;7303;7308;	N/A
	1581	7193;7305;7314;7315;	N/A
	1582	7226;7320;7321;	N/A
	1583	6448;	N/A
	1584	6444;6446;	N/A
	1585	5904;6778;	N/A
	1586	6779;	N/A
	1587	18;37;38;39;41;42;45;46;47;50;51;53;55;56;59;64;67;68;69;70;71;73;75;76;77;80;81;82;83;84;85;86;87;97;105;106;115;120;121;139;140;143;144;145;148;149;159;160;161;162;167;183;186;198;202;203;204;209;210;213;214;223;224;230;235;237;238;239;240;245;246;250;251;252;255;256;259;260;262;263;264;265;268;269;270;271;272;273;274;275;276;277;280;281;283;286;288;289;290;291;292;294;295;296;297;298;299;300;3…	67;69;72;146;149;151;173;174;238;241;253;282;347;364;406;426;427;433;434;446;475;527;536;538;539;541;558;559;561;571;572;577;580;582;584;585;605;624;643;674;676;681;735;739;806;812;821;922;1058;1422;1675;1687;1689;1771;1853;1928;1968;1976;2029;2038;2040;2047;2048;2051;2052;2056;2088;2089;2174;2184;2185;2190;2208;2211;2222;2223;2257;2266;2279;2314;2432;2467;2494;2509;2511;2515;2558;2564;2592;2594;…
	1588	1;2;3;4;5;7;8;13;49;52;54;63;78;91;96;113;124;125;126;127;128;129;132;133;135;137;141;163;164;165;170;171;176;178;199;236;248;249;253;254;266;267;282;287;314;317;340;343;344;367;373;382;383;411;443;444;449;458;460;461;462;464;465;466;467;468;469;509;554;556;557;562;564;565;567;568;571;577;582;583;586;612;635;639;640;650;651;656;674;676;677;691;696;700;705;735;736;745;752;815;817;819;822;824;826;8…	2277;3084;4341;4342;
	1589	6;	N/A
	1590	14;24;2863;15;25;2897;16;35;3515;17;36;3696;3855;62;3926;322;3957;446;231;447;232;448;233;452;234;453;665;455;987;456;1668;61;92;66;166;93;168;184;247;372;95;118;1964;369;1967;558;2211;1667;759;187;763;284;990;421;994;595;1670;457;1669;459;1671;463;1673;470;1674;471;1675;472;1676;473;1678;474;1679;475;1680;607;2250;599;2345;600;2512;604;2521;610;1691;1187;1188;719;722;3992;1878;1876;7352;3999;168…	N/A
	1591	19;1685;760;172;761;173;764;174;3125;175;3913;177;3925;1687;895;1694;896;1696;1706;2212;1698;1708;1700;4043;1703;1709;4371;1704;1710;5393;1705;5404;1707;5424;2948;4351;3339;5427;3340;5536;3911;5589;5591;5579;5582;5585;5595;5593;5682;5685;5688;5690;5692;5938;6022;6030;6013;6016;6019;6059;6060;6032;6061;6063;6085;6131;6132;6137;6146;6148;6135;6139;6144;6152;6192;6194;6216;6218;6379;6381;6386;6322;6…	4729;
	1592	60;	N/A
	1593	112;3945;	N/A
	1594	136;	N/A
	1595	138;	N/A
	1596	185;188;189;	N/A
	1597	211;1239;2906;	N/A
	1598	225;226;227;3373;	N/A
	1599	278;	N/A
	1600	405;	N/A
	1601	412;581;547;	N/A
	1602	646;	N/A
	1603	805;	N/A
	1604	903;	N/A
	1605	1130;2778;4134;	N/A
	1606	1240;	N/A
	1607	1263;	N/A
	1608	1277;	N/A
	1609	1305;	N/A
	1610	1360;	N/A
	1611	1407;2155;	N/A
	1612	1462;	N/A
	1613	1505;	N/A
	1614	1518;	N/A
	1615	1546;	N/A
	1616	1609;1610;1611;1613;1617;4028;4051;4087;4091;4093;4095;4099;4360;	N/A
	1617	2065;2170;	2038;
	1618	2090;	N/A
	1619	2144;	N/A
	1620	2304;2309;3139;	N/A
	1621	2335;2336;2337;2338;7364;	N/A
	1622	2601;3947;	N/A
	1623	2751;	N/A
	1624	2782;	N/A
	1625	2790;3550;	N/A
	1626	3048;	N/A
	1627	3635;	N/A
	1628	3711;	2759;
	1629	3825;4112;3951;	N/A
	1630	4191;	2816;
	1631	5553;	N/A
	1632	6374;	N/A
	1633	6393;	N/A
	1634	6479;	N/A
	1635	6606;	N/A
	1636	6697;	N/A
	1637	7260;	N/A
	1638	7428;	N/A
	1639	7430;	N/A
	1640	7435;	N/A
	1641	40;79;88;89;90;117;119;146;179;180;181;182;212;376;381;483;484;485;543;569;570;658;856;904;905;908;910;1100;1105;1106;1107;1119;1120;1246;1279;1289;1302;1342;1443;1444;1478;1509;1510;1511;1512;1542;1552;1554;1566;1570;1665;1666;1727;1728;1729;1730;2167;2316;2385;2386;2387;2388;2451;2453;2503;2524;2525;2526;2541;2542;2606;2762;2763;2764;2956;2957;2958;2960;3078;3094;3095;3097;3098;3100;3101;3102;3…	N/A
	1642	109;110;111;618;622;662;663;1417;1718;2124;2134;2135;2220;2221;2248;2277;2278;2280;2284;2286;2287;2293;2295;2838;2895;3171;3203;3213;3372;3409;3410;3716;3972;4026;4107;4108;4110;4148;4177;4178;4192;4296;4297;4298;4299;4368;4372;4415;4467;5429;5431;5620;5635;5653;5657;5661;5665;5698;5699;5767;5795;5827;5831;5924;5973;6084;6087;6090;6125;6154;6156;6158;6161;6164;6166;6171;6173;6175;6179;6181;6183;6…	N/A
	1643	206;331;332;2629;4164;	N/A
	1644	680;1160;1161;4163;	N/A
	1645	257;1252;1253;1433;2794;3748;3787;7341;	N/A
	1646	243;1527;4283;7347;	N/A
	1647	398;399;1361;1376;1388;1937;1938;1940;1942;2367;2486;2490;2572;2806;2807;3470;3569;3887;3996;4073;4434;5465;5487;5493;5501;5503;	2277;
	1648	318;335;1394;1528;1529;1530;2435;2436;2440;2442;2444;2482;3034;3184;3185;3186;3187;3188;3189;3190;3191;3192;3193;3194;3195;3204;3226;3230;3234;3235;3236;3477;5809;7243;	N/A
	1649	445;3217;	N/A
	1650	3216;	N/A
	1651	3378;3437;3438;3447;	N/A
	1652	523;1815;	N/A
	1653	524;1822;	N/A
	1654	1816;1825;	N/A
	1655	527;1817;1829;1831;	N/A
	1656	1830;3435;3454;	N/A
	1657	529;1834;1835;1836;3436;	N/A
	1658	1819;1832;1833;	N/A
	1659	532;1837;	N/A
	1660	1827;1828;	N/A
	1661	3166;	N/A
	1662	553;3167;	N/A
	1663	3388;3403;3404;	N/A
	1664	667;668;	N/A
	1665	3676;3677;3678;3679;3680;7404;	N/A
	1666	803;807;808;809;810;811;7282;	N/A
	1667	843;846;	N/A
	1668	4239;	N/A
	1669	1126;1132;1133;2774;5332;	N/A
	1670	872;874;4240;	N/A
	1671	982;	N/A
	1672	1932;2610;	N/A
	1673	985;1116;1768;2142;	N/A
	1674	1771;2002;2003;2342;2343;7365;	N/A
	1675	1173;1352;	N/A
	1676	1175;	N/A
	1677	1485;2825;	N/A
	1678	1720;	N/A
	1679	1504;4194;7233;7383;7438;	N/A
	1680	7424;	N/A
	1681	1560;3525;	N/A
	1682	3491;3522;3526;	N/A
	1683	1586;	N/A
	1684	1585;6006;	N/A
	1685	4189;4190;7178;7348;7422;	N/A
	1686	1743;	N/A
	1687	2817;	N/A
	1688	1947;2818;	N/A
	1689	2819;	N/A
	1690	1949;2820;	N/A
	1691	2059;2172;5903;	N/A
	1692	2058;6418;	N/A
	1693	2145;2146;2147;2148;4419;7360;	N/A
	1694	2775;	N/A
	1695	2281;2282;4375;5669;6066;6070;6366;6370;6464;6507;6514;6541;6591;6632;6640;6643;6649;6939;6947;7004;7011;7050;	N/A
	1696	3916;5562;5568;6024;6057;7045;	N/A
	1697	2936;3147;3150;3152;3886;	N/A
	1698	2307;3143;3145;3885;	N/A
	1699	2479;	N/A
	1700	2537;2538;	N/A
	1701	2558;2559;2561;	N/A
	1702	2553;2562;	N/A
	1703	2566;2989;6344;	N/A
	1704	2910;2987;	N/A
	1705	2665;7216;	N/A
	1706	7217;	N/A
	1707	7423;	N/A
	1708	2695;7218;	N/A
	1709	2823;	N/A
	1710	2824;4002;	N/A
	1711	3086;	N/A
	1712	3087;3126;	N/A
	1713	3133;4162;5596;7388;	N/A
	1714	5444;5598;	N/A
	1715	3400;3401;	N/A
	1716	3402;4113;	N/A
	1717	3431;3452;	N/A
	1718	3445;3451;	N/A
	1719	3487;3488;5445;	N/A
	1720	5448;	N/A
	1721	7283;	N/A
	1722	5833;7390;	N/A
	1723	6524;6525;	N/A
	1724	6518;6526;	N/A
	1725	6850;	N/A
	1726	6854;6855;	N/A
	1727	1183;1184;1185;1186;1355;2290;2857;3462;3463;3636;5253;5606;5609;5614;5804;	N/A
	1728	1176;1177;1351;1419;2224;2225;2283;2858;2859;3642;5617;6092;	N/A
	1729	9;11;12;130;131;1233;2289;2292;2855;2856;2861;2882;2884;3424;3425;3586;3639;3645;5515;6273;6797;	N/A
	1730	10;920;921;922;923;1335;2853;2854;2860;3460;3461;5254;5519;5526;5530;	N/A
	1731	27;	N/A
	1732	28;1205;	N/A
	1733	32;1206;	N/A
	1734	31;	N/A
	1735	99;	N/A
	1736	98;100;	N/A
	1737	1220;	N/A
	1738	104;3977;	N/A
	1739	192;193;1383;1957;1958;2684;	N/A
	1740	207;208;538;1959;2683;	N/A
	1741	142;518;533;534;	N/A
	1742	535;1381;1918;1919;	N/A
	1743	201;436;482;937;978;1602;1605;1892;1893;1894;1895;1896;1897;1898;1899;1900;1901;1902;1903;1904;1905;1906;1907;1908;1909;1910;1911;1921;1935;1956;2015;2016;2018;2019;2020;2021;2022;2023;2024;2037;2038;2039;2040;2041;2318;2319;2320;2321;2322;2368;2378;2407;2408;2409;2410;2616;2617;2618;2619;2620;2621;2622;2623;2624;2625;2626;2627;2628;2630;2631;2632;2633;2634;2635;2637;2638;2640;2641;2642;2643;2644…	N/A
	1744	753;754;755;756;757;768;769;770;771;772;773;774;775;776;777;934;935;936;979;1319;1320;1321;1322;1323;1337;1425;1437;1438;1855;1859;1888;1889;1927;1934;2026;2296;2297;2298;2356;2357;2358;2359;2636;2639;2657;2660;2662;2914;3245;3246;3247;3248;3251;3254;3255;3256;3260;3263;3264;3265;3266;3268;3269;3279;3280;3284;3285;3287;3289;3306;3316;3318;3320;3369;3370;5947;5951;5960;5962;	N/A
	1745	572;573;970;975;1068;1069;1070;1071;1072;1073;1078;1079;1080;1081;1082;1083;1084;1085;1086;1087;1088;1089;1090;1091;1092;1093;1094;1095;1872;1887;2036;2136;2137;2176;2177;2192;2193;2196;2197;2201;2202;2205;2206;2207;2208;2209;2210;2472;2474;2476;2477;2536;3381;	N/A
	1746	496;949;1066;1067;1162;1163;1164;1375;1435;1436;1468;1531;1532;1787;1788;1789;1790;1851;1864;1873;1952;1953;1954;2360;2361;2609;3241;3242;3243;3244;3276;3374;	N/A
	1747	241;242;5564;5566;5572;6026;6028;6036;6038;	N/A
	1748	384;386;5574;6065;	N/A
	1749	4046;4077;6317;6319;	N/A
	1750	5916;	N/A
	1751	402;403;3638;6274;6276;	N/A
	1752	2285;2294;	N/A
	1753	6739;6740;6742;	N/A
	1754	5411;6741;7368;	N/A
	1755	7294;7333;7337;7338;7379;	N/A
	1756	510;1254;1267;	N/A
	1757	520;521;1923;1924;3379;3432;3448;	N/A
	1758	1403;2138;2139;3433;3441;3442;3446;	N/A
	1759	1401;2126;2127;3453;	N/A
	1760	522;1400;1925;2128;2129;3443;3444;3449;	N/A
	1761	1143;1148;	N/A
	1762	718;	N/A
	1763	591;1294;	N/A
	1764	592;	N/A
	1765	620;912;913;1142;2450;4303;4416;	N/A
	1766	915;1141;2449;	N/A
	1767	593;621;	N/A
	1768	619;623;	N/A
	1769	4411;4412;6706;	N/A
	1770	3776;	N/A
	1771	1245;	N/A
	1772	681;1304;	N/A
	1773	1500;2976;2977;7381;	N/A
	1774	1733;3073;3074;	N/A
	1775	734;3664;3665;6127;6128;6656;	N/A
	1776	2247;3059;	N/A
	1777	749;	N/A
	1778	750;751;	N/A
	1779	844;938;	N/A
	1780	1338;5333;	N/A
	1781	1327;	N/A
	1782	2777;	N/A
	1783	3169;	N/A
	1784	947;2840;	N/A
	1785	5386;5436;	N/A
	1786	980;7400;	N/A
	1787	6747;	N/A
	1788	5451;6743;	N/A
	1789	1766;1767;3820;6416;7349;	N/A
	1790	986;2143;2341;	N/A
	1791	2434;4200;	N/A
	1792	3422;3423;	N/A
	1793	1137;1348;	N/A
	1794	1138;	N/A
	1795	1139;1347;	N/A
	1796	1140;2889;	N/A
	1797	3640;5723;5725;5727;5785;5789;5791;5942;5943;	N/A
	1798	1525;3197;3200;	N/A
	1799	1199;3198;	N/A
	1800	3199;3641;	N/A
	1801	1471;2671;	N/A
	1802	1256;	N/A
	1803	1473;	N/A
	1804	1255;1472;2675;	N/A
	1805	1308;3809;	N/A
	1806	1326;2786;	N/A
	1807	6691;	N/A
	1808	3741;3812;	N/A
	1809	1357;1736;1738;3777;7344;	N/A
	1810	1334;1358;	N/A
	1811	1399;2700;2799;	N/A
	1812	1404;	N/A
	1813	1387;	N/A
	1814	1408;2802;	N/A
	1815	1460;	N/A
	1816	1580;	N/A
	1817	3879;	N/A
	1818	1441;2377;	N/A
	1819	3629;	N/A
	1820	3756;	N/A
	1821	2456;2946;	N/A
	1822	1495;	N/A
	1823	2801;	N/A
	1824	2457;2458;	N/A
	1825	7335;7362;	N/A
	1826	7281;	N/A
	1827	1550;	N/A
	1828	7332;	N/A
	1829	1582;2703;5950;	N/A
	1830	6780;6781;6782;	N/A
	1831	1583;1587;2780;	N/A
	1832	3750;3771;3799;	N/A
	1833	1592;3697;3698;	N/A
	1834	3699;3700;	N/A
	1835	2448;3692;	N/A
	1836	3580;	N/A
	1837	1601;3726;	N/A
	1838	3725;	N/A
	1839	5862;	N/A
	1840	2522;5866;	N/A
	1841	6551;6553;	N/A
	1842	6574;	N/A
	1843	2988;3003;	N/A
	1844	3005;5554;	N/A
	1845	2990;2992;	N/A
	1846	2991;3012;	N/A
	1847	3420;5414;5432;5434;5861;6121;6186;	N/A
	1848	6108;6111;6113;6123;	N/A
	1849	3051;3075;3130;	N/A
	1850	4049;4103;4105;	N/A
	1851	5439;5442;6744;	N/A
	1852	3770;6745;	N/A
	1853	6412;	N/A
	1854	5454;6748;	N/A
	1855	5440;5601;	N/A
	1856	5443;	N/A
	1857	5517;5528;	N/A
	1858	5461;	N/A
	1859	5551;6046;	N/A
	1860	5736;	N/A
	1861	6073;	N/A
	1862	5571;6072;	N/A
	1863	5621;5654;5666;5709;5822;5828;5894;5898;	N/A
	1864	5658;5662;5832;5896;5900;6567;	N/A
	1865	6151;	N/A
	1866	6559;	N/A
	1867	5645;	N/A
	1868	5650;	N/A
	1869	5643;	N/A
	1870	5640;5648;	N/A
	1871	5939;5940;	N/A
	1872	5705;	N/A
	1873	5701;	N/A
	1874	5703;	N/A
	1875	5956;6039;	N/A
	1876	5957;6655;	N/A
	1877	5902;	N/A
	1878	6360;	N/A
	1879	5975;5978;5979;5980;5981;5982;5984;5986;5988;	N/A
	1880	5974;5976;5977;5983;5987;	N/A
	1881	5989;5990;	N/A
	1882	6000;	N/A
	1883	6001;6002;	N/A
	1884	6098;	N/A
	1885	6094;6096;	N/A
	1886	7239;7325;	N/A
	1887	7328;7331;	N/A
	1888	7308;	N/A
	1889	7166;7303;	N/A
	1890	7305;	N/A
	1891	7193;7314;7315;	N/A
	1892	7321;	N/A
	1893	7226;7320;	N/A
	1894	37;39;41;42;45;46;47;51;53;55;56;59;67;70;73;75;76;77;80;81;82;83;84;85;86;87;97;139;140;145;148;149;159;160;162;202;210;214;223;224;230;239;240;255;256;259;260;262;263;264;265;269;270;271;272;273;274;280;281;283;290;291;292;319;324;325;328;333;336;337;338;339;341;342;345;346;347;348;349;350;351;352;353;354;355;356;357;358;359;360;361;362;363;364;365;366;368;370;371;377;378;379;380;388;389;393;39…	67;69;72;146;149;151;173;174;238;241;253;282;347;364;406;426;427;433;434;446;475;527;536;538;539;541;558;559;561;571;572;577;580;582;584;585;605;624;643;674;676;681;735;739;806;812;821;922;1058;1422;1675;1687;1689;1771;1853;1928;1968;1976;2029;2038;2040;2047;2048;2051;2052;2056;2088;2089;2174;2184;2185;2190;2208;2211;2222;2223;2257;2266;2279;2314;2432;2467;2494;2509;2511;2515;2558;2564;2592;2594;…
	1895	18;38;50;64;68;69;71;105;106;115;120;121;143;144;161;167;183;186;198;203;204;209;213;235;237;238;245;246;250;251;252;268;275;276;277;286;288;289;294;295;296;297;298;299;300;301;302;303;304;305;306;307;308;309;310;311;312;313;315;320;326;329;330;334;390;391;392;400;419;423;437;438;439;440;441;442;450;451;454;476;478;480;508;525;526;536;541;546;574;578;580;584;624;625;638;644;645;649;655;657;659;66…	253;282;1058;1675;1771;2029;2769;
	1896	1;2;1983;7;8;2600;1772;1985;3;4;1987;5;	N/A
	1897	13;3411;3412;267;3419;4182;5438;5600;5453;7399;5696;	N/A
	1898	49;52;54;63;78;96;253;254;367;314;373;317;917;340;1128;343;2074;344;2123;382;383;2279;568;2256;2674;639;3162;640;3164;857;3177;882;3179;883;3181;1191;3846;1662;3935;1663;3956;1715;443;1716;458;3455;1677;236;176;1672;7014;1689;3942;5433;467;1742;925;926;1989;113;1993;128;129;1997;135;3960;1981;2118;3991;2099;4032;2178;4036;2433;691;1745;1746;1747;2161;4102;4999;170;171;178;5000;3057;3058;5034;5036…	2277;3084;4342;
	1899	91;163;164;165;7262;	N/A
	1900	124;125;7264;	N/A
	1901	126;127;1991;1995;132;133;1999;137;	N/A
	1902	248;	N/A
	1903	282;	N/A
	1904	287;1723;	N/A
	1905	411;571;577;586;582;583;7167;7421;	N/A
	1906	444;	N/A
	1907	460;	N/A
	1908	461;	N/A
	1909	462;	N/A
	1910	464;	N/A
	1911	465;	N/A
	1912	466;2766;	N/A
	1913	468;2400;	N/A
	1914	469;2230;	N/A
	1915	509;1283;7389;	N/A
	1916	556;1842;1865;1838;1840;	N/A
	1917	557;1843;1866;1839;1841;	N/A
	1918	612;	N/A
	1919	674;2913;4379;	N/A
	1920	696;	N/A
	1921	700;	N/A
	1922	735;736;4181;	N/A
	1923	745;2925;	N/A
	1924	752;1724;	N/A
	1925	865;	N/A
	1926	869;	N/A
	1927	911;3701;5930;1115;3039;2535;3480;2308;3479;4176;4509;7291;7244;7401;7245;3703;3514;4225;4235;6985;	N/A
	1928	927;4146;3766;	N/A
	1929	946;4410;	N/A
	1930	958;	N/A
	1931	960;	N/A
	1932	964;	N/A
	1933	967;	N/A
	1934	988;	N/A
	1935	1096;	N/A
	1936	1097;	N/A
	1937	1102;	N/A
	1938	1103;	N/A
	1939	1111;	N/A
	1940	1155;	N/A
	1941	1159;	N/A
	1942	1494;6339;	N/A
	1943	1497;2443;	N/A
	1944	1513;	N/A
	1945	1588;2706;3819;	N/A
	1946	1725;2404;	N/A
	1947	1726;2770;	N/A
	1948	2004;	N/A
	1949	2164;2931;	N/A
	1950	2166;	N/A
	1951	2234;	N/A
	1952	2262;	N/A
	1953	2348;3670;	N/A
	1954	2428;4408;	N/A
	1955	2432;4355;	N/A
	1956	2459;	N/A
	1957	2528;	N/A
	1958	2564;	N/A
	1959	2590;4350;	N/A
	1960	2755;3326;	N/A
	1961	2822;	N/A
	1962	2912;3046;3975;4193;4219;3060;	N/A
	1963	2919;6362;	4341;
	1964	2951;3113;6341;	N/A
	1965	2986;	N/A
	1966	3001;6346;	N/A
	1967	3038;	N/A
	1968	3124;	N/A
	1969	3325;	N/A
	1970	3387;	N/A
	1971	3406;	N/A
	1972	3428;	N/A
	1973	3496;	N/A
	1974	3497;	N/A
	1975	3498;	N/A
	1976	3502;	N/A
	1977	3503;	N/A
	1978	3507;	N/A
	1979	3508;	N/A
	1980	3512;	N/A
	1981	3557;	N/A
	1982	3561;	N/A
	1983	3686;	N/A
	1984	3802;	N/A
	1985	3898;	N/A
	1986	4121;	N/A
	1987	4310;	N/A
	1988	4469;	N/A
	1989	5387;	N/A
	1990	5521;	N/A
	1991	5713;	N/A
	1992	5715;	N/A
	1993	5716;	N/A
	1994	5740;	N/A
	1995	5771;	N/A
	1996	5777;	N/A
	1997	5849;	N/A
[truncated: 3,131 more rows]

## Sheet: Liver_7_Composition
Module_ID	Module_Rxns	Significant_Metabolites
1	1;2;3;4;5;6;7;8;9;10;11;12;13;14;15;16;17;18;19;20;21;22;23;24;25;26;27;28;29;30;31;32;33;34;35;36;37;38;39;40;41;42;43;44;45;46;47;48;49;50;51;52;53;54;55;56;57;58;59;60;61;62;63;64;65;66;67;68;69;70;71;72;73;74;75;76;77;78;79;80;81;82;83;84;85;86;87;88;89;90;91;92;93;94;95;96;97;98;99;100;101;102;103;104;105;106;107;108;109;110;111;112;113;114;115;116;117;118;119;120;121;122;123;124;125;126;127…
774;6775;6776;6777;6778;6779;6780;6781;6782;6783;6784;6785;6786;6787;6788;6789;6790;6791;6792;6793;6794;6795;6796;6797;6798;6799;6800;6801;6802;6803;6804;6805;6806;6807;6808;6809;6810;6811;6812;6813;6814;6815;6816;6817;6818;6819;6820;6821;6822;6823;6824;6825;6826;6827;6828;6829;6830;6831;6832;6833;6834;6835;6836;6837;6838;6839;6840;6841;6842;6843;6844;6845;6846;6847;6848;6849;6850;6851;6852;6853;…	N/A
2	1;2;1760;8;7;333;291;431;290;145;18;262;105;264;106;107;3645;111;109;108;1225;6271;110;1223;6159;38;52;49;51;41;42;1207;5003;170;171;178;1809;1808;337;39;46;45;55;92;61;95;118;555;148;1964;336;59;60;58;1212;85;81;82;792;83;2379;67;338;84;86;230;37;358;149;339;504;214;69;70;47;48;1209;53;54;63;78;77;73;79;1102;68;50;1210;7152;1449;2394;2395;2396;97;2397;159;91;162;160;161;418;96;253;254;190;191;25…
2;2272;3258;7439;7440;3314;2270;3488;3487;1553;5446;6746;5445;5448;1324;3084;1506;7218;7423;2933;2932;2800;2540;750;749;751;1316;1997;3762;6693;1336;3759;7409;7427;1548;3477;7243;3879;3756;2611;727;5960;5962;3369;3370;1922;519;3431;3445;3451;2150;2149;1405;3452;1977;1976;1386;3439;539;3440;1975;1974;1385;3450;2141;2140;1402;3708;1596;3705;1593;3804;4103;4105;4049;1357;1736;3777;1358;7345;7346;734…	67;69;72;112;126;146;149;151;173;174;238;241;259;282;326;347;364;404;406;426;427;433;434;446;448;452;454;472;526;527;538;541;558;559;561;577;580;582;585;605;626;627;643;648;651;674;681;682;733;739;759;806;811;812;821;845;856;857;908;909;922;938;951;954;955;956;975;1030;1058;1077;1422;1675;1677;1683;1689;1751;1807;1853;1860;1928;1945;1948;1950;1966;1968;1972;1976;2007;2031;2033;2038;2040;2046;2047…
3	43;	N/A
4	122;123;	N/A
5	590;953;1293;	N/A
6	616;3472;	N/A
7	617;3473;	N/A
8	629;	N/A
9	630;	N/A
10	631;	N/A
11	641;642;1299;	N/A
12	692;	N/A
13	693;	N/A
14	694;	N/A
15	706;	N/A
16	707;	N/A
17	708;	N/A
18	709;	N/A
19	710;	N/A
20	711;	N/A
21	730;	N/A
22	855;	N/A
23	973;	N/A
24	983;3737;1604;	1254;
25	1109;	N/A
26	1117;	N/A
27	1295;	N/A
28	1306;	N/A
29	1309;	N/A
30	1310;	N/A
31	1410;	N/A
32	1411;	N/A
33	1412;	N/A
34	1415;	N/A
35	1428;	N/A
36	1429;2699;1431;3824;3765;	N/A
37	1434;	N/A
38	1469;	N/A
39	1474;	N/A
40	1476;	N/A
41	1481;	N/A
42	1482;	N/A
43	1503;	N/A
44	1507;3092;3093;7387;	N/A
45	1538;	N/A
46	1595;3707;	N/A
47	1737;	N/A
48	2173;	N/A
49	2174;	N/A
50	2179;	N/A
51	2180;	N/A
52	2181;	N/A
53	2182;	N/A
54	2183;	N/A
55	2184;	N/A
56	2185;	N/A
57	2186;	N/A
58	2187;	N/A
59	2188;	N/A
60	2189;	N/A
61	2190;	N/A
62	2218;	N/A
63	2300;	N/A
64	2301;	N/A
65	2302;	N/A
66	2303;	N/A
67	2344;	N/A
68	2350;	N/A
69	2351;	N/A
70	2362;	N/A
71	2569;	N/A
72	2686;	N/A
73	2687;	N/A
74	2689;	N/A
75	2690;	N/A
76	2691;	N/A
77	2692;	N/A
78	2696;	N/A
79	2697;	N/A
80	2698;	N/A
81	2737;	N/A
82	2738;	N/A
83	2739;	N/A
84	2743;	N/A
85	2744;	N/A
86	2750;	N/A
87	2758;	N/A
88	2784;	N/A
89	2792;	N/A
90	2797;	N/A
91	2808;	N/A
92	2809;	N/A
93	2810;	N/A
94	2811;	N/A
95	2812;	N/A
96	2813;	N/A
97	2814;	N/A
98	2815;	N/A
99	2816;	N/A
100	2930;	2487;
101	3028;	N/A
102	3029;	N/A
103	3030;	N/A
104	3031;	N/A
105	3032;	N/A
106	3033;	N/A
107	3050;	N/A
108	3052;	N/A
109	3053;	N/A
110	3054;	N/A
111	3055;	N/A
112	3066;	N/A
113	3067;	N/A
114	3089;	2554;2557;
115	3109;	N/A
116	3390;	N/A
117	3391;	N/A
118	3393;	N/A
119	3394;	N/A
120	3413;	N/A
121	3414;	N/A
122	3415;	N/A
123	3416;	N/A
124	3417;	N/A
125	3475;	N/A
126	3740;4047;3754;	N/A
127	3742;3901;3743;	N/A
128	3744;3840;3745;	N/A
129	3746;3936;3937;3747;6692;	N/A
130	3760;4101;3761;	N/A
131	3774;	N/A
132	3775;	N/A
133	3810;	N/A
134	4142;4143;4144;	N/A
135	4180;	N/A
136	4306;	N/A
137	4377;	N/A
138	4378;	N/A
139	4435;	N/A
140	4437;	N/A
141	4465;	N/A
142	4477;	N/A
143	4508;	N/A
144	4996;5334;6719;	N/A
145	5052;	N/A
146	5053;	N/A
147	5329;	N/A
148	5360;	N/A
149	5375;	N/A
150	5384;	N/A
151	5385;	N/A
152	5447;	N/A
153	5449;	N/A
154	5457;5630;5945;	N/A
155	5469;	N/A
156	5471;	N/A
157	5504;	N/A
158	5505;6761;6762;	N/A
159	5506;	N/A
160	5507;	N/A
161	5508;	N/A
162	5509;	N/A
163	5510;5511;	N/A
164	5518;	N/A
165	5529;	N/A
166	5597;5599;	3476;
167	5605;	N/A
168	5608;	N/A
169	5693;	N/A
170	5694;6763;6764;	N/A
171	5729;5733;	N/A
172	5730;5734;5750;	N/A
173	5731;5735;	N/A
174	5749;	N/A
175	5753;5756;	N/A
176	5755;	N/A
177	5760;	N/A
178	5778;5779;5780;5781;5797;5798;	N/A
179	5808;5874;	N/A
180	5816;	N/A
181	5817;	N/A
182	5837;6447;6453;6448;6446;6444;6452;6449;	N/A
183	5843;	N/A
184	5844;	N/A
185	5871;	N/A
186	5872;	N/A
187	5873;6772;6773;6774;	N/A
188	5883;5887;	N/A
189	5884;5888;6775;6776;	N/A
190	5885;5889;	N/A
191	5886;5890;	N/A
192	5904;6419;6778;6786;6787;6777;6779;	N/A
193	5971;6410;	N/A
194	6007;	3969;3970;
195	6109;6114;6118;	N/A
196	6115;6119;	N/A
197	6126;	N/A
198	6150;	N/A
199	6191;	N/A
200	6272;	N/A
201	6275;	N/A
202	6295;6334;	N/A
203	6296;	N/A
204	6297;	N/A
205	6511;	N/A
206	6517;	N/A
207	6520;	N/A
208	6522;	N/A
209	6523;	N/A
210	6530;	N/A
211	6531;	N/A
212	6532;6535;6538;	N/A
213	6533;6542;	N/A
214	6534;6537;	N/A
215	6536;6539;	N/A
216	6543;	N/A
217	6550;	N/A
218	6554;	N/A
219	6561;6788;6789;	N/A
220	6563;	N/A
221	6573;	N/A
222	6621;	N/A
223	6622;	N/A
224	6623;	N/A
225	6637;	N/A
226	6659;	N/A
227	6662;	N/A
228	6667;	N/A
229	6668;	N/A
230	6669;	N/A
231	6670;	N/A
232	6671;	N/A
233	6672;	N/A
234	6673;	N/A
235	6678;	N/A
236	6685;	N/A
237	6690;	N/A
238	6792;	N/A
239	6794;	N/A
240	6795;	N/A
241	7170;7171;7301;	N/A
242	7261;	N/A
243	7336;	N/A
244	7366;	N/A
245	7376;	N/A
246	7385;	N/A
247	1;2;3;4;5;6;7;8;9;11;13;14;15;16;17;18;19;21;23;24;25;29;30;33;34;35;36;37;38;39;40;41;42;44;45;46;47;48;49;50;51;52;53;54;55;56;57;58;59;60;61;62;63;64;66;67;68;69;70;71;72;73;74;75;76;77;78;79;80;81;82;83;84;85;86;87;88;89;90;91;92;93;95;96;97;99;103;105;106;107;109;110;111;112;113;114;115;117;118;119;120;121;124;125;126;127;128;129;132;133;134;135;136;137;138;139;140;141;142;143;144;145;146;14…	67;69;72;112;126;146;149;151;173;174;238;241;259;282;326;347;364;404;406;426;427;433;434;446;448;452;454;472;526;527;538;541;558;559;561;577;580;582;585;605;626;627;643;648;651;674;681;682;733;739;759;806;811;812;821;845;908;909;922;938;951;954;955;956;975;1030;1058;1077;1422;1675;1677;1683;1689;1751;1807;1853;1860;1928;1945;1948;1950;1966;1968;1972;1976;2007;2031;2033;2038;2040;2046;2047;2048;20…
248	10;12;20;22;26;27;28;31;32;65;94;98;100;101;102;104;108;116;130;131;147;190;191;192;193;194;195;196;197;207;208;215;216;217;218;219;220;221;222;228;229;241;242;293;316;321;323;331;332;374;402;404;408;413;414;416;436;482;496;499;500;510;516;538;569;572;573;591;592;626;627;628;633;681;718;721;732;734;746;748;749;751;753;754;755;756;757;767;768;769;770;771;772;773;774;775;776;777;806;843;844;873;876…	856;857;2408;4152;4330;
249	953;	N/A
250	590;1293;	N/A
251	641;1299;	N/A
252	642;	N/A
253	983;3737;	1254;
254	1604;	N/A
255	1429;2699;3824;	N/A
256	1431;3765;	N/A
257	1507;7387;	N/A
258	3092;3093;	N/A
259	3740;	N/A
260	3754;4047;	N/A
261	3742;3901;	N/A
262	3743;	N/A
263	3744;	N/A
264	3745;3840;	N/A
265	3936;3937;6692;	N/A
266	3746;3747;	N/A
267	3761;4101;	N/A
268	3760;	N/A
269	4144;	N/A
270	4142;4143;	N/A
271	4996;6719;	N/A
272	5334;	N/A
273	5630;	N/A
274	5457;5945;	N/A
275	6761;	N/A
276	5505;6762;	N/A
277	6763;	N/A
278	5694;6764;	N/A
279	5734;5750;	N/A
280	5730;	N/A
281	5780;5781;5798;	N/A
282	5778;5779;5797;	N/A
283	5837;6447;6449;6453;	N/A
284	6444;6446;6448;6452;	N/A
285	6774;	N/A
286	5873;6772;6773;	N/A
287	5884;6775;	N/A
288	5888;6776;	N/A
289	5904;6777;6778;6779;	N/A
290	6419;6786;6787;	N/A
291	6114;6118;	N/A
292	6109;	N/A
293	6535;	N/A
294	6532;6538;	N/A
295	6788;	N/A
296	6561;6789;	N/A
297	7301;	N/A
298	7170;7171;	N/A
299	1;2;3;4;5;6;7;8;13;14;15;16;17;18;24;25;35;36;37;38;39;41;42;45;46;47;49;50;51;52;53;54;55;56;59;60;61;62;63;64;66;67;68;69;70;71;73;75;76;77;78;80;81;82;83;84;85;86;87;91;92;93;95;96;97;105;106;112;113;115;118;120;121;124;125;126;127;128;129;132;133;135;136;137;138;139;140;141;142;143;144;145;148;149;150;151;152;153;154;155;156;157;158;159;160;161;162;163;164;165;166;167;168;169;170;171;172;173;…	67;69;72;112;126;146;149;151;173;174;238;241;259;282;326;347;364;404;406;426;427;433;434;446;448;452;454;472;526;527;538;541;558;559;561;577;580;582;585;605;626;627;643;648;651;674;681;682;733;739;759;806;811;812;821;845;908;909;922;938;951;954;955;956;975;1030;1058;1077;1422;1675;1677;1683;1689;1751;1807;1853;1860;1928;1945;1948;1950;1966;1968;1972;1976;2007;2031;2033;2038;2040;2046;2047;2048;20…
300	9;11;19;21;23;29;30;33;34;40;44;48;57;58;72;74;79;88;89;90;99;103;107;109;110;111;114;117;119;134;146;179;180;181;182;185;188;189;200;201;205;206;212;225;226;227;243;244;257;258;261;285;318;327;335;375;376;381;384;385;386;387;398;399;401;403;415;417;422;477;479;481;484;485;553;570;575;585;587;593;596;601;602;605;608;611;615;618;619;620;621;622;623;652;653;658;662;663;667;668;680;699;703;720;737;7…	759;
301	10;	N/A
302	12;	N/A
303	20;1202;	N/A
304	22;1203;	N/A
305	26;1204;	N/A
306	27;28;1205;	N/A
307	31;32;1206;	N/A
308	65;	N/A
309	94;1216;	N/A
310	98;100;1218;	N/A
311	101;1219;	N/A
312	102;1221;	N/A
313	104;1220;3977;3753;	N/A
314	108;1225;	N/A
315	116;1228;	N/A
316	130;131;1233;	N/A
317	147;	N/A
318	190;191;4173;1242;	N/A
319	192;193;2684;1959;1958;1383;2683;208;207;538;	N/A
320	194;195;1243;	N/A
321	196;197;1244;	N/A
322	215;216;3437;3378;3438;218;217;1248;3447;222;221;1250;1247;	N/A
323	219;220;3454;3435;1249;	N/A
324	228;229;3436;1251;	N/A
325	241;5564;242;4077;6317;5916;6319;5566;5568;6026;6028;6038;6036;5572;5574;6065;	N/A
326	293;1259;	N/A
327	316;	N/A
328	321;323;	N/A
329	331;1162;1952;496;949;1953;1163;3374;3296;1904;2664;1905;2616;3297;4164;332;1902;3377;1164;1954;1790;3243;1531;1789;1375;1787;1435;2360;2361;1788;3276;1436;1532;3244;3242;3241;5958;482;1911;436;1935;1934;1888;3369;3370;2015;937;936;1889;935;934;1337;1892;2622;3303;1910;2621;3302;1909;2620;3301;1908;2619;3300;1907;2618;3299;1906;2617;3298;2643;2644;2645;2646;2647;2648;2649;1893;2623;3304;2650;1894…	N/A
330	374;1266;	N/A
331	402;1268;6274;	N/A
332	404;1270;	N/A
333	408;1271;	N/A
334	413;1272;	N/A
335	414;1273;	N/A
336	416;1274;	N/A
337	499;500;7272;1281;	N/A
338	510;1254;1267;3787;1252;3767;7294;7333;7368;5411;6739;6740;6741;6742;7337;7379;7338;7341;3748;7334;	N/A
339	516;952;1285;	N/A
340	569;1289;4188;4487;	N/A
341	591;592;718;1148;1294;	856;857;
342	626;1297;	N/A
343	627;1298;	N/A
344	628;	N/A
345	633;	N/A
346	721;1114;	N/A
347	732;1311;	N/A
348	734;3073;3074;1733;2977;2976;1500;7381;3665;3664;2247;3059;6128;6656;6127;	N/A
349	746;748;1315;	N/A
350	749;751;1316;	N/A
351	767;1318;	N/A
352	806;	N/A
353	843;938;844;1327;1338;5333;2777;	N/A
354	873;	N/A
355	876;1331;	N/A
356	877;	N/A
357	878;880;	N/A
358	879;881;	N/A
359	912;1142;4416;913;1141;4303;	N/A
360	920;921;3460;923;3461;5254;1335;	N/A
361	930;	N/A
362	947;2840;3169;2839;977;	N/A
363	948;	N/A
364	954;	N/A
365	955;	N/A
366	956;	N/A
367	961;	N/A
368	962;	N/A
369	965;2771;3240;982;	N/A
370	968;3371;	N/A
371	969;	N/A
372	971;2268;	N/A
373	972;2352;	N/A
374	974;3598;	N/A
375	976;	N/A
376	980;7400;5386;5436;5451;6743;6747;	N/A
377	981;2772;	N/A
378	984;1340;	N/A
379	997;	N/A
380	998;	N/A
381	1062;	N/A
382	1063;	N/A
383	1104;1343;	N/A
384	1135;	N/A
385	1136;1346;	N/A
386	1137;1138;1348;	N/A
387	1139;1140;1347;	N/A
388	1146;	N/A
389	1165;1870;	N/A
390	1166;1872;	N/A
391	1168;1869;	N/A
392	1169;1868;	N/A
393	1170;1867;	N/A
394	1176;1351;	N/A
395	1183;1184;1355;5253;3462;	N/A
396	1194;	N/A
397	1195;	N/A
398	1196;	N/A
399	1197;	N/A
400	1198;3186;	N/A
401	1199;	N/A
402	1200;	N/A
403	1208;	N/A
404	1209;	N/A
405	1212;	N/A
406	1213;	N/A
407	1214;	N/A
408	1217;2257;5751;	N/A
409	1223;	N/A
410	1226;	N/A
411	1227;	N/A
412	1230;	N/A
413	1231;	N/A
414	1232;	N/A
415	1234;	N/A
416	1235;	N/A
417	1236;	N/A
418	1237;3185;	N/A
419	1238;	N/A
420	1241;	N/A
421	1255;2675;1472;1473;2671;1256;1471;	N/A
422	1257;	N/A
423	1261;	N/A
424	1275;	N/A
425	1301;	N/A
426	1307;	N/A
427	1308;2786;1326;3809;3812;3741;6691;	N/A
428	1312;	N/A
429	1313;	N/A
430	1314;	N/A
431	1317;	N/A
432	1324;	N/A
433	1328;	N/A
434	1329;	N/A
435	1330;	N/A
436	1333;	N/A
437	1334;1738;1357;1736;3777;1358;7345;7346;7344;	N/A
438	1336;	N/A
439	1341;	N/A
440	1344;	N/A
441	1345;	N/A
442	1349;	N/A
443	1356;	N/A
444	1359;	N/A
445	1361;	N/A
446	1362;1777;1778;	N/A
447	1363;1779;1780;	N/A
448	1364;1781;1782;	N/A
449	1365;1783;1784;	N/A
450	1366;1785;1786;	N/A
451	1367;1791;1792;	N/A
452	1368;1793;1794;	N/A
453	1369;1795;1796;	N/A
454	1370;1797;1798;	N/A
455	1371;1799;1800;	N/A
456	1372;1801;1802;	N/A
457	1373;1803;1804;	N/A
458	1374;1805;1806;	N/A
459	1377;1890;1891;	N/A
460	1378;1912;1913;	N/A
461	1379;1914;1915;	N/A
462	1380;1916;1917;	N/A
463	1381;1918;1919;	N/A
464	1382;	N/A
465	1385;1974;1975;3440;	N/A
466	1386;1976;1977;3452;3431;3445;3441;3432;3451;2150;2149;1405;3442;2139;2138;1403;3446;3433;3450;2141;2140;1402;	N/A
467	1387;2700;1399;2799;1404;2802;1408;	N/A
468	1393;	N/A
469	1395;2102;	N/A
470	1396;	N/A
471	1397;	N/A
472	1398;1945;1460;1580;	N/A
473	1400;2128;2129;3444;3443;3453;2127;2126;1401;	N/A
474	1406;	N/A
475	1409;	N/A
476	1416;2219;	N/A
477	1419;2224;2225;	N/A
478	1420;	N/A
479	1424;	N/A
480	1426;2299;	N/A
481	1427;	N/A
482	1439;	N/A
483	1441;3879;3756;	N/A
484	1443;2385;2386;	N/A
485	1444;	N/A
486	1445;	N/A
487	1446;	N/A
488	1447;	N/A
489	1448;	N/A
490	1451;2406;	N/A
491	1453;	N/A
492	1457;2436;	N/A
493	1459;	N/A
494	1461;	N/A
495	1463;	N/A
496	1465;	N/A
497	1467;	N/A
498	1470;	N/A
499	1475;2742;	N/A
500	1477;2760;	N/A
501	1479;2761;	N/A
502	1480;	N/A
503	1483;	N/A
504	1484;	N/A
505	1487;	N/A
506	1488;2833;	N/A
507	1489;2835;	N/A
508	1492;	N/A
509	1495;2946;2456;2457;2458;2801;3037;	N/A
510	1496;2947;	N/A
511	1498;	N/A
512	1502;	N/A
513	1506;	N/A
514	1509;3094;5267;6456;	N/A
515	1512;3100;	N/A
516	1514;	N/A
517	1515;	N/A
518	1516;	N/A
519	1517;	N/A
520	1520;	N/A
521	1521;	N/A
522	1522;	N/A
523	1523;	N/A
524	1525;3197;	N/A
525	1533;	N/A
526	1534;	N/A
527	1537;	N/A
528	1539;3399;	N/A
529	1540;	N/A
530	1541;	N/A
531	1542;	N/A
532	1543;	N/A
533	1544;	N/A
534	1547;	N/A
535	1548;	N/A
536	1549;	N/A
537	1550;7362;7281;7332;7335;	N/A
538	1551;3481;	N/A
539	1553;5446;6746;	N/A
540	1555;	N/A
541	1556;	N/A
542	1557;	N/A
543	1558;	N/A
544	1561;3520;3521;	N/A
545	1562;	N/A
546	1564;3542;	N/A
547	1565;	N/A
548	1566;	N/A
549	1567;	N/A
550	1568;3562;	N/A
551	1569;	N/A
552	1570;	N/A
553	1571;3570;	N/A
554	1573;3585;	N/A
555	1575;3583;	N/A
556	1576;	N/A
557	1578;3592;3593;3594;2957;2958;2960;3103;3102;5275;6689;6041;5762;6455;6570;6587;5620;5653;5657;5661;5665;5827;5831;6566;6558;6581;6584;6596;6600;6588;6515;	N/A
558	1579;3595;	N/A
559	1582;2703;1583;2780;1587;3799;3750;3771;5950;6780;6781;6782;	N/A
560	1584;	N/A
561	1591;3694;	N/A
562	1592;3697;3692;2448;3141;3580;3698;3699;	N/A
563	1593;	N/A
564	1594;3706;	N/A
565	1596;	N/A
566	1597;	N/A
567	1598;	N/A
568	1599;3722;3721;	N/A
569	1600;3724;3723;	N/A
570	1601;3726;3725;	N/A
571	1603;	N/A
572	1766;1767;3820;7349;6416;	N/A
573	2168;	N/A
574	2254;	N/A
575	2378;	N/A
576	2434;4200;	N/A
577	2437;3528;	N/A
578	2478;	N/A
579	2479;	N/A
580	2507;	N/A
581	2522;5862;5866;5911;5963;	N/A
582	2550;2553;	N/A
583	2552;2566;	N/A
584	2558;2559;2561;2560;3012;2991;2990;2992;3003;2988;3005;5554;	N/A
585	2592;	N/A
586	2607;	N/A
587	2693;	N/A
588	2781;	2408;
589	2787;	N/A
590	2789;	N/A
591	2920;	N/A
592	2926;	N/A
593	3040;3069;3041;	N/A
594	3043;3070;	N/A
595	3051;3075;3129;4048;4104;3130;3420;5414;5434;5432;5861;6121;6113;6108;6111;6123;6186;4049;4105;4103;	4152;
596	3079;	N/A
597	3160;	N/A
598	3237;	N/A
599	3238;	N/A
600	3239;	N/A
601	3271;	N/A
602	3272;	N/A
603	3273;	N/A
604	3274;	N/A
605	3275;	N/A
606	3277;	N/A
607	3278;	N/A
608	3281;	N/A
609	3288;	N/A
610	3290;	N/A
611	3291;	N/A
612	3292;	N/A
613	3293;	N/A
614	3294;	N/A
615	3295;	N/A
616	3333;	N/A
617	3334;	N/A
618	3426;	N/A
619	3434;	N/A
620	3439;	N/A
621	3471;	N/A
622	3488;5448;	N/A
623	3492;	N/A
624	3524;	N/A
625	3681;	N/A
626	3711;	N/A
627	3715;	N/A
628	3728;	N/A
629	3729;	N/A
630	3738;	N/A
631	3739;	N/A
632	3749;	N/A
633	3751;	N/A
634	3752;	N/A
635	3755;	N/A
636	3757;	N/A
637	3758;	N/A
638	3763;	N/A
639	3764;	N/A
640	3769;	N/A
641	3770;5439;5442;6744;6745;6412;5454;6748;	N/A
642	3772;	N/A
643	3983;	N/A
644	4020;4451;6956;	N/A
645	4031;	N/A
646	4038;	N/A
647	4040;	N/A
648	4042;	N/A
649	4045;	N/A
650	4055;	N/A
651	4059;4452;	N/A
652	4066;4453;	N/A
653	4089;	N/A
654	4097;	N/A
655	4362;	N/A
656	4409;	N/A
657	4484;6710;	N/A
658	4485;6711;	N/A
659	4486;6712;	N/A
660	5256;6726;	N/A
661	5257;6725;	N/A
662	5258;6724;	N/A
663	5260;6597;5264;6617;5262;6729;6731;6727;	N/A
664	5261;6618;5265;6619;5263;6730;6732;6728;	N/A
665	5266;6733;	N/A
666	5268;6734;	N/A
667	5270;6529;6735;	N/A
668	5271;6736;	N/A
669	5272;6737;	N/A
670	5273;6738;	N/A
671	5276;	N/A
672	5388;	N/A
673	5389;5614;	N/A
674	5408;	N/A
675	5413;	N/A
676	5417;	N/A
677	5437;5452;	N/A
678	5440;5443;5601;5455;6413;	N/A
679	5519;	N/A
680	5530;	N/A
681	5545;5547;	N/A
682	5548;	N/A
683	5551;5736;6042;6046;6050;6350;	4330;
684	5570;5603;6645;	N/A
685	5576;	N/A
686	5621;5654;5658;5662;5666;5709;5822;5828;5832;5894;5896;5898;5900;6567;6559;6151;	N/A
687	5625;	N/A
688	5626;	N/A
689	5627;	N/A
690	5628;	N/A
691	5739;	N/A
692	5741;5742;	N/A
693	5761;	N/A
694	5763;6457;	N/A
695	5833;5842;7283;7339;7390;7340;	N/A
696	5902;6039;5956;5957;6655;6360;	N/A
697	5915;6316;	N/A
698	5939;5940;	N/A
699	5944;	N/A
700	5960;	N/A
701	5974;5975;5976;5977;5978;5979;5980;5981;5989;5990;5982;5983;5984;5986;6000;5987;5988;6001;6002;	N/A
702	6034;	N/A
703	6058;6076;	N/A
704	6062;6071;	N/A
705	6064;	N/A
706	6067;	N/A
707	6068;	N/A
708	6069;	N/A
709	6073;	N/A
710	6098;	N/A
711	6105;	N/A
712	6106;	N/A
713	6112;6117;6122;	N/A
714	6138;	N/A
715	6140;6145;6147;	N/A
716	6141;6143;	N/A
717	6167;	N/A
718	6168;	N/A
719	6176;	N/A
720	6177;	N/A
721	6184;	N/A
722	6185;	N/A
723	6193;6197;	N/A
724	6210;	N/A
725	6211;	N/A
726	6214;6252;	N/A
727	6215;6253;	N/A
728	6217;6219;	N/A
729	6226;	N/A
730	6227;	N/A
731	6234;	N/A
732	6235;	N/A
733	6244;	N/A
734	6245;	N/A
735	6257;6258;	N/A
736	6270;	N/A
737	6285;	N/A
738	6286;	N/A
739	6291;	N/A
740	6292;	N/A
741	6300;	N/A
742	6301;	N/A
743	6311;	N/A
744	6312;	N/A
745	6383;	N/A
746	6401;	N/A
747	6450;6451;	N/A
748	6454;	N/A
749	6471;	N/A
750	6486;	N/A
751	6494;	N/A
752	6500;	N/A
753	6504;6576;	N/A
754	6510;	N/A
755	6518;6524;6525;6526;	N/A
756	6551;	N/A
757	6557;6560;	N/A
758	6562;	N/A
759	6574;	N/A
760	6575;	N/A
761	6578;	N/A
762	6613;	N/A
763	6630;	N/A
764	6631;	N/A
765	6633;6634;	N/A
766	6660;	N/A
767	6661;	N/A
768	6665;	N/A
769	6666;	N/A
770	6676;	N/A
771	6677;	N/A
772	6683;	N/A
773	6684;	N/A
774	6688;	N/A
775	6699;	N/A
776	6708;	N/A
777	6721;	N/A
778	6722;	N/A
779	6749;	N/A
780	6750;	N/A
781	6751;	N/A
782	6758;	N/A
783	6759;	N/A
784	6760;	N/A
785	6783;	N/A
786	6784;	N/A
787	6785;	N/A
788	6875;6876;6931;	N/A
789	6893;	N/A
790	6894;	N/A
791	6895;	N/A
792	6896;	N/A
793	6897;	N/A
794	6898;	N/A
795	6899;	N/A
796	6900;	N/A
797	6901;	N/A
798	6902;	N/A
799	6903;	N/A
800	6904;	N/A
801	6905;	N/A
802	6906;	N/A
803	6907;	N/A
804	6908;	N/A
805	6909;	N/A
806	6910;	N/A
807	6911;	N/A
808	6912;	N/A
809	6913;	N/A
810	6914;	N/A
811	6915;	N/A
812	6916;	N/A
813	6917;	N/A
814	6918;	N/A
815	6919;	N/A
816	6920;	N/A
817	6921;	N/A
818	6922;	N/A
819	6923;	N/A
820	6925;	N/A
821	6926;	N/A
822	6927;	N/A
823	6928;	N/A
824	6929;	N/A
825	6930;	N/A
826	6933;	N/A
827	6937;	N/A
828	6941;	N/A
829	6945;	N/A
830	6959;	N/A
831	6963;	N/A
832	6998;	N/A
833	7001;	N/A
834	7006;	N/A
835	7009;	N/A
836	7032;	N/A
837	7038;	N/A
838	7047;	N/A
839	7069;	N/A
840	7166;7303;7308;7331;7239;7325;7328;	N/A
841	7193;7305;7226;7320;7321;7314;7315;	N/A
842	7258;7288;	N/A
843	7289;	N/A
844	7290;	N/A
845	7302;	N/A
846	7304;	N/A
847	7306;	N/A
848	7307;	N/A
849	7309;	N/A
850	7312;	N/A
851	7313;	N/A
852	7316;	N/A
853	7317;	N/A
854	7319;	N/A
855	7322;	N/A
856	7323;	N/A
857	7324;	N/A
858	7326;	N/A
859	7327;	N/A
860	7329;	N/A
861	7330;	N/A
862	7429;	N/A
863	7431;	N/A
864	7432;	N/A
865	7433;	N/A
866	7434;	N/A
867	2699;3824;	N/A
868	1429;	N/A
869	1431;	N/A
870	3765;	N/A
871	6692;	N/A
872	3936;3937;	N/A
873	3746;	N/A
874	3747;	N/A
875	5798;	N/A
876	5780;5781;	N/A
877	5779;	N/A
878	5778;5797;	N/A
879	5837;6447;6453;	N/A
880	6449;	N/A
881	6448;6452;	N/A
882	6444;6446;	N/A
883	5873;6773;	N/A
884	6772;	N/A
885	6778;	N/A
886	5904;6777;6779;	N/A
887	6786;	N/A
888	6419;6787;	N/A
889	14;15;16;17;18;24;25;35;36;37;38;39;41;42;45;46;47;51;53;55;56;59;60;61;62;66;67;69;70;71;73;75;76;77;80;81;82;83;84;85;86;87;91;92;93;95;97;105;106;118;121;139;140;141;142;143;144;145;148;149;150;151;152;153;154;155;156;157;158;159;160;161;162;166;167;168;169;172;173;174;175;176;177;183;184;186;187;198;202;203;204;210;213;214;223;224;230;231;232;233;234;235;237;238;239;240;245;246;247;255;256;25…	67;69;72;112;126;146;149;151;173;174;238;241;259;282;326;347;364;404;406;426;427;433;434;446;448;452;454;472;526;527;538;541;558;559;561;577;580;582;585;605;626;627;643;648;651;674;681;682;733;739;759;806;811;812;821;845;908;909;922;938;951;954;955;956;975;1058;1077;1422;1675;1677;1683;1689;1751;1807;1853;1860;1928;1945;1948;1950;1966;1968;1972;1976;2007;2031;2033;2038;2040;2046;2047;2048;2049;20…
890	1;2;3;4;5;6;7;8;13;49;50;52;54;63;64;68;78;96;112;113;115;120;124;125;126;127;128;129;132;133;135;136;137;138;163;164;165;170;171;178;199;209;211;236;248;249;250;251;252;253;254;267;282;287;312;313;314;315;317;329;330;334;340;343;344;367;373;382;383;390;391;392;405;411;412;419;426;443;451;458;468;469;476;478;480;509;556;557;562;564;565;567;568;571;582;583;586;588;589;612;639;640;644;646;650;651;6…	733;1030;1948;2038;2079;2080;2816;4341;4342;
891	9;	N/A
892	11;	N/A
893	19;2212;895;4053;896;4057;4371;4061;5404;4064;5579;4076;5582;5585;6013;6016;6019;6059;6063;6085;6131;3085;6135;6139;6144;6148;6194;6216;6322;6386;6392;6460;6464;2281;4375;2282;4046;5669;6066;6070;6057;6366;6370;6507;6514;6541;6591;6592;6489;6593;6616;6624;6625;6632;6640;6643;6649;6939;6947;7004;7011;7050;7045;3063;	N/A
894	21;	N/A
895	23;	N/A
896	29;30;	N/A
897	33;34;	N/A
898	40;1119;3137;904;905;4241;2167;3139;2304;2305;2309;3552;3519;3540;3539;3541;7402;3969;1120;179;180;181;182;3825;4112;3409;3410;3372;2220;1718;1417;2221;4178;4177;7018;618;593;621;619;622;620;623;2278;2277;915;2287;403;2285;2286;2280;2289;2284;1177;2283;1185;1186;5139;5066;662;663;1302;5067;4192;5068;5077;1552;3482;3483;3485;3486;4224;5075;5076;5079;1554;3489;3490;4480;5078;5080;5092;5090;5091;509…	N/A
899	44;	N/A
900	48;	N/A
901	57;2933;	N/A
902	58;	N/A
903	72;	N/A
904	74;	N/A
905	99;	N/A
906	103;	N/A
907	107;	N/A
908	114;	N/A
909	146;2606;	N/A
910	200;201;	N/A
911	205;	N/A
912	206;2037;2038;2039;2040;4163;680;1160;3373;225;226;227;1161;	N/A
913	243;4283;1527;7347;	N/A
914	244;6845;	N/A
915	257;1253;2794;1433;2335;2336;2337;2338;7364;	N/A
916	258;	N/A
917	261;	N/A
918	285;	N/A
919	318;3034;335;3226;1529;2442;1394;3996;1376;1937;1938;1940;1942;2367;1388;398;2807;2486;2572;3887;399;2806;4073;3470;5465;3569;5487;5493;5501;5503;2377;4434;2440;1528;3234;2435;3235;3236;2444;1530;3230;3477;7243;2482;3189;3191;3192;3184;3204;3193;3187;3194;3188;3195;5809;3190;	N/A
920	327;	N/A
921	375;	N/A
922	376;1729;4439;7287;	N/A
923	384;	N/A
924	385;	N/A
925	386;	N/A
926	387;	N/A
927	401;	N/A
928	415;	N/A
929	417;	N/A
930	422;	N/A
931	477;479;481;	N/A
932	484;485;1279;5985;6008;6443;6492;6495;6498;6501;	N/A
933	553;3166;3167;	N/A
934	575;	N/A
935	585;1291;	N/A
936	587;841;	N/A
937	596;	N/A
938	601;	N/A
939	602;	N/A
940	605;	N/A
941	608;	N/A
942	611;	N/A
943	615;	N/A
944	652;653;	N/A
945	667;668;3388;3403;3404;	N/A
946	699;	N/A
947	703;	N/A
948	720;	N/A
949	737;	N/A
950	744;995;6874;	N/A
951	747;	N/A
952	750;	N/A
953	781;782;	N/A
954	783;	N/A
955	803;807;808;809;810;811;7282;3676;3677;3678;3679;3680;7404;	N/A
956	846;4239;	N/A
957	851;	N/A
958	858;	N/A
959	860;4019;	N/A
960	868;	N/A
961	870;1101;	N/A
962	872;874;4240;1132;1133;2774;1126;5332;	N/A
963	919;	N/A
964	941;942;	N/A
965	945;	N/A
966	951;	759;
967	985;2142;1116;2342;1768;2343;986;2143;2341;1771;2002;7365;2003;	N/A
968	991;992;	N/A
969	1074;	N/A
970	1075;	N/A
971	1098;	N/A
972	1099;	N/A
973	1143;	N/A
974	1144;4023;	N/A
975	1145;	N/A
976	1154;	N/A
977	1158;	N/A
978	1173;1175;1352;	N/A
979	1179;	N/A
980	1180;	N/A
981	1182;	N/A
982	1192;1193;	N/A
983	1201;	N/A
984	1211;	N/A
985	1215;	N/A
986	1222;	N/A
987	1224;	N/A
988	1229;	N/A
989	1258;	N/A
990	1260;	N/A
991	1263;	N/A
992	1269;	N/A
993	1276;	N/A
994	1277;	N/A
995	1284;	N/A
996	1290;	N/A
997	1296;	N/A
998	1305;	N/A
999	1332;	N/A
1000	1339;	N/A
1001	1350;	N/A
1002	1353;	N/A
1003	1354;	N/A
1004	1384;7164;7194;7227;7237;	N/A
1005	1407;2155;	N/A
1006	1413;2216;	N/A
1007	1414;	N/A
1008	1418;	N/A
1009	1422;	N/A
1010	1432;	N/A
1011	1450;	N/A
1012	1452;	N/A
1013	1454;	N/A
1014	1455;	N/A
1015	1456;	N/A
1016	1462;	N/A
1017	1464;	N/A
1018	1485;1720;2825;	N/A
1019	1486;1719;2826;4357;4356;7220;	N/A
1020	1491;	N/A
1021	1501;7256;	N/A
1022	1504;4194;7233;7438;7383;7424;	N/A
1023	1519;	N/A
1024	1526;	N/A
1025	1545;	N/A
1026	1546;	N/A
1027	1559;	N/A
1028	1560;3525;3522;3491;3526;3523;3495;	N/A
1029	1574;	N/A
1030	1577;	N/A
1031	1585;6006;1586;	N/A
1032	1589;	N/A
1033	1607;	N/A
1034	1743;4189;4190;7348;7178;7422;	N/A
1035	1744;	N/A
1036	1807;	N/A
1037	1815;	N/A
1038	1816;1825;	N/A
1039	1817;1831;	N/A
1040	1818;	N/A
1041	1819;1832;1833;	N/A
1042	1820;	N/A
1043	1821;	N/A
1044	1822;	N/A
1045	1823;	N/A
1046	1824;	N/A
1047	1826;	N/A
1048	1827;1828;1837;	N/A
1049	1829;	N/A
1050	1830;	N/A
1051	1834;1835;	N/A
1052	1836;	N/A
1053	1887;	N/A
1054	1944;	N/A
1055	2014;	N/A
1056	2058;2059;5903;6418;	N/A
1057	2217;	N/A
1058	2233;	N/A
1059	2235;2480;	N/A
1060	2251;2252;	N/A
1061	2261;	N/A
1062	2264;	N/A
1063	2269;	N/A
1064	2270;	N/A
1065	2271;	N/A
1066	2272;	N/A
1067	2307;3143;3145;3885;3147;3152;3886;2936;3150;	N/A
1068	2371;5428;	N/A
1069	2403;	N/A
1070	2419;	N/A
1071	2423;	N/A
1072	2427;	N/A
1073	2431;	N/A
1074	2453;	N/A
1075	2502;	N/A
1076	2516;	N/A
1077	2543;	N/A
1078	2545;3042;	N/A
1079	2547;	N/A
1080	2549;	N/A
1081	2562;	N/A
1082	2570;	N/A
1083	2593;	N/A
1084	2665;7216;7217;	N/A
1085	2695;7218;7423;	N/A
1086	2769;	N/A
1087	2775;	N/A
1088	2823;2824;	N/A
1089	2828;	N/A
1090	2829;4468;	N/A
1091	2908;	N/A
1092	2910;2987;6344;2989;	N/A
1093	2914;3245;3280;3263;3260;3284;	N/A
1094	2922;5405;	N/A
1095	2927;	N/A
1096	2932;	N/A
1097	2963;	N/A
1098	2974;	N/A
1099	3084;	N/A
1100	3086;	N/A
1101	3087;	N/A
1102	3108;	N/A
1103	3123;	N/A
1104	3198;3199;	N/A
1105	3200;	N/A
1106	3215;	N/A
1107	3216;	N/A
1108	3217;	N/A
1109	3218;	N/A
1110	3219;	N/A
1111	3220;	N/A
1112	3221;	N/A
1113	3222;	N/A
1114	3225;	N/A
1115	3229;	N/A
1116	3233;	N/A
1117	3338;	N/A
1118	3342;	N/A
1119	3343;	N/A
1120	3351;	N/A
1121	3383;	N/A
1122	3458;	N/A
1123	3474;	N/A
1124	3487;5445;	N/A
1125	3494;	N/A
1126	3501;	N/A
1127	3506;	N/A
1128	3511;	N/A
1129	3527;	N/A
1130	3560;	N/A
1131	3582;	N/A
1132	3591;	N/A
1133	3685;	N/A
1134	3695;	N/A
1135	3700;	N/A
1136	3705;	N/A
1137	3708;	N/A
1138	3714;	N/A
1139	3719;7257;	N/A
1140	3720;	N/A
1141	3727;	N/A
1142	3759;	N/A
1143	3762;	N/A
1144	3768;3849;	N/A
1145	3946;	N/A
1146	3952;	N/A
1147	3965;	N/A
1148	4008;	N/A
1149	4054;	N/A
1150	4058;	N/A
1151	4065;6650;6936;	N/A
1152	4068;	N/A
1153	4071;	N/A
1154	4186;	N/A
1155	4195;	N/A
1156	4196;	N/A
1157	4228;	N/A
1158	4229;	N/A
1159	4354;	N/A
1160	4407;	N/A
1161	4421;	N/A
1162	4471;	N/A
1163	5330;6714;	N/A
1164	5435;5450;	N/A
1165	5441;	N/A
1166	5444;	N/A
1167	5460;5463;	N/A
1168	5461;5467;5470;5517;5528;	N/A
1169	5462;	N/A
1170	5466;	N/A
1171	5468;	N/A
1172	5516;	N/A
1173	5538;	N/A
1174	5546;	N/A
1175	5556;	N/A
1176	5569;5602;6644;	N/A
1177	5571;6072;	N/A
1178	5573;	N/A
1179	5575;	N/A
1180	5598;	N/A
1181	5706;	N/A
1182	5714;	N/A
1183	5953;	N/A
1184	5959;	N/A
1185	5961;	N/A
1186	5964;6142;	N/A
1187	6033;	N/A
1188	6035;	N/A
1189	6037;	N/A
1190	6074;	N/A
1191	6077;6078;	N/A
1192	6107;6110;	N/A
1193	6124;	N/A
1194	6265;	N/A
1195	6266;	N/A
1196	6267;	N/A
1197	6268;	N/A
1198	6318;	N/A
1199	6325;	N/A
1200	6326;	N/A
1201	6327;	N/A
1202	6328;	N/A
1203	6329;	N/A
1204	6345;	N/A
1205	6375;	N/A
1206	6382;	N/A
1207	6394;	N/A
1208	6400;	N/A
1209	6411;	N/A
1210	6423;	N/A
1211	6424;	N/A
1212	6427;	N/A
1213	6428;	N/A
1214	6433;	N/A
1215	6435;	N/A
1216	6436;	N/A
1217	6439;	N/A
1218	6480;	N/A
1219	6485;	N/A
1220	6521;	N/A
1221	6572;	N/A
1222	6577;	N/A
1223	6607;	N/A
1224	6612;	N/A
1225	6628;	N/A
1226	6646;	N/A
1227	6654;	N/A
1228	6693;	N/A
1229	6700;	N/A
1230	6707;	N/A
1231	6709;	N/A
1232	6713;	N/A
1233	6715;	N/A
1234	6720;	N/A
1235	6752;	N/A
1236	6753;	N/A
1237	6754;	N/A
1238	6755;	N/A
1239	6756;	N/A
1240	6757;	N/A
1241	6765;	N/A
1242	6766;	N/A
1243	6767;	N/A
1244	6768;	N/A
1245	6769;	N/A
1246	6770;	N/A
1247	6771;	N/A
1248	6798;	N/A
1249	6801;	N/A
1250	6803;	N/A
1251	6806;	N/A
1252	6808;	N/A
1253	6810;	N/A
1254	6812;	N/A
1255	6813;6815;	N/A
1256	6821;	N/A
1257	6822;6968;	N/A
1258	6825;	N/A
1259	6828;	N/A
1260	6829;	N/A
1261	6832;	N/A
1262	6835;	N/A
1263	6837;	N/A
1264	6839;	N/A
1265	6847;	N/A
1266	6850;6854;6855;	N/A
1267	6851;6852;	N/A
1268	6859;	N/A
1269	6862;6863;	N/A
1270	6864;6866;	N/A
1271	6868;	N/A
1272	6870;	N/A
1273	6871;	N/A
1274	6873;7139;	N/A
1275	6878;	N/A
1276	6879;	N/A
1277	6880;	N/A
1278	6881;	N/A
1279	6882;	N/A
1280	6883;	N/A
1281	6884;	N/A
1282	6924;	N/A
1283	6944;	N/A
1284	6958;	N/A
1285	6962;	N/A
1286	7000;	N/A
1287	7008;	N/A
1288	7031;	N/A
1289	7034;	N/A
1290	7046;	N/A
1291	7052;	N/A
1292	7068;	N/A
1293	7088;	N/A
1294	7093;	N/A
1295	7094;	N/A
1296	7095;	N/A
1297	7096;	N/A
1298	7097;	N/A
1299	7098;	N/A
1300	7099;	N/A
1301	7100;	N/A
1302	7101;	N/A
1303	7102;7103;	N/A
1304	7104;	N/A
1305	7105;	N/A
1306	7106;	N/A
1307	7107;	N/A
1308	7108;	N/A
1309	7109;	N/A
1310	7110;	N/A
1311	7111;	N/A
1312	7113;	N/A
1313	7117;	N/A
1314	7120;	N/A
1315	7121;	N/A
1316	7124;	N/A
1317	7125;	N/A
1318	7133;	N/A
1319	7138;	N/A
1320	7146;	N/A
1321	7147;	N/A
1322	7148;	N/A
1323	7149;	N/A
1324	7150;	N/A
1325	7151;	N/A
1326	7215;	N/A
1327	7293;	N/A
1328	7310;	N/A
1329	7311;	N/A
1330	7318;	N/A
1331	7412;	N/A
1332	7415;	N/A
1333	7418;	N/A
1334	7425;	N/A
1335	7426;	N/A
1336	7427;	N/A
1337	7430;	N/A
1338	7435;	N/A
1339	27;	N/A
1340	28;1205;	N/A
1341	32;1206;	N/A
1342	31;	N/A
1343	1218;	N/A
1344	98;100;	N/A
1345	104;1220;3977;	N/A
1346	3753;	N/A
1347	1233;	N/A
1348	130;131;	N/A
1349	190;191;	N/A
1350	1242;4173;	N/A
1351	192;193;1383;1958;1959;2684;	N/A
1352	207;208;538;2683;	N/A
1353	195;	N/A
1354	194;1243;	N/A
1355	197;	N/A
1356	196;1244;	N/A
1357	217;218;221;222;1248;1250;3438;3447;	N/A
1358	215;216;1247;3378;3437;	N/A
1359	3435;3454;	N/A
1360	219;220;1249;	N/A
1361	228;1251;	N/A
1362	229;3436;	N/A
1363	241;242;5564;5566;5568;5572;5574;6026;6028;6036;6038;6065;	N/A
1364	4077;5916;6317;6319;	N/A
1365	436;482;753;754;755;756;757;768;769;770;771;772;773;774;775;776;777;934;935;936;937;979;1319;1320;1321;1322;1323;1337;1425;1437;1438;1602;1888;1889;1892;1893;1894;1895;1896;1897;1898;1899;1900;1901;1903;1904;1905;1906;1907;1908;1909;1910;1911;1920;1921;1934;1935;2015;2016;2018;2019;2020;2021;2022;2023;2024;2025;2026;2041;2042;2296;2297;2298;2318;2319;2320;2321;2322;2356;2357;2358;2359;2407;2408;2…	N/A
1366	331;332;496;572;573;681;949;970;975;978;1066;1067;1068;1069;1070;1071;1078;1079;1080;1081;1082;1083;1084;1085;1086;1087;1088;1089;1090;1091;1092;1093;1094;1095;1162;1163;1164;1167;1245;1304;1375;1435;1436;1468;1531;1532;1605;1787;1788;1789;1790;1873;1902;1952;1953;1954;2136;2137;2176;2177;2192;2193;2196;2197;2201;2202;2205;2206;2207;2208;2209;2210;2360;2361;2472;2474;2476;2477;2608;2609;2616;2617…	N/A
1367	1268;	N/A
1368	402;6274;	N/A
1369	1281;7272;	N/A
1370	499;500;	N/A
1371	510;1252;1254;1267;3748;3767;3787;7294;7334;7337;7338;7341;7379;	N/A
1372	5411;6739;6740;6741;6742;7333;7368;	N/A
1373	516;1285;	N/A
1374	952;	N/A
1375	569;4487;	N/A
1376	1289;4188;	N/A
1377	591;592;718;	856;857;
1378	1148;1294;	N/A
1379	734;2247;3059;3664;3665;6127;6128;6656;	N/A
1380	1500;1733;2976;2977;3073;3074;7381;	N/A
1381	1315;	N/A
1382	746;748;	N/A
1383	1316;	N/A
1384	749;751;	N/A
1385	844;938;1338;5333;	N/A
1386	843;1327;2777;	N/A
1387	913;1141;4303;	N/A
1388	912;1142;4416;	N/A
1389	920;921;1335;3460;5254;	N/A
1390	923;3461;	N/A
1391	947;2840;	N/A
1392	977;2839;3169;	N/A
1393	982;3240;	N/A
1394	965;2771;	N/A
1395	5451;6743;6747;	N/A
1396	980;5386;5436;7400;	N/A
1397	1348;	N/A
1398	1137;1138;	N/A
1399	1347;	N/A
1400	1139;1140;	N/A
1401	1184;1355;	N/A
1402	1183;3462;5253;	N/A
1403	2257;5751;	N/A
1404	1217;	N/A
1405	1256;1471;2671;	N/A
1406	1255;1472;1473;2675;	N/A
1407	3741;3812;6691;	N/A
1408	1308;1326;2786;3809;	N/A
1409	1334;1357;1358;1736;1738;3777;7344;	N/A
1410	7345;7346;	N/A
1411	1778;	N/A
1412	1362;1777;	N/A
1413	1363;1779;	N/A
1414	1780;	N/A
1415	1364;1781;	N/A
1416	1782;	N/A
1417	1365;1783;	N/A
1418	1784;	N/A
1419	1366;	N/A
1420	1785;1786;	N/A
1421	1367;	N/A
1422	1791;1792;	N/A
1423	1793;1794;	N/A
1424	1368;	N/A
1425	1795;1796;	N/A
1426	1369;	N/A
1427	1798;	N/A
1428	1370;1797;	N/A
1429	1371;	N/A
1430	1799;1800;	N/A
1431	1802;	N/A
1432	1372;1801;	N/A
1433	1803;1804;	N/A
1434	1373;	N/A
1435	1806;	N/A
1436	1374;1805;	N/A
1437	1377;1890;	N/A
1438	1891;	N/A
1439	1913;	N/A
1440	1378;1912;	N/A
1441	1379;	N/A
1442	1914;1915;	N/A
1443	1380;	N/A
1444	1916;1917;	N/A
1445	1381;	N/A
1446	1918;1919;	N/A
1447	1385;1974;	N/A
1448	1975;3440;	N/A
1449	1386;1405;1976;1977;2149;2150;3431;3432;3441;3445;3451;3452;	N/A
1450	1402;1403;2138;2139;2140;2141;3433;3442;3446;3450;	N/A
1451	1399;1404;2799;	N/A
1452	1387;1408;2700;2802;	N/A
1453	1398;1460;	N/A
1454	1580;1945;	N/A
1455	1400;2128;2129;3444;	N/A
1456	1401;2126;2127;3443;3453;	N/A
1457	2224;2225;	N/A
1458	1419;	N/A
1459	3756;3879;	N/A
1460	1441;	N/A
1461	2386;	N/A
1462	1443;2385;	N/A
1463	1495;2456;2457;2946;	N/A
1464	2458;2801;3037;	N/A
1465	3094;6456;	N/A
1466	1509;5267;	N/A
1467	7281;7335;7362;	N/A
1468	1550;7332;	N/A
1469	6746;	N/A
1470	1553;5446;	N/A
1471	1561;3520;	N/A
1472	3521;	N/A
1473	5620;5653;5657;5661;5665;5762;5827;5831;6455;6558;6566;6570;6581;6584;6587;6588;6596;6600;	N/A
1474	1578;2957;2958;2960;3102;3103;3592;3593;3594;5275;6041;6515;6689;	N/A
1475	1583;1587;2780;3750;3771;3799;	N/A
1476	1582;2703;5950;6780;6781;6782;	N/A
1477	2448;3141;3580;3692;	N/A
1478	1592;3697;3698;3699;	N/A
1479	1599;	N/A
1480	3721;3722;	N/A
1481	1600;3724;	N/A
1482	3723;	N/A
1483	3725;3726;	N/A
1484	1601;	N/A
1485	1767;3820;	N/A
1486	1766;6416;7349;	N/A
1487	2522;5862;5866;5911;	N/A
1488	5963;	N/A
1489	2558;2559;2560;2561;2990;2991;2992;3012;	N/A
1490	2988;3003;3005;5554;	N/A
1491	3040;3069;	N/A
1492	3041;	N/A
1493	3420;5414;5432;5434;5861;6108;6111;6113;6121;6123;6186;	4152;
1494	3051;3075;3129;3130;4048;4049;4103;4104;4105;	N/A
1495	5439;5442;6744;	N/A
1496	3770;5454;6412;6745;6748;	N/A
1497	6956;	N/A
1498	4020;4451;	N/A
1499	5262;5264;6617;6729;6731;	N/A
1500	5260;6597;6727;	N/A
1501	5263;5265;6619;6730;	N/A
1502	5261;6618;6728;6732;	N/A
1503	5270;6735;	N/A
1504	6529;	N/A
1505	5455;5601;6413;	N/A
1506	5440;5443;	N/A
1507	5551;5736;6042;6046;6050;	N/A
1508	6350;	4330;
1509	5570;	N/A
1510	5603;6645;	N/A
1511	5621;5654;5658;5662;5666;5709;5822;5828;5832;5894;5896;5898;5900;6567;	N/A
1512	6151;6559;	N/A
1513	7283;7339;	N/A
1514	5833;5842;7340;7390;	N/A
1515	5956;5957;6039;6655;	N/A
1516	5902;6360;	N/A
1517	5974;5975;5976;5977;5978;5979;5980;5981;5982;5983;5984;5986;5987;5988;	N/A
1518	5989;5990;6000;6001;6002;	N/A
1519	6117;	N/A
1520	6112;6122;	N/A
1521	6140;6145;	N/A
1522	6147;	N/A
1523	6526;	N/A
1524	6518;6524;6525;	N/A
1525	6876;	N/A
1526	6875;6931;	N/A
1527	7166;7303;7308;7331;	N/A
1528	7239;7325;7328;	N/A
1529	7226;7320;7321;	N/A
1530	7193;7305;7314;7315;	N/A
1531	5837;6453;	N/A
1532	6447;	N/A
1533	5904;6779;	N/A
1534	6777;	N/A
1535	14;15;16;17;18;24;25;35;36;37;38;39;41;42;45;46;47;51;53;55;56;59;60;61;62;66;67;69;70;71;73;75;76;77;80;81;82;83;84;85;86;87;91;92;93;95;97;105;106;118;121;139;140;145;148;149;159;160;162;166;167;168;183;184;186;187;198;203;204;210;213;214;230;235;237;238;239;240;245;246;247;255;256;259;260;262;263;264;265;266;268;269;270;271;272;273;274;275;276;277;278;280;281;283;284;286;288;289;290;291;292;31…	67;69;72;112;126;146;149;151;173;174;238;241;259;282;326;347;364;404;406;426;427;433;434;446;448;452;454;472;526;527;538;541;558;559;561;577;580;582;585;605;626;627;643;648;651;674;681;682;733;739;759;806;811;812;821;845;908;909;922;938;951;954;955;956;975;1058;1077;1422;1675;1677;1683;1689;1751;1807;1853;1860;1928;1945;1948;1950;1966;1968;1972;1976;2007;2031;2033;2038;2040;2046;2047;2048;2049;20…
1536	141;142;143;144;150;151;152;153;154;155;156;157;158;161;169;172;173;174;175;176;177;202;223;224;231;232;233;234;279;294;295;296;297;298;299;300;301;302;303;304;305;306;307;308;309;310;311;341;342;389;445;459;460;461;463;464;465;466;467;475;483;515;518;519;520;521;522;523;524;525;526;527;528;529;530;531;532;533;534;535;536;537;539;540;541;543;632;665;719;723;724;725;726;727;728;729;738;739;740;741…	282;347;733;759;1058;1675;2038;2046;2049;2062;2079;2197;2410;2440;2747;2769;2816;2822;2825;2995;3795;
1537	1;2;	N/A
1538	3;4;	N/A
1539	5;6;	N/A
1540	7;8;2600;1772;2601;	N/A
1541	13;3411;4182;3419;267;390;49;52;54;63;78;96;253;254;367;314;315;702;313;839;817;864;2701;1006;1012;1003;1013;902;957;1031;1016;1004;1029;1005;1038;966;1039;1014;1017;1015;1018;1033;1019;1043;5398;1028;1122;1053;5395;1032;1134;1030;3950;1042;1125;1045;959;1044;1046;5587;963;1052;1054;2705;1055;1056;1057;7286;1040;1058;2778;4134;4443;5400;4442;1047;7285;2727;824;826;822;828;705;834;832;830;862;849;…	4341;4342;
1542	64;	N/A
1543	112;3945;	N/A
1544	113;	N/A
1545	120;	N/A
1546	124;125;7264;	N/A
1547	126;127;	N/A
1548	128;129;	N/A
1549	132;133;	N/A
1550	135;136;	N/A
1551	137;138;	N/A
1552	163;164;165;7262;	N/A
1553	199;	N/A
1554	236;3044;443;476;478;480;7232;	N/A
1555	282;	N/A
1556	287;1723;	N/A
1557	334;	N/A
1558	405;	N/A
1559	411;571;	N/A
1560	412;	N/A
1561	426;1721;	N/A
1562	468;2400;	N/A
1563	469;2230;	N/A
1564	509;1283;7389;	N/A
1565	556;1842;1865;1838;1840;	N/A
1566	557;1843;1866;1839;1841;	N/A
1567	582;583;586;7167;7421;	N/A
1568	612;	N/A
1569	644;646;	N/A
1570	654;1300;	N/A
1571	683;2539;	N/A
1572	696;	N/A
1573	700;	N/A
1574	735;736;4181;	N/A
1575	745;2925;	1030;
1576	752;1724;	N/A
1577	852;853;854;7269;1264;	N/A
1578	865;	N/A
1579	869;	N/A
1580	907;	N/A
1581	911;	N/A
1582	927;928;7417;4146;3766;	N/A
1583	929;	N/A
1584	946;4410;	N/A
1585	958;	N/A
1586	960;	N/A
1587	964;	N/A
1588	967;	N/A
1589	988;	N/A
1590	1096;	N/A
1591	1097;	N/A
1592	1111;	N/A
1593	1113;	N/A
1594	1147;6800;	N/A
1595	1155;	N/A
1596	1159;	N/A
1597	1188;	N/A
1598	1265;	N/A
1599	1278;	N/A
1600	1280;	N/A
1601	1282;	N/A
1602	1303;2376;1493;3036;7225;7278;	N/A
1603	1325;	N/A
1604	1390;	N/A
1605	1421;	N/A
1606	1423;2255;5380;	N/A
1607	1466;	N/A
1608	1494;6339;	N/A
1609	1497;2443;	N/A
1610	1508;	N/A
1611	1513;	N/A
1612	1518;	N/A
1613	1535;	N/A
1614	1581;	N/A
1615	1588;2706;3819;	N/A
1616	1725;2404;	N/A
1617	1726;2770;	N/A
1618	1769;1770;5486;5492;5500;5502;	N/A
1619	1877;	N/A
1620	1982;1984;1986;	N/A
1621	1988;1992;1996;	N/A
1622	1990;1994;1998;	N/A
1623	2017;	N/A
1624	2065;	2038;
1625	2091;2092;	N/A
1626	2146;	2079;
1627	2164;2931;	N/A
1628	2165;3710;3892;	N/A
1629	2234;	N/A
1630	2262;	N/A
1631	2263;2267;	N/A
1632	2308;3479;3480;4176;4509;7291;7244;7401;7245;	N/A
1633	2314;2315;3545;	N/A
1634	2331;2776;2805;	N/A
1635	2348;3670;	N/A
1636	2428;4408;	N/A
1637	2432;4355;	N/A
1638	2506;	N/A
1639	2528;	N/A
1640	2590;4350;2591;4033;4351;	N/A
1641	2594;	N/A
1642	2615;	N/A
1643	2766;	N/A
1644	2791;	N/A
1645	2800;	2080;
1646	2912;3046;3975;4193;4219;3060;	N/A
1647	2913;3596;4379;	N/A
1648	2935;3142;3146;3151;4155;	N/A
1649	2962;	N/A
1650	2964;	1948;
1651	2975;	N/A
1652	2986;	N/A
1653	3001;6346;	N/A
1654	3035;	N/A
1655	3038;	N/A
1656	3124;	N/A
1657	3329;3330;3331;	N/A
1658	3387;	N/A
1659	3406;	N/A
1660	3496;	N/A
1661	3497;	N/A
1662	3498;	N/A
1663	3502;	N/A
1664	3503;	N/A
1665	3507;	N/A
1666	3508;	N/A
1667	3512;	N/A
1668	3514;	N/A
1669	3557;	N/A
1670	3561;	N/A
1671	3626;	N/A
1672	3686;	N/A
1673	3802;	N/A
1674	3856;	N/A
1675	3873;	N/A
1676	3874;	N/A
1677	3966;	N/A
1678	3988;	N/A
1679	3993;	N/A
1680	4118;4179;	N/A
1681	4191;	2816;
1682	4201;4202;	N/A
1683	4226;4227;	N/A
1684	4454;	N/A
1685	4455;	N/A
1686	4456;	N/A
1687	4457;	N/A
1688	4458;	N/A
1689	4459;	N/A
1690	5381;	N/A
1691	5553;	N/A
1692	5719;	N/A
1693	5991;5992;5993;5994;5995;5996;5997;5998;5999;6003;6004;6009;6491;6497;	733;
1694	6056;	N/A
1695	6374;	N/A
1696	6393;	N/A
1697	6479;	N/A
1698	6516;	N/A
1699	6519;	N/A
1700	6606;	N/A
1701	6694;	N/A
1702	6695;	N/A
1703	6696;	N/A
1704	6697;	N/A
1705	6698;	N/A
1706	6701;	N/A
1707	6702;	N/A
1708	6703;	N/A
1709	6704;	N/A
1710	6705;	N/A
1711	7064;	N/A
1712	7112;	N/A
1713	7155;	N/A
1714	7168;	N/A
1715	7169;	N/A
1716	7184;	N/A
1717	7188;	N/A
1718	7191;	N/A
1719	7208;	N/A
1720	7234;	N/A
1721	7241;7395;	N/A
1722	7380;	N/A
1723	7397;	N/A
1724	7428;	N/A
1725	19;895;896;2212;3063;3085;4053;4057;4061;4064;4076;4371;5404;5579;5582;5585;6013;6016;6019;6059;6063;6085;6131;6135;6139;6144;6148;6194;6216;6322;6386;6392;6460;6489;6592;6593;6616;6624;6625;	N/A
1726	2281;2282;4046;4375;5669;6057;6066;6070;6366;6370;6464;6507;6514;6541;6591;6632;6640;6643;6649;6939;6947;7004;7011;7045;7050;	N/A
1727	109;110;111;134;181;403;593;618;619;620;621;622;623;915;1177;1185;1417;1718;2134;2135;2220;2221;2277;2278;2280;2283;2284;2285;2286;2287;2289;2290;2292;2293;2294;2295;2388;2449;2450;2838;2853;2854;2855;2856;2857;2858;2859;2860;2861;2880;2882;2884;2888;2889;2892;2893;2894;2895;2896;3081;3082;3083;3171;3203;3372;3409;3410;3422;3423;3424;3425;3463;3584;3586;3713;3716;3717;3718;3972;4026;4107;4108;411…	N/A
1728	40;79;88;89;90;117;119;179;180;182;185;188;189;212;381;570;658;662;663;904;905;922;1105;1106;1107;1119;1120;1186;1246;1302;1342;1478;1510;1511;1552;1554;1665;1666;1947;1949;2167;2304;2305;2309;2316;2387;2451;2503;2505;2524;2525;2526;2762;2763;2764;2817;2818;2819;2820;2956;3078;3095;3097;3098;3101;3137;3139;3400;3401;3402;3429;3430;3482;3483;3485;3486;3489;3490;3519;3539;3540;3541;3543;3544;3552;3…	N/A
1729	206;680;1161;2037;2038;2039;2040;4163;	N/A
1730	225;226;227;1160;3373;	N/A
1731	1527;4283;7347;	N/A
1732	243;	N/A
1733	1433;2335;2336;2337;2338;7364;	N/A
1734	257;1253;2794;	N/A
1735	398;399;1376;1388;1937;1938;1940;1942;2367;2377;2486;2572;2806;2807;3470;3569;3887;3996;4073;4434;5465;5487;5493;5501;5503;	N/A
1736	318;335;1394;1528;1529;1530;2435;2440;2442;2444;2482;3034;3184;3187;3188;3189;3190;3191;3192;3193;3194;3195;3204;3226;3230;3234;3235;3236;3477;5809;7243;	N/A
1737	479;481;	N/A
1738	477;	N/A
1739	553;3167;	N/A
1740	3166;	N/A
1741	3388;3403;3404;	N/A
1742	667;668;	N/A
1743	995;	N/A
1744	744;6874;	N/A
1745	3676;3677;3678;3679;3680;7404;	N/A
1746	803;807;808;809;810;811;7282;	N/A
1747	1126;1132;1133;2774;5332;	N/A
1748	872;874;4240;	N/A
1749	986;2143;2341;2343;	N/A
1750	985;1116;1768;1771;2002;2003;2142;2342;7365;	N/A
1751	1175;	N/A
1752	1173;1352;	N/A
1753	7194;7227;	N/A
1754	1384;7164;7237;	N/A
1755	1485;1720;	N/A
1756	2825;	N/A
1757	1504;7233;7383;7438;	N/A
1758	4194;7424;	N/A
1759	1560;3491;3522;3525;	N/A
1760	3495;3523;3526;	N/A
1761	1585;	N/A
1762	1586;6006;	N/A
1763	4189;4190;7178;7348;7422;	N/A
1764	1743;	N/A
1765	1832;1833;	N/A
1766	1819;	N/A
1767	1827;1828;	N/A
1768	1837;	N/A
1769	2058;2059;	N/A
1770	5903;6418;	N/A
1771	2307;3143;3145;3885;	N/A
1772	2936;3147;3150;3152;3886;	N/A
1773	7216;7217;	N/A
1774	2665;	N/A
1775	7423;	N/A
1776	2695;7218;	N/A
1777	2989;6344;	N/A
1778	2910;2987;	N/A
1779	3260;3284;	N/A
1780	2914;3245;3263;3280;	N/A
1781	6650;	N/A
1782	4065;6936;	N/A
1783	5461;5467;5517;	N/A
1784	5470;5528;	N/A
1785	5569;6644;	N/A
1786	5602;	N/A
1787	6854;6855;	N/A
1788	6850;	N/A
1789	3977;	N/A
1790	104;1220;	N/A
1791	1383;1958;1959;	N/A
1792	192;193;2684;	N/A
1793	207;538;	N/A
1794	208;2683;	N/A
1795	217;218;3438;1248;	N/A
1796	221;222;3447;1250;	N/A
1797	216;3378;3437;	N/A
1798	215;1247;	N/A
1799	1249;	N/A
1800	219;220;	N/A
1801	241;242;5564;5566;5568;6026;6028;	N/A
1802	5572;5574;6036;6038;6065;	N/A
1803	5916;	N/A
1804	4077;6317;6319;	N/A
1805	436;482;934;935;936;937;1337;1437;1438;1602;1888;1889;1892;1893;1894;1895;1896;1897;1898;1899;1900;1901;1903;1904;1905;1906;1907;1908;1909;1910;1911;1920;1921;1934;1935;2015;2016;2018;2020;2021;2022;2023;2024;2041;2320;2356;2357;2358;2359;2407;2408;2409;2410;2635;2638;2640;2641;2642;2659;2661;2663;3250;3253;3257;3259;3267;3270;3279;3289;3309;3312;3315;3317;3319;3321;3369;3370;3375;3376;3379;3448;…	N/A
1806	753;754;755;756;757;768;769;770;771;772;773;774;775;776;777;979;1319;1320;1321;1322;1323;1425;2019;2025;2026;2042;2296;2297;2298;2318;2319;2321;2322;2626;2636;2637;2639;2653;2657;2658;2660;2662;3246;3247;3248;3249;3251;3252;3254;3255;3256;3258;3261;3262;3264;3265;3266;3268;3269;3282;3283;3285;3286;3287;3306;3314;3316;3318;3320;7439;7440;	N/A
1807	331;332;681;949;978;1162;1163;1164;1245;1304;1375;1435;1436;1468;1531;1532;1605;1787;1788;1789;1790;1902;1952;1953;1954;2360;2361;2608;2609;2616;2617;2618;2619;2620;2621;2622;2623;2624;2625;2627;2628;2629;2630;2631;2632;2633;2634;2643;2644;2645;2646;2647;2648;2649;2650;2651;2652;2654;2655;2656;2664;2682;2685;3241;3242;3243;3244;3276;3296;3297;3298;3299;3300;3301;3302;3303;3304;3305;3307;3308;3310…	N/A
1808	496;572;573;970;975;1066;1067;1068;1069;1070;1071;1078;1079;1080;1081;1082;1083;1084;1085;1086;1087;1088;1089;1090;1091;1092;1093;1094;1095;1167;1873;2136;2137;2176;2177;2192;2193;2196;2197;2201;2202;2205;2206;2207;2208;2209;2210;2472;2474;2476;2477;3381;	N/A
1809	510;1252;1254;1267;3748;3767;3787;7334;7341;	N/A
1810	7294;7337;7338;7379;	N/A
1811	5411;6739;6740;6742;	N/A
1812	6741;7333;7368;	N/A
1813	591;	856;
1814	592;718;	856;857;
1815	1148;	N/A
1816	1294;	N/A
1817	734;3664;3665;6127;6128;6656;	N/A
1818	2247;3059;	N/A
1819	1500;2976;2977;7381;	N/A
1820	1733;3073;3074;	N/A
1821	844;938;	N/A
1822	1338;5333;	N/A
1823	843;	N/A
1824	1327;	N/A
1825	2777;	N/A
1826	4303;	N/A
1827	913;1141;	N/A
1828	1142;4416;	N/A
1829	912;	N/A
1830	920;921;3460;5254;	N/A
1831	1335;	N/A
1832	977;2839;	N/A
1833	3169;	N/A
1834	5451;6747;	N/A
1835	6743;	N/A
1836	5386;5436;7400;	N/A
1837	980;	N/A
1838	1183;5253;	N/A
1839	3462;	N/A
1840	1256;	N/A
1841	1471;2671;	N/A
1842	1255;1472;2675;	N/A
1843	1473;	N/A
1844	3741;	N/A
1845	3812;6691;	N/A
1846	1308;3809;	N/A
1847	1326;2786;	N/A
1848	1357;1736;1738;3777;7344;	N/A
1849	1334;1358;	N/A
1850	1386;1976;1977;3431;3452;	N/A
1851	1405;2149;2150;3432;3441;3445;3451;	N/A
1852	1402;2140;2141;3433;3450;	N/A
1853	1403;2138;2139;3442;3446;	N/A
1854	1399;	N/A
1855	1404;2799;	N/A
1856	1387;2700;	N/A
1857	1408;2802;	N/A
1858	1398;	N/A
1859	1460;	N/A
1860	1400;2128;	N/A
1861	2129;3444;	N/A
1862	1401;2126;2127;	N/A
1863	3443;3453;	N/A
1864	2456;2457;	N/A
1865	1495;2946;	N/A
1866	3037;	N/A
1867	2458;2801;	N/A
1868	7281;7335;	N/A
1869	7362;	N/A
1870	1550;	N/A
1871	7332;	N/A
1872	5620;5653;5657;5661;5665;5827;5831;6566;6581;6584;6587;6596;6600;	N/A
1873	5762;6455;6558;6570;6588;	N/A
1874	2960;3102;3103;5275;6041;6689;	N/A
1875	1578;2957;2958;3592;3593;3594;6515;	N/A
1876	3750;3771;3799;	N/A
1877	1583;1587;2780;	N/A
1878	1582;2703;5950;	N/A
1879	6780;6781;6782;	N/A
1880	3580;3692;	N/A
1881	2448;3141;	N/A
1882	3699;	N/A
1883	1592;3697;3698;	N/A
1884	6416;7349;	N/A
1885	1766;	N/A
1886	5866;5911;	N/A
1887	2522;5862;	N/A
1888	2558;2559;2560;2561;3012;	N/A
1889	2990;2991;2992;	N/A
1890	2988;3005;	N/A
1891	3003;5554;	N/A
1892	3420;5414;5432;5434;5861;6121;6186;	4152;
1893	6108;6111;6113;6123;	N/A
1894	3051;3075;3129;4048;4104;	N/A
1895	3130;4049;4103;4105;	N/A
1896	6744;	N/A
1897	5439;5442;	N/A
1898	5454;6412;6748;	N/A
1899	3770;6745;	N/A
1900	5264;6731;	N/A
1901	5262;6617;6729;	N/A
1902	5260;6727;	N/A
1903	6597;	N/A
1904	5265;6619;	N/A
1905	5263;6730;	N/A
1906	5261;6618;6728;	N/A
1907	6732;	N/A
1908	5455;5601;	N/A
1909	6413;	N/A
1910	5736;6050;	N/A
1911	5551;6042;6046;	N/A
1912	5654;5662;5709;5896;5898;6567;	N/A
1913	5621;5658;5666;5822;5828;5832;5894;5900;	N/A
1914	6151;	N/A
1915	6559;	N/A
1916	5833;5842;	N/A
1917	7340;7390;	N/A
1918	5957;6039;	N/A
1919	5956;6655;	N/A
1920	5902;	N/A
1921	6360;	N/A
1922	5974;5976;5981;5982;5983;	N/A
1923	5975;5977;5978;5979;5980;5984;5986;5987;5988;	N/A
1924	5989;5990;	N/A
1925	6000;	N/A
1926	6001;6002;	N/A
1927	6525;	N/A
1928	6518;6524;	N/A
1929	7303;	N/A
1930	7166;7308;7331;	N/A
1931	7325;	N/A
1932	7239;7328;	N/A
1933	7226;7320;	N/A
1934	7321;	N/A
1935	7193;7305;	N/A
1936	7314;7315;	N/A
1937	18;37;38;39;41;42;46;47;51;53;56;59;67;69;70;71;73;75;76;77;81;82;83;84;85;86;97;105;106;121;139;145;149;159;160;162;167;183;186;198;203;204;210;213;214;230;235;237;238;239;240;245;246;255;256;260;262;263;264;265;266;268;269;270;271;273;274;275;276;277;278;280;281;283;286;288;289;290;291;292;320;324;325;326;328;333;336;337;338;339;345;346;347;348;349;350;351;352;353;354;355;356;357;358;359;360;36…	67;69;72;112;126;146;149;151;173;174;238;241;259;282;326;347;364;404;406;426;427;433;434;446;448;452;454;472;526;527;538;541;558;559;561;577;580;582;585;605;626;627;643;648;651;674;681;682;733;739;759;806;811;812;821;845;908;909;922;938;951;954;955;956;975;1058;1077;1422;1675;1677;1683;1689;1751;1807;1853;1860;1928;1945;1948;1950;1966;1968;1972;1976;2007;2031;2033;2040;2046;2047;2048;2051;2052;20…
1938	14;15;16;17;24;25;35;36;45;55;60;61;62;66;80;87;91;92;93;95;118;140;148;166;168;184;187;247;259;272;284;319;322;369;372;421;446;447;448;449;452;453;455;456;457;470;471;472;473;474;517;547;558;581;595;599;600;604;607;610;614;637;684;698;722;731;759;763;805;867;875;903;944;990;994;1072;1073;1130;1153;1157;1609;1650;1667;1668;1669;1670;1671;1673;1674;1675;1676;1678;1679;1680;1681;1682;1683;1684;1686…	146;241;326;427;433;526;527;674;908;922;1058;1677;1853;1945;1948;2033;2038;2047;2049;2051;2060;2078;2079;2080;2089;2266;2279;2322;2422;2440;2515;2744;2746;2825;2833;5044;
1939	141;3615;3612;4149;3613;3632;3616;142;518;523;536;537;1957;533;534;535;540;541;524;527;525;529;526;532;1973;531;1922;519;151;152;157;158;520;1923;521;1924;522;1925;528;153;530;155;539;729;1932;724;725;1852;726;727;2611;728;2610;143;723;144;1844;311;1845;294;1846;295;1847;296;1848;297;1849;298;1850;299;1851;1853;300;301;1854;302;1855;1856;303;1857;304;1858;305;1859;1860;306;307;1861;308;1862;309;1…	2038;2062;2747;2822;2825;3795;
1940	150;	N/A
1941	154;	N/A
1942	156;	N/A
1943	161;	282;
1944	202;	347;
1945	223;1171;224;5298;3903;389;2152;2154;2109;2158;2405;3368;4158;2110;2156;5619;5652;5656;5660;5664;5826;5830;5870;6565;6580;6583;6586;6595;6599;4413;4478;5054;5055;5056;5057;5059;5061;5062;5063;5064;5065;5108;5109;5110;5111;5112;5113;5114;5115;5116;5117;5223;5224;1100;856;483;908;5227;5225;5226;5229;5230;5231;5232;5233;5234;5235;5236;5237;5238;5239;5240;5241;5242;5243;5244;5245;5246;5247;5248;5249;…	733;
1946	279;	N/A
1947	445;	N/A
1948	515;	759;
1949	766;1131;3667;5586;813;815;1024;1025;1026;1027;	1058;
1950	1207;	N/A
1951	1262;	N/A
1952	1286;	N/A
1953	1440;	N/A
1954	1608;5331;	1675;
1955	1927;	N/A
1956	1928;	N/A
1957	1929;	N/A
1958	1930;	N/A
1959	1931;	N/A
1960	1979;2493;	N/A
1961	2045;3608;2046;3610;3018;3609;3611;	N/A
1962	2047;	N/A
1963	2048;	N/A
1964	2049;	N/A
1965	2050;	N/A
1966	2051;	N/A
1967	2090;2105;	2046;2049;
1968	2145;4419;3140;2759;3045;3138;7360;	2079;
1969	2172;	N/A
1970	2466;	N/A
1971	2467;2470;2469;2471;2468;	N/A
1972	2490;	N/A
1973	2681;	N/A
1974	2782;	2410;
1975	3476;	2197;
1976	3556;	N/A
1977	3587;	N/A
1978	3712;	2747;
1979	3733;	N/A
1980	3735;	2769;
1981	3801;	2816;
1982	5596;	2440;
1983	5624;	N/A
1984	5752;5754;	N/A
1985	6351;	2995;
1986	7;8;2600;	N/A
1987	1772;2601;	N/A
1988	49;50;52;54;63;68;78;96;115;170;171;178;209;211;248;249;250;251;252;253;254;267;312;313;314;315;317;329;330;340;343;344;367;373;382;383;390;391;392;419;451;458;568;588;589;639;640;650;651;659;661;669;670;671;672;673;691;702;839;882;883;917;918;925;926;1102;1103;1128;1191;1210;1239;1240;1292;1360;1505;1524;1610;1611;1613;1614;1616;1617;1653;1654;1655;1656;1663;1727;1728;1730;1742;1745;1746;1747;19…	N/A
1989	13;562;564;565;567;705;817;822;824;826;828;830;832;834;836;847;849;850;862;863;864;899;900;902;933;939;957;959;963;966;1003;1004;1005;1006;1012;1013;1014;1015;1016;1017;1018;1019;1028;1029;1030;1031;1032;1033;1038;1039;1040;1041;1042;1043;1044;1045;1046;1047;1052;1053;1054;1055;1056;1057;1058;1059;1122;1125;1134;1287;1288;1968;1969;1971;1972;2175;2191;2194;2195;2198;2199;2200;2203;2204;2389;2390;…	4341;4342;
1990	7264;	N/A
1991	124;125;	N/A
1992	443;476;478;480;3044;7232;	N/A
1993	236;	N/A
1994	509;7389;	N/A
1995	1283;	N/A
1996	1838;1840;1865;	N/A
1997	556;1842;	N/A
[truncated: 2,940 more rows]

## Sheet: Liver_8_Composition
Module_ID	Module_Rxns	Significant_Metabolites
1	1;2;3;4;5;6;7;8;9;10;11;12;13;14;15;16;17;18;19;20;21;22;23;24;25;26;27;28;29;30;31;32;33;34;35;36;37;38;39;40;41;42;43;44;45;46;47;48;49;50;51;52;53;54;55;56;57;58;59;60;61;62;63;64;65;66;67;68;69;70;71;72;73;74;75;76;77;78;79;80;81;82;83;84;85;86;87;88;89;90;91;92;93;94;95;96;97;98;99;100;101;102;103;104;105;106;107;108;109;110;111;112;113;114;115;116;117;118;119;120;121;122;123;124;125;126;127…
774;6775;6776;6777;6778;6779;6780;6781;6782;6783;6784;6785;6786;6787;6788;6789;6790;6791;6792;6793;6794;6795;6796;6797;6798;6799;6800;6801;6802;6803;6804;6805;6806;6807;6808;6809;6810;6811;6812;6813;6814;6815;6816;6817;6818;6819;6820;6821;6822;6823;6824;6825;6826;6827;6828;6829;6830;6831;6832;6833;6834;6835;6836;6837;6838;6839;6840;6841;6842;6843;6844;6845;6846;6847;6848;6849;6850;6851;6852;6853;…	N/A
2	1;2;1760;8;7;333;291;431;290;145;18;262;105;264;106;107;3645;111;109;108;1225;6271;110;1223;6159;38;52;49;51;41;42;1207;5003;170;171;178;1809;1808;337;39;46;45;55;92;61;95;118;555;148;1964;336;59;60;58;1212;85;81;82;792;83;2379;67;338;84;86;230;37;358;149;339;504;214;69;70;47;48;1209;53;54;63;78;77;73;79;1102;68;50;1210;7152;1449;2394;2395;2396;97;2397;159;91;162;160;161;418;96;253;254;190;191;25…
2;2272;3258;7439;7440;3314;2270;3488;3487;1553;5446;6746;5445;5448;1324;3084;1506;7218;7423;2933;2932;2800;2540;750;749;751;1316;1997;3762;6693;1336;3759;7409;7427;1548;3477;7243;3879;3756;2611;727;5960;5962;3369;3370;1922;519;3431;3445;3451;2150;2149;1405;3452;1977;1976;1386;3439;539;3440;1975;1974;1385;3450;2141;2140;1402;3708;1596;3705;1593;3804;4103;4105;4049;1357;1736;3777;1358;7345;7346;734…	72;146;238;241;260;327;358;364;406;426;427;446;472;526;527;536;538;539;541;558;559;571;572;574;577;580;582;584;585;643;681;731;733;735;739;794;811;812;821;908;913;917;938;951;954;955;956;975;990;1030;1077;1082;1264;1687;1771;1807;1853;1928;1945;1968;1976;2033;2038;2040;2046;2047;2048;2051;2052;2056;2078;2079;2080;2088;2089;2167;2184;2185;2197;2208;2211;2266;2277;2278;2279;2367;2406;2440;2467;2509…
3	43;	N/A
4	122;123;	N/A
5	590;953;1293;	N/A
6	616;3472;	N/A
7	617;3473;	N/A
8	629;	N/A
9	630;	N/A
10	631;	N/A
11	641;642;1299;	N/A
12	692;	N/A
13	693;	N/A
14	694;	N/A
15	706;	N/A
16	707;	N/A
17	708;	N/A
18	709;	N/A
19	710;	N/A
20	711;	N/A
21	730;	N/A
22	855;	N/A
23	973;	N/A
24	983;3737;1604;	N/A
25	1109;	N/A
26	1117;	N/A
27	1295;	N/A
28	1306;	N/A
29	1309;	N/A
30	1310;	N/A
31	1410;	N/A
32	1411;	N/A
33	1412;	N/A
34	1415;	N/A
35	1428;	N/A
36	1429;2699;1431;3824;3765;	N/A
37	1434;	N/A
38	1469;	N/A
39	1474;	N/A
40	1476;	N/A
41	1481;	N/A
42	1482;	N/A
43	1503;	N/A
44	1507;3092;3093;7387;	N/A
45	1538;	N/A
46	1595;3707;	N/A
47	1737;	N/A
48	2173;	N/A
49	2174;	N/A
50	2179;	N/A
51	2180;	N/A
52	2181;	N/A
53	2182;	N/A
54	2183;	N/A
55	2184;	N/A
56	2185;	N/A
57	2186;	N/A
58	2187;	N/A
59	2188;	N/A
60	2189;	N/A
61	2190;	N/A
62	2218;	N/A
63	2300;	N/A
64	2301;	N/A
65	2302;	N/A
66	2303;	N/A
67	2344;	N/A
68	2350;	N/A
69	2351;	N/A
70	2362;	N/A
71	2569;	N/A
72	2686;	N/A
73	2687;	N/A
74	2689;	N/A
75	2690;	N/A
76	2691;	N/A
77	2692;	N/A
78	2696;	N/A
79	2697;	N/A
80	2698;	N/A
81	2737;	N/A
82	2738;	N/A
83	2739;	N/A
84	2743;	N/A
85	2744;	N/A
86	2750;	N/A
87	2758;	N/A
88	2784;	N/A
89	2792;	N/A
90	2797;	N/A
91	2808;	N/A
92	2809;	N/A
93	2810;	N/A
94	2811;	N/A
95	2812;	N/A
96	2813;	N/A
97	2814;	N/A
98	2815;	N/A
99	2816;	N/A
100	2930;	N/A
101	3028;	N/A
102	3029;	N/A
103	3030;	N/A
104	3031;	N/A
105	3032;	N/A
106	3033;	N/A
107	3050;	260;
108	3052;	327;
109	3053;	913;
110	3054;	327;
111	3055;	990;
112	3066;	260;913;
113	3067;	260;1264;
114	3089;	2555;
115	3109;	N/A
116	3390;	N/A
117	3391;	N/A
118	3393;	N/A
119	3394;	N/A
120	3413;	N/A
121	3414;	N/A
122	3415;	N/A
123	3416;	N/A
124	3417;	N/A
125	3475;	N/A
126	3740;4047;3754;	N/A
127	3742;3901;3743;	N/A
128	3744;3840;3745;	N/A
129	3746;3936;3937;3747;6692;	N/A
130	3760;4101;3761;	N/A
131	3774;	1264;
132	3775;	N/A
133	3810;	N/A
134	4142;4143;4144;	N/A
135	4180;	N/A
136	4306;	N/A
137	4377;	N/A
138	4378;	N/A
139	4435;	N/A
140	4437;	N/A
141	4465;	260;990;
142	4477;	N/A
143	4508;	N/A
144	4996;5334;6719;	N/A
145	5052;	N/A
146	5053;	N/A
147	5329;	N/A
148	5360;	N/A
149	5375;	260;913;
150	5384;	N/A
151	5385;	N/A
152	5447;	N/A
153	5449;	N/A
154	5457;5630;5945;	N/A
155	5469;	N/A
156	5471;	N/A
157	5504;	N/A
158	5505;6761;6762;	N/A
159	5506;	N/A
160	5507;	N/A
161	5508;	N/A
162	5509;	N/A
163	5510;5511;	N/A
164	5518;	N/A
165	5529;	N/A
166	5597;5599;	3476;
167	5605;	N/A
168	5608;	N/A
169	5693;	N/A
170	5694;6763;6764;	N/A
171	5729;5733;	N/A
172	5730;5734;5750;	N/A
173	5731;5735;	N/A
174	5749;	N/A
175	5753;5756;	N/A
176	5755;	N/A
177	5760;	N/A
178	5778;5779;5780;5781;5797;5798;	N/A
179	5808;5874;	N/A
180	5816;	N/A
181	5817;	N/A
182	5837;6447;6453;6448;6446;6444;6452;6449;	N/A
183	5843;	N/A
184	5844;	N/A
185	5871;	N/A
186	5872;	N/A
187	5873;6772;6773;6774;	N/A
188	5883;5887;	N/A
189	5884;5888;6775;6776;	N/A
190	5885;5889;	N/A
191	5886;5890;	N/A
192	5904;6419;6778;6786;6787;6777;6779;	N/A
193	5971;6410;	N/A
194	6007;	3970;
195	6109;6114;6118;	N/A
196	6115;6119;	N/A
197	6126;	N/A
198	6150;	N/A
199	6191;	N/A
200	6272;	N/A
201	6275;	N/A
202	6295;6334;	N/A
203	6296;	N/A
204	6297;	N/A
205	6511;	N/A
206	6517;	N/A
207	6520;	N/A
208	6522;	N/A
209	6523;	N/A
210	6530;	N/A
211	6531;	N/A
212	6532;6535;6538;	N/A
213	6533;6542;	N/A
214	6534;6537;	N/A
215	6536;6539;	N/A
216	6543;	N/A
217	6550;	N/A
218	6554;	N/A
219	6561;6788;6789;	N/A
220	6563;	N/A
221	6573;	N/A
222	6621;	N/A
223	6622;	N/A
224	6623;	N/A
225	6637;	N/A
226	6659;	N/A
227	6662;	N/A
228	6667;	N/A
229	6668;	N/A
230	6669;	N/A
231	6670;	N/A
232	6671;	N/A
233	6672;	N/A
234	6673;	N/A
235	6678;	N/A
236	6685;	N/A
237	6690;	N/A
238	6792;	N/A
239	6794;	N/A
240	6795;	N/A
241	7170;7171;7301;	N/A
242	7261;	N/A
243	7336;	N/A
244	7366;	N/A
245	7376;	N/A
246	7385;	260;327;
247	1;2;3;4;5;6;7;8;13;14;15;16;17;18;19;22;24;25;26;31;32;33;34;35;36;37;38;39;40;41;42;44;45;46;47;48;49;50;51;52;53;54;55;56;57;59;60;61;62;63;64;66;67;68;69;70;71;73;74;75;76;77;78;79;80;81;82;83;84;85;86;87;88;89;90;91;92;93;94;95;96;97;99;101;103;104;105;106;107;109;110;111;112;113;114;115;116;117;118;119;120;121;124;125;126;127;128;129;132;133;134;135;136;137;138;139;140;141;145;146;148;149;15…	72;146;238;241;260;327;358;364;406;426;427;446;472;526;527;536;538;539;541;558;559;571;572;574;577;580;582;584;585;643;681;731;733;735;739;794;811;812;821;908;913;917;938;951;954;955;956;975;990;1030;1077;1082;1264;1687;1771;1807;1853;1928;1945;1968;1976;2033;2038;2040;2046;2047;2048;2051;2052;2056;2078;2079;2080;2088;2089;2167;2184;2185;2197;2208;2211;2266;2277;2278;2279;2367;2406;2440;2467;2509…
248	9;10;11;12;20;21;23;27;28;29;30;58;65;72;98;100;102;108;130;131;142;143;144;147;150;151;152;153;154;155;156;157;158;192;193;194;195;196;197;207;208;215;216;217;218;219;220;221;222;228;229;241;242;294;295;296;297;298;299;300;301;302;303;304;305;306;307;308;309;310;311;316;323;374;375;402;403;436;479;481;496;499;500;510;518;519;520;521;522;523;524;525;526;527;528;529;530;531;532;533;534;535;536;537…	260;327;990;4152;
249	590;953;	N/A
250	1293;	N/A
251	1299;	N/A
252	641;642;	N/A
253	983;	N/A
254	1604;3737;	N/A
255	1429;2699;3824;	N/A
256	1431;3765;	N/A
257	1507;7387;	N/A
258	3092;3093;	N/A
259	3754;	N/A
260	3740;4047;	N/A
261	3742;3901;	N/A
262	3743;	N/A
263	3744;	N/A
264	3745;3840;	N/A
265	3936;3937;6692;	N/A
266	3746;3747;	N/A
267	3761;	N/A
268	3760;4101;	N/A
269	4144;	N/A
270	4142;4143;	N/A
271	4996;	N/A
272	5334;6719;	N/A
273	5630;	N/A
274	5457;5945;	N/A
275	6762;	N/A
276	5505;6761;	N/A
277	6764;	N/A
278	5694;6763;	N/A
279	5730;5750;	N/A
280	5734;	N/A
281	5779;5797;	N/A
282	5778;5780;5781;5798;	N/A
283	6444;6446;6448;6452;	N/A
284	5837;6447;6449;6453;	N/A
285	6772;6773;	N/A
286	5873;6774;	N/A
287	5884;5888;6775;	N/A
288	6776;	N/A
289	5904;6777;6778;6779;	N/A
290	6419;6786;6787;	N/A
291	6109;6118;	N/A
292	6114;	N/A
293	6535;	N/A
294	6532;6538;	N/A
295	6561;6789;	N/A
296	6788;	N/A
297	7170;	N/A
298	7171;7301;	N/A
299	1;2;3;4;5;6;7;8;13;14;15;16;17;18;24;25;35;36;37;38;39;41;42;45;46;47;49;50;51;52;53;54;55;56;59;60;61;62;63;64;66;67;68;69;70;71;73;75;76;77;78;80;81;82;83;84;85;86;87;89;91;92;93;95;96;97;99;105;106;112;113;115;118;120;121;124;125;126;127;128;129;132;133;134;135;136;137;138;139;140;141;145;148;149;159;160;162;163;164;165;166;167;168;170;171;172;173;174;175;176;177;178;183;184;185;186;187;188;18…	72;146;238;241;260;327;358;364;406;426;427;446;472;526;527;536;538;539;541;558;559;571;572;574;577;580;582;584;585;643;681;731;733;735;739;794;811;812;821;908;913;917;938;951;954;955;956;975;990;1030;1077;1082;1264;1687;1771;1807;1853;1928;1945;1968;1976;2033;2038;2040;2046;2047;2048;2051;2052;2056;2078;2079;2080;2088;2089;2167;2184;2185;2197;2208;2211;2266;2277;2278;2279;2367;2406;2440;2467;2509…
300	19;22;26;31;32;33;34;40;44;48;57;74;79;88;90;94;101;103;104;107;109;110;111;114;116;117;119;146;161;169;179;180;181;182;190;191;200;201;202;205;206;211;212;225;226;227;232;243;244;257;258;261;279;285;293;318;321;327;331;332;335;381;384;385;386;387;401;404;408;413;414;416;417;422;477;482;515;516;553;569;570;575;588;589;593;596;601;602;605;608;611;615;620;621;627;633;652;653;658;662;663;665;667;668…	260;1264;2759;
301	9;10;	N/A
302	11;12;	N/A
303	20;21;1202;	N/A
304	23;	N/A
305	27;28;29;30;1205;	N/A
306	58;1212;	N/A
307	65;1145;	N/A
308	72;	N/A
309	98;100;1218;	N/A
310	102;1221;	N/A
311	108;1225;	N/A
312	130;131;1233;	N/A
313	142;518;523;536;537;1891;1890;1377;2704;143;982;723;144;969;2610;1932;724;725;1852;726;954;727;2611;1605;1901;2632;1900;2631;3311;1899;2630;3310;1898;2654;4164;1162;1952;496;949;1953;1163;3374;3296;1904;2664;1905;2616;3297;2643;1906;2617;3298;2644;1907;2618;3299;2645;1908;2619;3300;2646;1909;2620;3301;2647;1910;2621;3302;2648;1892;2622;3303;2649;1893;2623;3304;2650;1894;2624;3305;2651;1895;2625;3…	N/A
314	147;	N/A
315	215;216;1247;	N/A
316	217;218;1248;	N/A
317	219;220;1249;	N/A
318	221;222;1250;	N/A
319	228;229;1251;	N/A
320	241;5564;242;4077;6317;5916;6319;5566;5568;6026;6028;6038;6036;5572;5574;6065;	N/A
321	316;	N/A
322	323;	N/A
323	374;375;1266;	N/A
324	479;481;	N/A
325	499;500;7272;1281;	N/A
326	510;1254;1267;3787;1252;3767;7294;7333;7368;5411;6739;6740;6741;6742;7337;7379;7338;7341;3748;7334;	N/A
327	572;1078;1088;1090;1092;1094;1080;1082;1084;2476;2136;2176;2137;1079;573;2196;2197;2201;2202;1089;1091;1093;1095;1081;1083;1085;2477;2177;2192;2193;2206;2474;970;2207;3381;2210;2472;975;2205;2208;2209;	N/A
328	587;841;1213;	N/A
329	591;592;718;1148;1294;	N/A
330	626;1297;	N/A
331	628;	N/A
332	720;721;1114;919;	N/A
333	734;3073;3074;1733;3665;3664;2247;3059;6128;6656;6127;	N/A
334	744;	N/A
335	749;750;751;1316;	N/A
336	767;1318;	N/A
337	806;	N/A
338	843;938;844;1327;1338;5333;2777;	N/A
339	860;4019;	N/A
340	873;	N/A
341	877;2217;	327;
342	878;	N/A
343	879;	N/A
344	912;1142;4416;913;1141;4303;	N/A
345	947;2840;3169;2839;977;	N/A
346	948;	N/A
347	951;	N/A
348	961;	N/A
349	962;	N/A
350	965;	N/A
351	968;3371;	N/A
352	971;	N/A
353	972;	N/A
354	974;3598;	N/A
355	980;7400;5386;5436;5451;6743;6747;	N/A
356	981;	N/A
357	997;	N/A
358	998;	N/A
359	1068;	N/A
360	1069;	N/A
361	1104;1343;	N/A
362	1135;	990;
363	1137;1138;1348;	N/A
364	1139;1140;1347;	N/A
365	1144;4023;	N/A
366	1146;	N/A
367	1183;1184;1355;5253;	N/A
368	1194;	N/A
369	1195;	N/A
370	1196;	N/A
371	1197;	N/A
372	1198;3186;	N/A
373	1200;	N/A
374	1203;	N/A
375	1204;	N/A
376	1206;	N/A
377	1208;	N/A
378	1209;	N/A
379	1214;	N/A
380	1216;	N/A
381	1217;	N/A
382	1219;	N/A
383	1220;3977;3753;	N/A
384	1223;	N/A
385	1226;	N/A
386	1227;	N/A
387	1228;	N/A
388	1230;	N/A
389	1231;	N/A
390	1232;	N/A
391	1234;	N/A
392	1235;	N/A
393	1236;	N/A
394	1237;3185;	N/A
395	1238;	N/A
396	1241;	N/A
397	1242;4173;	N/A
398	1255;	N/A
399	1256;	N/A
400	1257;	N/A
401	1259;	N/A
402	1261;	N/A
403	1270;	N/A
404	1271;	N/A
405	1272;	N/A
406	1273;	N/A
407	1274;	N/A
408	1275;	N/A
409	1285;	N/A
410	1290;	N/A
411	1298;	N/A
412	1301;	N/A
413	1307;	N/A
414	1308;2786;1326;3809;3812;3741;6691;	N/A
415	1311;	N/A
416	1312;	N/A
417	1313;	N/A
418	1315;	N/A
419	1317;	N/A
420	1324;	N/A
421	1328;	N/A
422	1329;	N/A
423	1330;	N/A
424	1331;	N/A
425	1333;	N/A
426	1336;	N/A
427	1340;	N/A
428	1341;	N/A
429	1344;	N/A
430	1345;	N/A
431	1346;	N/A
432	1349;	N/A
433	1351;	N/A
434	1356;	N/A
435	1357;1736;3777;1358;7345;7346;7344;	N/A
436	1359;	N/A
437	1362;1777;1778;	N/A
438	1363;1779;1780;	N/A
439	1364;1781;1782;	N/A
440	1365;1783;1784;	N/A
441	1366;1785;1786;	N/A
442	1367;1791;1792;	N/A
443	1368;1793;1794;	N/A
444	1369;1795;1796;	N/A
445	1370;1797;1798;	N/A
446	1371;1799;1800;	N/A
447	1372;1801;1802;	N/A
448	1373;1803;1804;	N/A
449	1374;1805;1806;	N/A
450	1382;	N/A
451	1385;1974;1975;	N/A
452	1386;1976;1977;	N/A
453	1387;2700;1399;2802;1408;	N/A
454	1393;	N/A
455	1395;	N/A
456	1396;	N/A
457	1397;	N/A
458	1398;	N/A
459	1400;2128;2129;	N/A
460	1401;2126;2127;	N/A
461	1402;2140;2141;	N/A
462	1403;2138;2139;	N/A
463	1405;2149;2150;	N/A
464	1406;	N/A
465	1409;	N/A
466	1414;	N/A
467	1416;	N/A
468	1419;2224;2225;	N/A
469	1420;	N/A
470	1424;	N/A
471	1426;	N/A
472	1427;	N/A
473	1432;	N/A
474	1439;	N/A
475	1441;3879;3756;	N/A
476	1451;	N/A
477	1453;	N/A
478	1457;2436;	N/A
479	1459;	N/A
480	1461;	N/A
481	1463;	N/A
482	1465;	N/A
483	1467;	N/A
484	1470;	N/A
485	1471;	N/A
486	1472;	N/A
487	1475;	N/A
488	1477;	N/A
489	1479;2761;	N/A
490	1480;	N/A
491	1483;	N/A
492	1484;	N/A
493	1487;	N/A
494	1488;	N/A
495	1489;	N/A
496	1492;	N/A
497	1495;2946;2456;2457;2458;2801;3037;	N/A
498	1496;	N/A
499	1498;	N/A
500	1500;7381;	N/A
501	1502;	N/A
502	1506;	N/A
503	1514;	N/A
504	1515;	N/A
505	1516;	N/A
506	1517;	N/A
507	1520;	N/A
508	1521;	N/A
509	1522;	N/A
510	1523;	N/A
511	1533;	N/A
512	1534;	N/A
513	1537;	N/A
514	1539;3399;	N/A
515	1540;	N/A
516	1541;	N/A
517	1543;	N/A
518	1544;	N/A
519	1547;	N/A
520	1548;	N/A
521	1551;	N/A
522	1553;5446;6746;	N/A
523	1555;	N/A
524	1556;	N/A
525	1557;	N/A
526	1558;	N/A
527	1561;3520;3521;	N/A
528	1562;	N/A
529	1564;	N/A
530	1565;	N/A
531	1567;	N/A
532	1568;	N/A
533	1569;	N/A
534	1571;3570;	N/A
535	1573;	N/A
536	1575;3583;	N/A
537	1578;3592;3593;3594;2957;2958;2960;6041;5762;6455;6570;6588;6515;	N/A
538	1579;3595;	N/A
539	1580;	N/A
540	1582;2703;1583;2780;1587;3799;3750;3771;5950;6780;6781;6782;	N/A
541	1584;	N/A
542	1591;3694;3695;	N/A
543	1592;3697;	N/A
544	1593;	N/A
545	1594;	N/A
546	1596;	N/A
547	1597;	N/A
548	1598;	N/A
549	1599;3722;3721;	N/A
550	1600;3724;3723;	N/A
551	1601;	N/A
552	1766;1767;7349;6416;	260;
553	1873;	N/A
554	2235;	N/A
555	2254;	N/A
556	2258;6130;	N/A
557	2264;	N/A
558	2434;4200;	N/A
559	2437;3528;	N/A
560	2448;3580;	N/A
561	2507;	N/A
562	2516;2607;	N/A
563	2522;	N/A
564	2550;2553;2562;2559;2558;2560;2561;3012;2991;2990;2992;3003;2988;3005;5554;	N/A
565	2552;2566;	N/A
566	2592;	N/A
567	2593;	N/A
568	2781;	N/A
569	2787;	N/A
570	2789;	N/A
571	2920;	N/A
572	2926;	N/A
573	2963;	N/A
574	2964;	N/A
575	2974;	N/A
576	3040;3069;3041;	N/A
577	3043;3070;	N/A
578	3051;3075;3130;3420;5414;5434;5432;5861;6121;6113;6108;6111;6123;6186;4049;4105;4103;	260;4152;
579	3063;	N/A
580	3079;	N/A
581	3108;	N/A
582	3160;	N/A
583	3333;	N/A
584	3334;	N/A
585	3471;	N/A
586	3524;	N/A
587	3623;	N/A
588	3700;	N/A
589	3738;3849;3768;	N/A
590	3749;	N/A
591	3751;	N/A
592	3755;	N/A
593	3757;	N/A
594	3758;	N/A
595	3759;	N/A
596	3762;	N/A
597	3763;	N/A
598	3764;	N/A
599	3769;	N/A
600	3770;5439;5442;6744;6745;6412;5454;6748;	N/A
601	3772;7412;7429;	N/A
602	3843;	N/A
603	3983;	N/A
604	4020;4451;6956;	N/A
605	4048;4104;	N/A
606	4054;	N/A
607	4055;	N/A
608	4058;	N/A
609	4059;4452;	N/A
610	4065;6650;6936;	N/A
611	4066;4453;	N/A
612	4068;	N/A
613	4071;	N/A
614	4409;	N/A
615	4471;	N/A
616	4486;6712;	N/A
617	5388;	N/A
618	5389;5614;	N/A
619	5437;5452;	N/A
620	5440;5443;5601;5455;6413;	N/A
621	5460;	N/A
622	5466;	N/A
623	5546;5548;	N/A
624	5547;	N/A
625	5551;5736;6042;6046;6050;6350;	N/A
626	5556;6351;	N/A
627	5569;5602;6644;	N/A
628	5570;5603;6645;	N/A
629	5571;6072;6073;6074;	N/A
630	5573;6064;	N/A
631	5575;	N/A
632	5576;	N/A
633	5621;5654;5658;5662;5666;5709;5822;5828;5832;5894;5896;5898;5900;6567;6559;6151;	N/A
634	5739;	N/A
635	5741;5742;	N/A
636	5761;	N/A
637	5842;	N/A
638	5902;	N/A
639	5915;6316;6318;	N/A
640	5944;	N/A
641	5957;6655;6360;	N/A
642	5960;	N/A
643	5963;	N/A
644	5974;5975;5976;5977;5979;5980;5981;5989;5990;5988;6001;6002;	N/A
645	6033;	N/A
646	6034;	N/A
647	6035;	N/A
648	6037;	N/A
649	6058;6076;	N/A
650	6062;6071;	N/A
651	6067;	N/A
652	6068;	N/A
653	6069;	N/A
654	6077;6078;	N/A
655	6107;6110;6122;	N/A
656	6138;	N/A
657	6140;6145;6147;	N/A
658	6141;6143;	N/A
659	6168;	N/A
660	6177;	N/A
661	6185;	N/A
662	6193;6197;	N/A
663	6211;	N/A
664	6215;6253;	N/A
665	6217;6219;	N/A
666	6227;	N/A
667	6235;	N/A
668	6245;	N/A
669	6265;	N/A
670	6266;	N/A
671	6267;	N/A
672	6268;	N/A
673	6270;	N/A
674	6286;	N/A
675	6292;	N/A
676	6301;	N/A
677	6312;	N/A
678	6326;	N/A
679	6328;	N/A
680	6345;	N/A
681	6382;	N/A
682	6383;	N/A
683	6400;	N/A
684	6401;	N/A
685	6423;	N/A
686	6424;	N/A
687	6427;	N/A
688	6428;	N/A
689	6433;	N/A
690	6435;	N/A
691	6436;	N/A
692	6439;	N/A
693	6450;	N/A
694	6454;	N/A
695	6485;	N/A
696	6486;	N/A
697	6558;	N/A
698	6562;	N/A
699	6572;	N/A
700	6575;	N/A
701	6577;	N/A
702	6578;	N/A
703	6612;	N/A
704	6613;	N/A
705	6630;	N/A
706	6631;	N/A
707	6633;6634;	N/A
708	6646;	N/A
709	6660;	N/A
710	6666;	N/A
711	6677;	N/A
712	6684;	N/A
713	6693;	N/A
714	6699;	N/A
715	6700;	N/A
716	6749;	N/A
717	6750;	N/A
718	6751;	N/A
719	6758;	N/A
720	6759;	N/A
721	6760;	N/A
722	6767;	N/A
723	6768;	N/A
724	6769;	N/A
725	6770;	N/A
726	6771;	N/A
727	6783;	N/A
728	6784;	N/A
729	6785;	N/A
730	6875;6876;6931;	N/A
731	6893;	N/A
732	6894;	N/A
733	6895;	N/A
734	6896;	N/A
735	6897;	N/A
736	6898;	N/A
737	6899;	N/A
738	6900;	N/A
739	6901;	N/A
740	6902;	N/A
741	6903;	N/A
742	6904;	N/A
743	6905;	N/A
744	6906;	N/A
745	6907;	N/A
746	6908;	N/A
747	6909;	N/A
748	6910;	N/A
749	6911;	N/A
750	6912;	N/A
751	6913;	N/A
752	6914;	N/A
753	6915;	N/A
754	6916;	N/A
755	6917;	N/A
756	6918;	N/A
757	6919;	N/A
758	6920;	N/A
759	6921;	N/A
760	6922;	N/A
761	6923;	N/A
762	6925;	N/A
763	6926;	N/A
764	6927;	N/A
765	6928;	N/A
766	6929;	N/A
767	6930;	N/A
768	6933;	N/A
769	6937;	N/A
770	6941;	N/A
771	6944;	N/A
772	6945;	N/A
773	6958;	N/A
774	6959;	N/A
775	6962;	N/A
776	6963;	N/A
777	6998;	N/A
778	7000;	N/A
779	7001;	N/A
780	7006;	N/A
781	7008;	N/A
782	7009;	N/A
783	7031;	N/A
784	7032;	N/A
785	7034;	N/A
786	7038;	N/A
787	7046;	N/A
788	7047;	N/A
789	7052;	N/A
790	7068;	N/A
791	7069;	N/A
792	7088;	N/A
793	7166;7303;7308;7331;7239;7325;7328;	N/A
794	7193;7305;7226;7320;7321;7314;7315;	N/A
795	7201;7290;7398;	N/A
796	7281;7332;7335;	N/A
797	7288;	N/A
798	7289;	N/A
799	7302;	N/A
800	7304;	N/A
801	7306;	N/A
802	7307;	N/A
803	7309;	N/A
804	7310;	N/A
805	7313;	N/A
806	7316;	N/A
807	7317;	N/A
808	7318;	N/A
809	7319;	N/A
810	7322;	N/A
811	7323;	N/A
812	7326;	N/A
813	7327;	N/A
814	7329;	N/A
815	7330;	N/A
816	7339;	N/A
817	7340;	N/A
818	7418;	N/A
819	7425;	N/A
820	7426;	N/A
821	7427;	N/A
822	7428;	N/A
823	7431;	N/A
824	7432;	N/A
825	7433;	N/A
826	7434;	N/A
827	2699;3824;	N/A
828	1429;	N/A
829	1431;	N/A
830	3765;	N/A
831	3936;3937;	N/A
832	6692;	N/A
833	3746;	N/A
834	3747;	N/A
835	5778;5781;	N/A
836	5780;5798;	N/A
837	6448;6452;	N/A
838	6444;6446;	N/A
839	5837;6447;6453;	N/A
840	6449;	N/A
841	6772;	N/A
842	6773;	N/A
843	5888;	N/A
844	5884;6775;	N/A
845	5904;6777;6778;	N/A
846	6779;	N/A
847	6786;	N/A
848	6419;6787;	N/A
849	7;8;13;18;37;38;39;41;42;46;47;51;52;53;54;56;59;63;64;67;68;69;70;71;73;75;76;77;78;80;81;82;83;84;85;86;87;89;91;96;97;105;106;115;120;121;124;125;139;140;141;145;149;159;160;162;163;164;165;167;170;171;176;178;183;186;187;198;199;203;204;209;210;213;214;223;224;230;235;236;237;238;239;240;245;246;247;250;251;252;253;254;255;256;262;263;264;265;266;268;269;270;271;272;273;274;275;276;277;280;28…	72;146;238;241;260;327;358;364;406;426;427;446;472;526;527;536;538;539;541;558;559;571;572;574;577;580;582;584;585;643;681;731;733;735;739;794;811;812;821;908;913;917;938;951;954;955;956;975;990;1030;1077;1082;1264;1687;1771;1807;1853;1928;1945;1968;1976;2033;2038;2040;2046;2047;2048;2051;2052;2056;2078;2079;2080;2088;2089;2167;2184;2185;2197;2208;2211;2266;2277;2278;2279;2367;2406;2440;2467;2509…
850	1;2;3;4;5;6;14;15;16;17;24;25;35;36;45;49;50;55;60;61;62;66;92;93;95;99;112;113;118;126;127;128;129;132;133;134;135;136;137;138;148;166;168;172;173;174;175;177;184;185;188;189;231;233;234;248;249;259;260;267;278;284;322;369;372;376;398;399;405;412;415;421;445;475;558;581;585;595;599;600;604;607;610;614;618;622;637;646;683;698;719;722;759;760;761;763;764;783;784;805;867;903;907;915;925;926;929;944…	260;327;913;4341;4342;4497;
851	19;2212;169;5421;910;261;5424;3126;5427;3127;5536;3128;5589;3916;5562;6024;5591;3918;5593;4002;5595;5585;895;4053;896;4057;4371;4061;5404;4064;5579;4076;5582;6013;6016;6019;6059;6060;5682;5685;5688;384;5938;6030;6032;6061;6063;6085;6131;3085;6135;6139;6144;6148;6146;6152;6192;6194;6216;6218;6381;6386;6322;6392;6396;6389;6399;6475;6478;6602;6605;6626;6627;6624;6460;6464;2281;2312;2282;3905;3796;29…	N/A
852	22;	N/A
853	26;	N/A
854	31;32;33;34;	N/A
855	40;1119;1131;766;3667;872;874;4240;1132;1133;2774;1126;5332;3137;904;905;4241;2167;3552;3519;3540;3539;3541;7402;3542;4169;3969;1120;179;180;181;182;3825;4112;3409;3410;3372;3951;3400;3401;4113;3402;5717;79;2854;923;922;5142;5066;662;663;1302;5067;4192;5068;5077;1552;5075;5076;5079;1554;5078;5080;5092;5090;5091;5094;4484;5093;5095;5098;4485;5096;5097;5100;5099;5101;5104;5102;5103;5106;5105;5107;5…	N/A
856	44;	N/A
857	48;	N/A
858	57;2933;	N/A
859	74;	N/A
860	90;	N/A
861	94;	N/A
862	101;	N/A
863	103;104;	N/A
864	107;	N/A
865	114;	N/A
866	116;	N/A
867	161;	N/A
868	190;191;258;	N/A
869	200;201;	N/A
870	202;206;331;332;2037;2038;2039;2040;2629;4163;680;1160;3373;225;226;227;1161;	N/A
871	205;	N/A
872	232;	N/A
873	243;4283;1527;7347;	N/A
874	244;6845;	N/A
875	257;1253;2794;1433;2335;2336;2337;2338;7364;	N/A
876	279;2671;1473;2675;	N/A
877	285;	N/A
878	293;	N/A
879	318;	N/A
880	321;	N/A
881	327;	N/A
882	385;	N/A
883	386;	N/A
884	387;	N/A
885	401;	N/A
886	404;	N/A
887	408;	N/A
888	413;	N/A
889	414;	N/A
890	416;	N/A
891	417;	N/A
892	422;	N/A
893	477;7015;7096;	N/A
894	482;3403;3388;667;668;3404;	N/A
895	515;1284;	N/A
896	516;952;	N/A
897	553;3166;3167;	N/A
898	575;	N/A
899	588;589;1292;	N/A
900	596;	N/A
901	601;	N/A
902	602;	N/A
903	605;	N/A
904	608;	N/A
905	611;	N/A
906	615;	N/A
907	627;	N/A
908	633;	N/A
909	652;653;	N/A
910	665;	N/A
911	699;	N/A
912	703;	N/A
913	732;	N/A
914	737;	N/A
915	781;782;	N/A
916	803;807;808;809;810;811;7282;3676;3677;3678;3679;3680;7404;	N/A
917	846;4239;	N/A
918	858;	N/A
919	868;	N/A
920	870;1101;	N/A
921	876;	N/A
922	880;	N/A
923	881;	N/A
924	930;4195;	N/A
925	941;942;	N/A
926	945;	N/A
927	984;	N/A
928	985;2142;1116;2342;1768;2343;986;2143;2341;1771;2002;7365;2003;	260;1264;
929	991;992;	N/A
930	995;6874;	N/A
931	1062;	N/A
932	1063;	N/A
933	1066;	N/A
934	1067;	N/A
935	1070;	N/A
936	1071;	N/A
937	1074;1086;	N/A
938	1075;1087;	N/A
939	1098;	N/A
940	1099;	N/A
941	1105;	N/A
942	1136;	N/A
943	1143;	N/A
944	1154;	N/A
945	1158;	N/A
946	1165;1870;	N/A
947	1166;1872;	N/A
948	1167;	N/A
949	1168;1869;	N/A
950	1169;1868;	N/A
951	1170;1867;	N/A
952	1173;1175;1352;	N/A
953	1179;	N/A
954	1182;	N/A
955	1192;1193;	N/A
956	1201;	N/A
957	1211;	N/A
958	1215;	N/A
959	1222;	N/A
960	1224;	N/A
961	1229;	N/A
962	1240;	N/A
963	1258;	N/A
964	1260;	N/A
965	1262;	N/A
966	1269;	N/A
967	1277;	N/A
968	1291;	N/A
969	1296;	N/A
970	1305;	N/A
971	1314;	N/A
972	1332;	N/A
973	1334;1738;	N/A
974	1339;	N/A
975	1342;	N/A
976	1350;	N/A
977	1353;	N/A
978	1354;	N/A
979	1360;	N/A
980	1361;	N/A
981	1376;3996;1394;4434;	N/A
982	1384;7164;7194;7227;7237;	N/A
983	1404;2799;	N/A
984	1418;	N/A
985	1422;	N/A
986	1445;	N/A
987	1446;	N/A
988	1447;	N/A
989	1448;	N/A
990	1450;	N/A
991	1452;	N/A
992	1455;	N/A
993	1456;	N/A
994	1460;1945;	N/A
995	1462;	N/A
996	1464;	N/A
997	1478;	N/A
998	1491;	N/A
999	1501;7256;	N/A
1000	1504;4194;7233;7438;7383;7424;	N/A
1001	1505;	N/A
1002	1519;	N/A
1003	1524;	N/A
1004	1526;	N/A
1005	1545;	N/A
1006	1546;	N/A
1007	1549;	N/A
1008	1559;	N/A
1009	1560;3525;3522;3491;3526;3523;3495;	N/A
1010	1574;	N/A
1011	1576;	N/A
1012	1585;6006;1586;	N/A
1013	1603;	N/A
1014	1607;2471;	N/A
1015	1743;4189;4190;7348;7178;7422;	N/A
1016	1807;	N/A
1017	1815;	N/A
1018	1816;1825;	N/A
1019	1817;1831;	N/A
1020	1818;	N/A
1021	1819;1832;1833;	N/A
1022	1820;	N/A
1023	1821;	N/A
1024	1822;	N/A
1025	1823;3434;	N/A
1026	1824;	N/A
1027	1826;	N/A
1028	1827;1828;1837;	N/A
1029	1829;	N/A
1030	1830;3435;3454;	N/A
1031	1834;1835;	N/A
1032	1836;	N/A
1033	1887;	N/A
1034	1944;	N/A
1035	1947;2818;2817;3448;3379;3449;1949;2820;2819;	N/A
1036	2014;3681;	N/A
1037	2016;	N/A
1038	2086;7093;	N/A
1039	2101;	N/A
1040	2102;	N/A
1041	2134;	N/A
1042	2135;	N/A
1043	2168;	N/A
1044	2219;	N/A
1045	2233;	N/A
1046	2251;2252;	N/A
1047	2257;5751;	N/A
1048	2261;	N/A
1049	2268;	N/A
1050	2269;	N/A
1051	2270;	N/A
1052	2271;	N/A
1053	2272;	N/A
1054	2299;	N/A
1055	2307;3143;3145;3885;3147;3152;3886;2936;3150;	N/A
1056	2352;	N/A
1057	2371;5428;	N/A
1058	2377;	N/A
1059	2378;	N/A
1060	2403;	N/A
1061	2406;	N/A
1062	2419;	N/A
1063	2423;	N/A
1064	2427;	N/A
1065	2431;	N/A
1066	2466;	N/A
1067	2478;	N/A
1068	2479;	N/A
1069	2480;	N/A
1070	2482;	N/A
1071	2502;	N/A
1072	2543;	N/A
1073	2545;3042;	N/A
1074	2547;	N/A
1075	2549;	N/A
1076	2570;	N/A
1077	2742;	N/A
1078	2760;	N/A
1079	2769;	N/A
1080	2771;3240;	N/A
1081	2772;	N/A
1082	2833;	N/A
1083	2835;	N/A
1084	2837;	N/A
1085	2910;2987;6344;2989;	N/A
1086	2914;	N/A
1087	2922;5405;	N/A
1088	2927;	N/A
1089	2932;	N/A
1090	2947;	N/A
1091	2976;2977;	N/A
1092	3084;	N/A
1093	3123;	N/A
1094	3129;	N/A
1095	3141;3692;3698;3699;	N/A
1096	3184;	N/A
1097	3193;3194;3195;3204;5809;	N/A
1098	3213;4148;7391;	N/A
1099	3215;	N/A
1100	3216;	N/A
1101	3225;	N/A
1102	3229;	N/A
1103	3233;	N/A
1104	3237;	N/A
1105	3238;	N/A
1106	3239;	N/A
1107	3241;	N/A
1108	3342;	N/A
1109	3378;3437;3438;3447;	N/A
1110	3383;	N/A
1111	3431;3445;3441;3432;3451;3442;3452;	N/A
1112	3433;3446;3450;	N/A
1113	3436;	N/A
1114	3439;	N/A
1115	3440;	N/A
1116	3443;3444;3453;	N/A
1117	3458;	N/A
1118	3474;	N/A
1119	3477;7243;	N/A
1120	3481;	N/A
1121	3487;3488;5445;5448;	N/A
1122	3492;3494;	N/A
1123	3501;	N/A
1124	3506;	N/A
1125	3511;	N/A
1126	3527;	N/A
1127	3556;	N/A
1128	3560;	N/A
1129	3562;	N/A
1130	3582;	N/A
1131	3591;	N/A
1132	3608;3611;	N/A
1133	3685;	N/A
1134	3705;	N/A
1135	3706;	N/A
1136	3708;	N/A
1137	3711;	2759;
1138	3714;3715;	N/A
1139	3752;	N/A
1140	3946;	N/A
1141	3965;	N/A
1142	4008;	N/A
1143	4031;	N/A
1144	4038;	N/A
1145	4040;	N/A
1146	4042;	N/A
1147	4045;	N/A
1148	4089;	N/A
1149	4097;	N/A
1150	4186;	N/A
1151	4228;	N/A
1152	4229;	N/A
1153	4354;	N/A
1154	4358;	N/A
1155	4362;	N/A
1156	4407;	N/A
1157	4421;	N/A
1158	5330;6714;	N/A
1159	5331;6715;	N/A
1160	5373;	N/A
1161	5408;	N/A
1162	5413;	N/A
1163	5417;	N/A
1164	5435;5450;	N/A
1165	5441;	N/A
1166	5444;	N/A
1167	5463;	N/A
1168	5516;	N/A
1169	5538;	N/A
1170	5545;	N/A
1171	5598;	N/A
1172	5625;	N/A
1173	5626;	N/A
1174	5627;	N/A
1175	5628;	N/A
1176	5706;	N/A
[truncated: 3,669 more rows]

## Sheet: Liver_9_Composition
Module_ID	Module_Rxns	Significant_Metabolites
[truncated: 5,132 more rows]

[truncated: 10 more sheets: Liver_1_Hierarchy, Liver_2_Hierarchy, Liver_3_Hierarchy, Liver_4_Hierarchy, Liver_5_Hierarchy, Liver_6_Hierarchy, Liver_7_Hierarchy, Liver_8_Hierarchy, Liver_9_Hierarchy, Sheet19]
