# Supplementary material for: Metabolomic Modularity Analysis (MMA) to Quantify Human Liver Perfusion Dynamics
Source: Metabolites. 2017 Nov 13;7(4):58. doi: 10.3390/metabo7040058 (PMC5746738; doi:10.3390/metabo7040058)
Supplement: Supplementary file 1 [file metabolites-07-00058-s001.zip › metabolites-222986-supplementary/Supplementary_Data_Recon_Model.xlsx]

## Sheet: S_matrix
Met_ID	Rxn_ID	S(i,j)
1	1	-1
1	2	1
1	1759	1
1	1761	-1
2	1	1
2	1983	-1
2	1985	1
3	2	-1
3	1760	1
3	1762	-1
4	3	-1
4	4	1
4	1761	1
4	1763	-1
5	3	1
5	1985	-1
5	1987	1
6	4	-1
6	1762	1
6	1764	-1
7	5	-1
7	6	1
7	1763	1
8	5	1
8	1987	-1
9	6	-1
9	1764	1
10	7	-1
10	8	-1
10	333	-1
10	1759	-1
10	1774	-1
10	1775	1
10	1951	-1
10	2600	1
11	7	1
11	1983	1
12	8	1
12	1760	-1
12	1776	1
12	2601	1
13	9	-1
13	10	-1
14	9	1
14	2851	-1
15	10	1
15	2861	1
16	11	-1
16	12	-1
17	11	1
17	2850	-1
17	2852	-1
18	12	1
18	2860	1
19	13	-1
19	3411	1
19	5696	1
19	5697	1
20	13	-1
20	18	-1
20	37	-1
20	40	-1
20	51	-1
20	52	-1
20	53	-1
20	54	-1
20	69	-1
20	73	-1
20	77	-1
20	78	-1
20	79	-1
20	86	-1
20	88	-1
20	89	-1
20	90	-1
20	96	-1
20	105	-1
20	106	-1
20	114	-1
20	117	-1
20	119	-1
20	121	-1
20	125	-1
20	139	-2
20	146	-1
20	162	-1
20	209	-1
20	213	-1
20	223	-1
20	224	-1
20	226	-1
20	235	-1
20	238	-1
20	243	-1
20	253	2
20	254	1
20	255	-1
20	256	-1
20	275	-1
20	276	-1
20	277	-1
20	286	-1
20	312	-1
20	313	1
20	314	2
20	315	1
20	316	-1
20	318	1
20	326	-1
20	328	-1
20	368	-1
20	370	-1
20	371	-1
20	373	-1
20	376	-1
20	381	1
20	389	-1
20	393	-1
20	394	-1
20	400	-1
20	406	-1
20	409	1
20	411	-1
20	415	-1
20	429	-1
20	437	-1
20	438	-1
20	439	-1
20	490	-1
20	508	-1
20	549	-1
20	550	-1
20	554	-1
20	563	-1
20	566	-1
20	574	-1
20	575	-1
20	576	-1
20	584	-1
20	587	-1
20	624	-1
20	625	-1
20	632	2
20	636	-1
20	655	-1
20	659	-1
20	664	-1
20	675	-1
20	679	-1
20	680	-2
20	694	-1
20	734	2
20	766	-1
20	779	-1
20	791	-1
20	798	-1
20	801	1
20	803	-1
20	843	-1
20	856	-1
20	864	-1
20	872	-1
20	878	-1
20	879	-1
20	880	-1
20	881	-1
20	884	2
20	885	2
20	886	2
20	887	2
20	888	2
20	889	2
20	890	2
20	891	2
20	892	2
20	893	2
20	894	2
20	897	2
20	928	-1
20	929	-1
20	930	-1
20	940	-1
20	950	-1
20	1062	-1
20	1063	-1
20	1065	-1
20	1100	1
20	1101	2
20	1108	-1
20	1112	-1
20	1160	-1
20	1161	-1
20	1171	1
20	1174	-1
20	1178	-1
20	1181	-1
20	1190	-1
20	1191	2
20	1608	-1
20	1609	-1
20	1610	-1
20	1611	-1
20	1612	-1
20	1613	-1
20	1614	-1
20	1615	-1
20	1616	-1
20	1617	-1
20	1652	-1
20	1657	3
20	1658	3
20	1659	3
20	1660	3
20	1661	1
20	1662	1
20	1663	1
20	1712	1
20	1713	1
20	1714	1
20	1715	1
20	1716	1
20	1717	3
20	1731	-1
20	1732	-1
20	1734	-1
20	1740	-1
20	1743	-1
20	1748	3
20	1753	3
20	1759	3
20	1774	-1
20	1808	-1
20	1809	-1
20	1877	1
20	1879	-1
20	1885	-1
20	1955	-1
20	1960	-1
20	1970	-1
20	2005	1
20	2006	1
20	2012	-2
20	2060	-1
20	2073	-7
20	2082	-1
20	2088	-1
20	2089	-1
20	2109	-1
20	2117	-1
20	2118	1
20	2120	-1
20	2132	-1
20	2154	2
20	2157	-1
20	2161	-1
20	2165	-1
20	2172	-1
20	2173	-1
20	2184	1
20	2185	-1
20	2186	-1
20	2187	-1
20	2188	-1
20	2189	1
20	2190	-1
20	2240	-1
20	2242	-1
20	2245	-1
20	2246	-1
20	2247	-1
20	2249	-1
20	2256	3
20	2307	-1
20	2315	2
20	2316	2
20	2329	-1
20	2331	-1
20	2332	-1
20	2333	1
20	2348	-1
20	2349	6
20	2352	-1
20	2363	-1
20	2364	1
20	2366	1
20	2372	-1
20	2373	-1
20	2399	-1
20	2411	-1
20	2433	4
20	2435	-1
20	2438	-1
20	2439	-1
20	2441	-1
20	2451	-1
20	2452	-1
20	2454	-1
20	2481	-1
20	2485	-1
20	2502	-1
20	2503	-1
20	2508	-1
20	2516	1
20	2523	1
20	2527	-1
20	2530	-1
20	2543	-1
20	2547	-1
20	2550	-1
20	2552	-1
20	2553	-1
20	2558	-1
20	2559	-1
20	2560	-1
20	2563	-1
20	2566	-1
20	2567	-1
20	2568	-1
20	2569	-1
20	2571	-1
20	2600	-1
20	2612	-1
20	2614	-1
20	2670	-1
20	2674	-1
20	2678	-1
20	2688	-1
20	2694	-1
20	2701	-1
20	2705	-1
20	2756	1
20	2757	1
20	2765	-1
20	2773	-1
20	2774	-1
20	2775	-1
20	2776	-1
20	2777	-1
20	2779	-1
20	2783	-1
20	2785	-1
20	2788	-1
20	2791	-1
20	2793	-1
20	2796	-1
20	2798	-1
20	2803	-1
20	2804	-1
20	2805	-1
20	2836	-2
20	2869	1
20	2871	1
20	2872	1
20	2873	1
20	2874	1
20	2875	1
20	2876	1
20	2877	1
20	2878	1
20	2879	1
20	2881	1
20	2883	1
20	2905	-1
20	2912	-1
20	2915	-1
20	2918	-1
20	2928	-1
20	2929	-1
20	2931	-1
20	2936	-1
20	2940	-1
20	2942	-1
20	2943	-1
20	2962	-1
20	2964	-1
20	2968	-1
20	2970	1
20	2985	-1
20	2987	-1
20	2989	-1
20	3001	-1
20	3002	-1
20	3004	-1
20	3011	-1
20	3013	-1
20	3026	-1
20	3034	-1
20	3035	-1
20	3040	-1
20	3042	-1
20	3046	-1
20	3049	-1
20	3050	-1
20	3051	-1
20	3056	-1
20	3059	2
20	3078	2
20	3080	-1
20	3096	-1
20	3099	-1
20	3115	-1
20	3116	-1
20	3117	-1
20	3133	-1
20	3142	-1
20	3147	-1
20	3151	-1
20	3154	-1
20	3160	1
20	3161	-1
20	3162	-1
20	3163	-1
20	3164	-1
20	3165	1
20	3187	-1
20	3188	-1
20	3190	-1
20	3205	-1
20	3208	1
20	3209	1
20	3210	1
20	3211	1
20	3341	-1
20	3347	-1
20	3348	1
20	3349	-1
20	3350	-1
20	3361	1
20	3368	-1
20	3373	-2
20	3388	-1
20	3406	-1
20	3411	-1
20	3460	-1
20	3462	-1
20	3471	-1
20	3484	-1
20	3491	-1
20	3494	1
20	3513	1
20	3516	-1
20	3520	-1
20	3521	1
20	3522	-1
20	3523	2
20	3526	-1
20	3527	3
20	3536	-1
20	3545	2
20	3548	-1
20	3568	-1
20	3579	-1
20	3581	-1
20	3601	2
20	3602	-1
20	3607	-1
20	3614	-1
20	3618	-1
20	3624	-1
20	3625	-1
20	3664	1
20	3666	-1
20	3670	-1
20	3672	1
20	3775	2
20	3783	-1
20	3788	-1
20	3797	-1
20	3802	-1
20	3803	-1
20	3806	-1
20	3807	-1
20	3811	2
20	3825	-1
20	3827	-1
20	3832	1
20	3839	-1
20	3845	1
20	3846	1
20	3876	-1
20	3880	-1
20	3885	-1
20	3889	-1
20	3891	-1
20	3892	-1
20	3894	1
20	3895	-1
20	3897	1
20	3928	-1
20	3929	-1
20	3930	-1
20	3931	-1
20	3932	-1
20	3938	-1
20	3939	-1
20	3941	2
20	3942	2
20	3949	-1
20	3954	-1
20	3956	-1
20	3959	-1
20	3960	-1
20	3964	-1
20	3965	1
20	3976	-1
20	3979	-1
20	3980	-1
20	3994	-1
20	4005	-1
20	4006	-1
20	4008	1
20	4009	-1
20	4010	-1
20	4031	1
20	4035	-1
20	4038	1
20	4040	1
20	4042	1
20	4045	1
20	4048	-1
20	4075	1
20	4086	-1
20	4089	1
20	4097	1
20	4102	-1
20	4113	-1
20	4118	-1
20	4121	-2
20	4204	-1
20	4232	-1
20	4234	-1
20	4269	-2436
20	4270	-1692
20	4271	-1672
20	4272	-18244
20	4273	-496
20	4275	-332
20	4276	-404
20	4277	-396
20	4278	-10696
20	4279	-1624
20	4280	-3240
20	4281	-2488
20	4282	-2792
20	4285	-1268
20	4286	-1068
20	4311	-1
20	4352	-420
20	4353	-664
20	4362	1
20	4364	-1
20	4366	-1
20	4380	-304
20	4382	-211
20	4384	-209
20	4386	-133
20	4388	-2280
20	4390	-41
20	4391	-50
20	4392	-49
20	4393	-158
20	4395	-1337
20	4397	-203
20	4399	-405
20	4401	-311
20	4403	-349
20	4405	-62
20	4417	-6
20	4419	-1
20	4422	-1
20	4432	-1400
20	4433	-175
20	4488	-1
20	4489	-1
20	4490	-1
20	4491	-1
20	4492	-1
20	4493	-1
20	4494	-1
20	4495	-1
20	4496	-1
20	4497	-1
20	4498	-1
20	4499	-1
20	4500	-1
20	4501	-1
20	4502	-1
20	4503	-1
20	4504	-1
20	4505	-1
20	4506	-1
20	4507	-1
20	5353	-1
20	5354	-1
20	5355	-1
20	5356	-1
20	5357	-1
20	5358	-1
20	5359	-1
20	5371	-1
20	5372	-1
20	5391	-1
20	5405	1
20	5408	1
20	5413	1
20	5417	1
20	5419	-1
20	5422	-1
20	5425	-1
20	5435	-1
20	5438	-1
20	5441	-1
20	5444	1
20	5445	1
20	5450	-1
20	5453	-1
20	5456	1
20	5460	-1
20	5464	-1
20	5466	-1
20	5469	-1
20	5486	-1
20	5492	-1
20	5494	-1
20	5496	-1
20	5498	-1
20	5500	-1
20	5502	-1
20	5504	2
20	5508	-1
20	5510	-1
20	5511	-2
20	5513	1
20	5516	-1
20	5520	-1
20	5524	1
20	5527	-1
20	5531	1
20	5538	-1
20	5540	1
20	5541	1
20	5543	1
20	5596	-1
20	5598	-1
20	5600	-1
20	5604	1
20	5607	1
20	5616	1
20	5625	-2
20	5626	-2
20	5627	-2
20	5628	-2
20	5629	1
20	5636	1
20	5639	1
20	5641	-1
20	5644	1
20	5647	1
20	5649	1
20	5670	1
20	5674	1
20	5678	-1
20	5680	-1
20	5683	-1
20	5686	1
20	5693	-1
20	5700	1
20	5702	1
20	5704	1
20	5711	1
20	5712	1
20	5717	1
20	5718	1
20	5719	-1
20	5720	1
20	5722	3
20	5724	3
20	5726	1
20	5729	-1
20	5733	-1
20	5738	-1
20	5739	1
20	5742	-1
20	5754	-1
20	5757	-1
20	5758	-1
20	5759	1
20	5760	1
20	5763	1
20	5766	-1
20	5772	1
20	5773	1
20	5774	1
20	5775	1
20	5776	1
20	5792	-1
20	5794	1
20	5799	1
20	5800	1
20	5803	1
20	5805	1
20	5806	1
20	5807	1
20	5809	1
20	5811	-2
20	5812	-2
20	5814	-1
20	5816	-1
20	5818	-1
20	5824	-1
20	5834	-1
20	5835	-1
20	5836	-1
20	5837	1
20	5838	1
20	5843	-1
20	5844	-1
20	5845	1
20	5847	3
20	5851	1
20	5853	3
20	5862	-1
20	5866	2
20	5869	1
20	5871	-1
20	5872	-1
20	5874	-1
20	5877	-1
20	5878	1
20	5880	1
20	5883	1
20	5887	1
20	5903	-1
20	5907	-1
20	5908	1
20	5910	1
20	5911	-1
20	5919	-1
20	5921	3
20	5927	1
20	5933	-1
20	5934	-1
20	5935	-1
20	5936	-1
20	5948	2
20	5963	1
20	5966	2
20	5971	-1
20	5974	4
20	5975	4
20	5976	4
20	5977	4
20	5978	4
20	5979	4
20	5980	4
20	5981	2
20	5982	2
20	5983	2
20	5984	2
20	5986	2
20	5987	2
20	5988	2
20	5989	1
20	5990	1
20	5991	1
20	5992	1
20	5993	1
20	5994	1
20	5995	1
20	5996	1
20	5997	1
20	5998	1
20	5999	1
20	6000	1
20	6001	1
20	6002	1
20	6003	1
20	6004	1
20	6009	1
20	6039	1
20	6053	1
20	6088	-1
20	6091	1
20	6093	1
20	6095	1
20	6099	1
20	6101	1
20	6103	1
20	6105	1
20	6106	1
20	6112	-1
20	6117	-1
20	6120	1
20	6124	-1
20	6149	2
20	6167	1
20	6176	1
20	6184	1
20	6195	1
20	6210	1
20	6214	1
20	6226	1
20	6234	1
20	6244	1
20	6252	1
20	6257	2
20	6258	2
20	6271	1
20	6274	1
20	6285	1
20	6291	1
20	6295	1
20	6300	1
20	6304	-1
20	6305	-1
20	6306	-1
20	6311	1
20	6315	-1
20	6323	1
20	6325	1
20	6326	-1
20	6328	-1
20	6344	-1
20	6346	-1
20	6347	-1
20	6349	-1
20	6352	1
20	6354	1
20	6356	1
20	6358	1
20	6361	-1
20	6387	-1
20	6397	-1
20	6406	1
20	6410	-1
20	6411	-1
20	6414	3
20	6417	-1
20	6418	-1
20	6446	1
20	6447	-1
20	6456	1
20	6457	1
20	6465	1
20	6467	1
20	6469	1
20	6471	1
20	6472	3
20	6476	-1
20	6490	4
20	6491	1
20	6493	4
20	6494	1
20	6496	2
20	6497	1
20	6499	4
20	6500	1
20	6502	1
20	6508	1
20	6518	1
20	6523	1
20	6524	-1
20	6525	-1
20	6526	1
20	6527	-1
20	6533	-1
20	6534	-1
20	6537	-1
20	6542	1
20	6544	1
20	6552	1
20	6555	1
20	6557	-1
20	6568	1
20	6603	-1
20	6620	1
20	6621	1
20	6652	-1
20	6654	-1
20	6655	-1
20	6657	1
20	6663	1
20	6665	-1
20	6668	-1
20	6671	-1
20	6674	1
20	6676	-1
20	6679	1
20	6681	1
20	6683	-1
20	6686	1
20	6799	-20.6508
20	6841	-1
20	6877	-1
20	6885	-1
20	6891	-1
20	7082	-1
20	7083	-1
20	7084	-1
20	7114	-1
20	7115	-1
20	7129	-1
20	7131	-1
20	7136	-1
20	7137	-1
20	7154	-1
20	7159	-1
20	7179	-1
20	7180	-1
20	7183	-1
20	7185	-1
20	7189	-1
20	7190	-1
20	7207	-1
20	7235	-1
20	7240	-1
20	7246	-1
20	7255	-1
20	7259	1
20	7276	-1
20	7299	-1
20	7346	2
20	7358	-1
20	7369	-1
20	7380	-3
20	7384	-1
21	13	-1
21	56	-1
21	64	-1
21	72	-1
21	79	-1
21	83	-1
21	88	-1
21	89	-1
21	90	-1
21	117	-1
21	119	-1
21	120	-1
21	123	-1
21	146	-1
21	253	-1
21	254	-1
21	314	-1
21	377	-1
21	378	-1
21	379	-1
21	380	-1
21	415	-1
21	552	-1
21	553	-1
21	734	-1
21	792	-1
21	884	-1
21	885	-1
21	886	-1
21	887	-1
21	888	-1
21	889	-1
21	890	-1
21	891	-1
21	892	-1
21	893	-1
21	894	-1
21	897	-1
21	940	-1
21	1100	-1
21	1101	-1
21	1191	-1
21	1657	-1
21	1658	-1
21	1659	-1
21	1660	-1
21	1661	-1
21	1662	-1
21	1663	-1
21	2178	-1
21	2235	-1
21	2240	-1
21	2256	-3
21	2308	-1
21	2333	-1
21	2364	-1
21	2433	-3
21	2502	-1
21	2503	-1
21	2522	-1
21	2523	-1
21	2543	-1
21	2750	-1
21	2756	-1
21	2757	-1
21	2812	1
21	2813	-1
21	2814	-1
21	2815	-1
21	2816	-1
21	2837	-1
21	2838	-1
21	2869	-1
21	2870	-0.5
21	2871	-1
21	2872	-1
21	2873	-1
21	2874	-1
21	2875	-1
21	2876	-1
21	2877	-1
21	2878	-1
21	2879	-1
21	2881	-1
21	2883	-1
21	2923	-1
21	2935	-1
21	2940	-1
21	2970	-2
21	2982	-1
21	3072	-1
21	3133	-1
21	3142	-1
21	3147	-1
21	3165	-1
21	3411	-1
21	3413	1
21	3426	-1
21	3475	-1
21	3555	-1
21	3575	-1
21	3576	-1
21	3579	-1
21	3597	-1
21	3600	-1
21	3601	-1
21	3602	-1
21	3775	1
21	3781	-1
21	3811	-2
21	3845	-1
21	3846	-1
21	3885	-1
21	3886	-1
21	3892	-1
21	3894	-1
21	3895	-1
21	3897	-1
21	3939	-1
21	3941	-1
21	3942	-1
21	3952	-1
21	3965	1
21	4008	1
21	4075	-1
21	5435	-1
21	5438	-1
21	5441	-1
21	5450	-1
21	5453	-1
21	5513	-1
21	5524	-1
21	5539	-1
21	5540	-1
21	5541	-1
21	5543	-1
21	5545	-1
21	5547	-1
21	5596	-1
21	5598	-1
21	5600	-1
21	5604	-1
21	5607	-1
21	5616	-1
21	5625	-3
21	5626	-3
21	5627	-3
21	5628	-3
21	5636	-1
21	5639	-1
21	5644	-1
21	5647	-1
21	5649	-1
21	5670	-1
21	5674	-1
21	5686	-1
21	5700	-1
21	5702	-1
21	5704	-1
21	5720	-1
21	5722	-2
21	5724	-2
21	5726	-1
21	5752	-1
21	5766	1
21	5794	-1
21	5799	-1
21	5800	-1
21	5803	-1
21	5805	-1
21	5806	-1
21	5807	-1
21	5845	-1
21	5847	-2
21	5851	-1
21	5853	-2
21	5878	-1
21	5921	-2
21	5927	-1
21	5948	-1
21	5966	-1
21	5981	-7
21	5982	-7
21	5983	-7
21	5984	-7
21	5985	-1
21	5986	-7
21	5987	-7
21	5988	-7
21	6053	-1
21	6091	-1
21	6093	-1
21	6095	-1
21	6099	-1
21	6101	-1
21	6103	-1
21	6107	-1
21	6120	-1
21	6122	-1
21	6195	-1
21	6270	-1
21	6295	-1
21	6323	-1
21	6352	-1
21	6354	-1
21	6356	-1
21	6358	-1
21	6411	-1
21	6414	-2
21	6443	-1
21	6445	-1
21	6448	-1
21	6465	-1
21	6467	-1
21	6469	-1
21	6472	-2
21	6492	-1
21	6495	-1
21	6496	-5
21	6498	-1
21	6501	-1
21	6502	-1
21	6508	-1
21	6510	-1
21	6516	-1
21	6519	-1
21	6542	-1
21	6544	-1
21	6549	-1
21	6552	-1
21	6555	-1
21	6568	-1
21	6571	-1
21	6576	-1
21	6622	-2
21	6657	-1
21	6663	-1
21	6674	-1
21	6679	-1
21	6681	-1
21	6686	-1
21	7259	-1
21	7346	-1
22	13	1
22	550	-1
23	13	1
23	72	1
23	79	1
23	88	1
23	89	1
23	90	1
23	117	1
23	119	1
23	123	1
23	146	1
23	415	1
23	483	2
23	1064	-1
23	2154	-1
23	2178	1
23	2179	1
23	2180	-1
23	2181	-1
23	2182	-1
23	2183	-1
23	2240	1
23	2315	-1
23	2316	-1
23	2502	1
23	2503	1
23	2543	1
23	2750	1
23	2935	1
23	2940	1
23	3078	-1
23	3133	1
23	3142	1
23	3147	1
23	3411	1
23	3413	1
23	3545	-1
23	3579	1
23	3602	1
23	3775	-2
23	3885	1
23	3886	1
23	3892	1
23	3939	1
23	3965	-1
23	4008	-1
23	5435	1
23	5438	1
23	5441	1
23	5445	-1
23	5450	1
23	5453	1
23	5504	-3
23	5545	1
23	5547	1
23	5596	1
23	5598	1
23	5600	1
23	5843	1
23	5844	1
23	5867	-1
23	5883	-1
23	6005	-1
23	6107	1
23	6149	-1
23	6270	1
23	6411	1
24	13	1
24	37	1
24	72	1
24	79	1
24	89	1
24	90	1
24	119	1
24	123	1
24	146	1
24	256	1
24	389	1
24	393	1
24	415	1
24	587	1
24	766	1
24	778	-1
24	791	1
24	798	1
24	803	1
24	843	1
24	864	1
24	872	1
24	1772	1
24	1879	1
24	2066	-1
24	2119	1
24	2165	1
24	2237	1
24	2240	1
24	2247	4
24	2350	1
24	2502	1
24	2503	1
24	2543	1
24	2692	1
24	2698	1
24	2737	-1
24	2738	-1
24	2739	-1
24	2743	1
24	2750	1
24	2940	1
24	3133	1
24	3142	1
24	3347	1
24	3532	1
24	3579	1
24	3602	1
24	3666	1
24	3789	1
24	3797	1
24	3806	1
24	3825	1
24	3827	1
24	3847	-1
24	3853	-1
24	3885	1
24	3949	1
24	4145	-1
24	4419	1
24	5435	1
24	5438	1
24	5441	1
24	5450	1
24	5453	1
24	5868	1
24	6411	1
24	6654	1
25	14	-1
25	21	-1
25	24	1
26	14	-1
26	15	-1
26	16	-1
26	17	-1
26	24	-1
26	25	-1
26	35	-1
26	36	-1
26	55	-1
26	61	-1
26	62	-1
26	66	1
26	75	1
26	76	1
26	85	-1
26	87	1
26	92	1
26	93	1
26	95	2
26	97	1
26	118	2
26	148	2
26	171	1
26	184	1
26	191	1
26	210	1
26	250	1
26	258	-1
26	270	1
26	278	2
26	322	-1
26	354	-1
26	369	2
26	372	2
26	405	-1
26	410	1
26	427	-1
26	435	-1
26	446	-1
26	447	-1
26	448	-2
26	449	-1
26	450	-2
26	452	-2
26	453	-2
26	454	-1
26	455	-2
26	456	-2
26	457	-3
26	470	-2
26	471	-2
26	472	-2
26	473	-2
26	474	-3
26	501	1
26	502	1
26	511	3
26	547	-1
26	551	2
26	555	1
26	558	2
26	560	1
26	581	1
26	583	1
26	588	1
26	634	-1
26	637	2
26	646	-1
26	719	1
26	720	1
26	722	-1
26	758	1
26	783	4
26	784	-2
26	805	1
26	861	1
26	903	1
26	919	1
26	942	1
26	1114	-1
26	1130	1
26	1134	1
26	1667	1
26	1668	6
26	1669	6
26	1670	7
26	1671	4
26	1673	4
26	1674	4
26	1675	7
26	1676	1
26	1678	5
26	1679	5
26	1680	5
26	1681	5
26	1682	5
26	1683	5
26	1684	5
26	1686	5
26	1688	1
26	1690	1
26	1691	9
26	1692	1
26	1693	1
26	1695	1
26	1697	2
26	1699	1
26	1701	10
26	1702	1
26	1711	3
26	1733	2
26	1737	1
26	1750	1
26	1752	1
26	1754	1
26	1756	1
26	1758	1
26	1760	1
26	1762	1
26	1764	1
26	1765	1
26	1876	1
26	1878	-1
26	1961	2
26	1962	-1
26	1964	1
26	1965	-1
26	1967	1
26	2009	-1
26	2013	3
26	2078	1
26	2079	1
26	2083	1
26	2086	-1
26	2100	-1
26	2107	1
26	2110	1
26	2144	1
26	2153	-1
26	2174	1
26	2211	-1
26	2213	1
26	2236	1
26	2250	1
26	2264	-1
26	2301	1
26	2330	2
26	2334	1
26	2374	2
26	2375	2
26	2384	1
26	2416	1
26	2463	-1
26	2504	1
26	2506	-1
26	2515	1
26	2591	-1
26	2597	1
26	2601	1
26	2613	2
26	2666	-5
26	2745	-1
26	2751	-1
26	2822	1
26	2842	1
26	2843	1
26	2849	-1
26	2850	-1
26	2851	-1
26	2852	-1
26	2862	-1
26	2863	1
26	2865	-1
26	2866	-1
26	2868	-1
26	2897	-1
26	2898	1
26	2899	-2
26	2900	-2
26	2920	1
26	2924	1
26	2951	3
26	2973	1
26	2974	-1
26	3028	1
26	3048	1
26	3052	1
26	3054	1
26	3061	1
26	3088	2
26	3091	1
26	3113	-1
26	3155	2
26	3157	1
26	3322	-1
26	3323	1
26	3385	1
26	3415	-2
26	3495	1
26	3515	1
26	3524	1
26	3550	1
26	3567	-1
26	3693	-1
26	3696	-1
26	3779	1
26	3784	1
26	3785	3
26	3790	1
26	3792	2
26	3795	-1
26	3817	-1
26	3822	2
26	3823	2
26	3834	2
26	3836	-1
26	3842	1
26	3855	1
26	3860	-1
26	3863	-1
26	3865	1
26	3875	1
26	3881	-1
26	3882	-1
26	3883	-1
26	3884	-1
26	3890	2
26	3904	1
26	3906	1
26	3923	-1
26	3926	2
26	3945	-1
26	3946	1
26	3948	1
26	3953	-1
26	3955	2
26	3957	2
26	3958	2
26	3970	1
26	3974	1
26	3978	-1
26	3982	1
26	3988	-1
26	3990	2
26	3992	2
26	3999	1
26	4003	1
26	4007	2
26	4015	1
26	4024	-1
26	4030	1
26	4034	1
26	4052	1
26	4056	1
26	4060	1
26	4063	1
26	4067	1
26	4070	1
26	4072	1
26	4080	2
26	4081	2
26	4082	2
26	4083	2
26	4084	2
26	4085	2
26	4106	1
26	4116	-1
26	4308	1
26	4377	-1
26	4438	1
26	4444	1
26	4460	5
26	4461	1
26	4462	1
26	4463	1
26	5287	1
26	5288	1
26	5289	1
26	5290	1
26	5291	1
26	5292	1
26	5293	1
26	5294	1
26	5295	1
26	5296	1
26	5297	1
26	5300	1
26	5301	1
26	5302	1
26	5303	1
26	5304	1
26	5305	1
26	5306	1
26	5307	1
26	5308	1
26	5309	1
26	5310	1
26	5311	1
26	5312	1
26	5313	1
26	5314	1
26	5315	1
26	5316	1
26	5317	1
26	5318	1
26	5319	1
26	5388	2
26	5392	1
26	5403	1
26	5420	1
26	5423	1
26	5426	1
26	5448	-1
26	5542	-1
26	5544	-1
26	5578	1
26	5581	1
26	5584	1
26	5587	1
26	5624	1
26	5632	1
26	5634	1
26	5638	1
26	5642	2
26	5646	2
26	5668	-1
26	5671	-1
26	5673	1
26	5675	-1
26	5677	1
26	5679	2
26	5681	1
26	5684	1
26	5743	1
26	5744	1
26	5745	1
26	5765	1
26	5768	1
26	5796	1
26	5801	-1
26	5802	1
26	5863	1
26	5864	1
26	5865	1
26	5875	1
26	5876	1
26	5918	1
26	5920	2
26	5922	-1
26	5937	1
26	5967	-1
26	5972	1
26	6012	1
26	6015	1
26	6018	1
26	6043	1
26	6054	-1
26	6075	-1
26	6079	1
26	6083	1
26	6086	1
26	6089	2
26	6163	-1
26	6254	1
26	6255	1
26	6256	1
26	6321	1
26	6324	-1
26	6341	1
26	6365	1
26	6368	-1
26	6385	1
26	6388	1
26	6391	1
26	6398	1
26	6407	-2
26	6425	1
26	6429	-1
26	6430	-1
26	6431	1
26	6437	1
26	6440	1
26	6441	-1
26	6442	-1
26	6459	-1
26	6463	-1
26	6477	1
26	6488	1
26	6506	1
26	6513	1
26	6604	1
26	6615	1
26	6639	-1
26	6642	-1
26	6648	-1
26	6798	-7.92
26	6934	1
26	6938	-1
26	6942	1
26	6946	-1
26	6949	1
26	6953	1
26	6954	1
26	6957	1
26	6960	1
26	6964	1
26	6972	1
26	6973	1
26	6976	1
26	6979	1
26	6981	1
26	6987	1
26	6990	1
26	6993	1
26	6996	1
26	6999	1
26	7002	1
26	7007	-1
26	7010	-1
26	7013	1
26	7019	1
26	7020	1
26	7023	1
26	7025	1
26	7026	1
26	7027	1
26	7029	1
26	7033	1
26	7037	1
26	7040	1
26	7042	1
26	7048	1
26	7049	-1
26	7053	-1
26	7060	1
26	7062	1
26	7066	1
26	7070	1
26	7073	1
26	7074	1
26	7076	1
26	7079	1
26	7080	1
26	7086	-1
26	7087	1
26	7089	1
26	7090	1
26	7091	1
27	14	-1
27	15	-1
27	16	-1
27	17	-1
27	24	-1
27	25	-1
27	35	-1
27	36	-1
27	62	-1
27	322	-1
27	446	-1
27	447	-1
27	448	-2
27	449	-1
27	450	-2
27	452	-2
27	453	-2
27	454	-1
27	455	-2
27	456	-2
27	457	-3
27	470	-2
27	471	-2
27	472	-2
27	473	-2
27	474	-3
27	722	-1
27	1878	-1
27	2079	1
27	2100	-1
27	2153	-1
27	2313	1
27	2519	1
27	2605	1
27	2849	-1
27	2850	-1
27	2851	-1
27	2852	-1
27	2862	-1
27	2863	1
27	2864	-1
27	2865	-1
27	2866	-1
27	2867	-1
27	2868	-1
27	2897	-1
27	2899	-1
27	3322	-1
27	3323	1
27	3515	1
27	3567	-1
27	3693	-1
27	3696	-1
27	3823	1
27	3836	-1
27	3842	1
27	3855	1
27	3904	1
27	3926	1
27	3944	-1
27	3957	1
27	3992	1
27	3999	1
27	4003	1
27	4015	1
27	4034	1
27	4072	1
27	4081	1
27	4083	1
27	4085	1
27	4116	-1
27	4374	-1
27	4444	1
27	5514	-1
27	5525	-1
27	5542	-1
27	5632	1
27	5642	1
27	5646	2
27	5668	-1
27	5671	-1
27	5673	1
27	5675	-1
27	5677	1
27	5679	1
27	5920	1
27	5922	-2
27	5967	-2
27	6054	-1
27	6075	-1
27	6196	-1
27	6324	-1
27	6365	1
27	6368	-1
27	6429	-1
27	6430	-1
27	6441	-1
27	6442	-1
27	6463	-1
27	6506	1
27	6513	1
27	6639	-1
27	6642	-1
27	6648	-1
27	6938	-1
27	6946	-1
27	7007	-1
27	7010	-1
27	7049	-1
27	7053	-1
27	7086	-1
28	14	-1
28	15	-1
28	16	-1
28	17	-1
28	24	-1
28	25	-1
28	35	-1
28	36	-1
28	61	-1
28	62	-1
28	630	1
28	721	-1
28	722	-1
28	783	-1
28	1684	-2
28	1699	-1
28	2814	1
28	2849	-2
28	2850	-1
28	2851	-1
28	2852	-2
28	2862	-1
28	2864	-1
28	2865	-1
28	2866	-1
28	2867	-1
28	2868	-1
28	2897	-1
28	3074	-3
28	3415	1
28	3693	-1
28	3696	-1
28	3810	-1
28	5514	-1
28	5525	-1
28	5542	-1
28	5544	-1
28	5546	-1
28	5548	-1
28	5671	-1
28	5675	-1
28	5687	-1
28	5801	-1
28	5922	-2
28	5967	-1
28	6054	-1
28	6056	-1
28	6072	-1
28	6196	-1
28	6316	-1
28	6324	-1
28	6374	-1
28	6393	-1
28	6423	-1
28	6427	-1
28	6433	-1
28	6435	-1
28	6479	-1
28	6572	-1
28	6577	-1
28	6606	-1
28	6644	-1
28	6646	-1
28	6798	-1
29	14	1
29	16	1
30	14	1
30	15	1
30	16	1
30	17	1
30	24	1
30	25	1
30	35	1
30	36	1
30	61	1
30	62	1
30	65	-1
30	66	-1
30	87	-1
30	92	-1
30	93	-1
30	95	-1
30	118	-1
30	148	-1
30	278	-1
30	319	-1
30	369	-1
30	372	-1
30	410	1
30	412	-1
30	430	-1
30	489	-1
30	511	1
30	551	-1
30	558	-1
30	579	-1
30	616	-1
30	630	2
30	683	-1
30	721	1
30	722	1
30	758	-1
30	783	2
30	987	-1
30	1134	-1
30	1144	-1
30	1145	1
30	1147	-1
30	1667	-1
30	1668	-6
30	1669	-6
30	1670	-7
30	1671	-4
30	1673	-4
30	1674	-4
30	1675	-7
30	1676	-1
30	1678	-5
30	1679	-5
30	1680	-5
30	1681	-5
30	1682	-5
30	1683	-5
30	1684	-5
30	1686	-5
30	1688	-1
30	1690	-1
30	1691	-9
30	1692	-1
30	1693	-1
30	1695	-1
30	1697	-2
[truncated: 29,541 more rows]

## Sheet: mets
MetID	Mets
1	10fthf5glu[c]
2	10fthf5glu[l]
3	10fthf5glu[m]
4	10fthf6glu[c]
5	10fthf6glu[l]
6	10fthf6glu[m]
7	10fthf7glu[c]
8	10fthf7glu[l]
9	10fthf7glu[m]
10	10fthf[c]
11	10fthf[l]
12	10fthf[m]
13	11docrtsl[c]
14	11docrtsl[m]
15	11docrtsl[r]
16	11docrtstrn[c]
17	11docrtstrn[m]
18	11docrtstrn[r]
19	13dampp[c]
20	h2o[c]
21	o2[c]
22	bamppald[c]
23	h2o2[c]
24	nh4[c]
25	2425dhvitd2[m]
26	h[m]
27	nadph[m]
28	o2[m]
29	1a2425thvitd2[m]
30	h2o[m]
31	nadp[m]
32	2425dhvitd3[m]
33	1a2425thvitd3[m]
34	1a25dhvitd2[m]
35	1a25dhvitd3[m]
36	1mncam[c]
37	atp[c]
38	1mncam[e]
39	adp[c]
40	h[c]
41	pi[c]
42	1pipdn2c[x]
43	h[x]
44	nadh[x]
45	Lpipecol[x]
46	nad[x]
47	2425dhvitd2[c]
48	2425dhvitd2[e]
49	2425dhvitd3[c]
50	2425dhvitd3[e]
51	25hvitd2[m]
52	25hvitd3[m]
53	24nph[e]
54	24nph[c]
55	25hvitd2[c]
56	25hvitd2[e]
57	25hvitd3[c]
58	25hvitd3[e]
59	2amac[c]
60	pyr[c]
61	nadph[c]
62	paps[c]
63	Lcyst[c]
64	nadp[c]
65	pap[c]
66	L2aadp[c]
67	akg[m]
68	L2aadp[m]
69	akg[c]
70	2dr1p[c]
71	drib[c]
72	2hb[c]
73	nad[c]
74	2obut[c]
75	nadh[c]
76	2hb[e]
77	h[e]
78	hco3[e]
79	na1[e]
80	hco3[c]
81	na1[c]
82	2mcit[c]
83	2mcit[e]
84	2oxoadp[m]
85	coa[m]
86	nad[m]
87	co2[m]
88	glutcoa[m]
89	nadh[m]
90	2oxoadp[c]
91	34dhmald[c]
92	34dhoxpeg[c]
93	34dhoxpeg[e]
94	34dhpha[c]
95	amet[c]
96	ahcys[c]
97	homoval[c]
98	34dhphe[e]
99	34dhphe[c]
100	34dhpac[c]
101	34dhoxmand[c]
102	34hpp[m]
103	34hpl[m]
104	34hpp[c]
105	co2[c]
106	hgentis[c]
107	35cgmp[c]
108	35cgmp[n]
109	3aib[c]
110	3aib[e]
111	2mop[m]
112	glu_L[m]
113	3aib[m]
114	3dphb[m]
115	3dpdhb[m]
116	3dsphgn[c]
117	sphgn[c]
118	3hanthrn[c]
119	cmusa[c]
120	b2coa[m]
121	3hbcoa_R[m]
122	3hibutcoa[m]
123	3hmp[m]
124	hLkynr[c]
125	42A3HP24DB[c]
126	glu_L[c]
127	dopa[c]
128	3hpcoa[c]
129	3hpp[c]
130	coa[c]
131	msa[c]
132	3hxkynam[c]
133	48dhoxquin[c]
134	3mox4hpac[c]
135	3mlda[c]
136	3mlda[e]
137	3mob[c]
138	3mob[m]
139	3mop[c]
140	3mop[m]
141	3m4hpga[c]
142	3mox4hoxm[c]
143	3moxtyr[c]
144	3amp[l]
145	h2o[l]
146	adn[l]
147	pi[l]
148	3sala[m]
149	asp_L[c]
150	3sala[c]
151	asp_L[m]
152	hyptaur[c]
153	3snpyr[c]
154	3snpyr[m]
155	so3[c]
156	pyr[m]
157	so3[m]
158	adrnl[c]
159	mma[c]
160	nrpphr[c]
161	4abut[c]
162	4abut[m]
163	coucoa[m]
164	4hbzcoa[m]
165	accoa[m]
166	4hbz[m]
167	4hdebrisoquine[e]
168	4hdebrisoquine[c]
169	4hglusa[m]
170	e4hglu[m]
171	4hoxpacd[c]
172	4hphac[c]
173	4mop[c]
174	4mop[m]
175	4mptnl[c]
176	4mptnl[e]
177	4mptnl[m]
178	4mptnl[r]
179	4mtolbutamide[e]
180	4mtolbutamide[c]
181	4nphsf[e]
182	4nphsf[c]
183	4nph[c]
184	4nph[e]
185	4pyrdx[c]
186	4pyrdx[e]
187	5adtststeroneglc[c]
188	5adtststeroneglc[e]
189	5adtststeroneglc[r]
190	5adtststerones[c]
191	5adtststerones[e]
192	5adtststerone[c]
193	5adtststerone[e]
194	5adtststerone[r]
195	5aop[c]
196	5aop[m]
197	5dhf[c]
198	5dhf[l]
199	5fthf[e]
200	5fthf[c]
201	h2o[e]
202	5htrp[c]
203	srtn[c]
204	5homeprazole[e]
205	5homeprazole[c]
206	5hoxindact[c]
207	5hoxindoa[c]
208	5hoxindact[m]
209	5hoxindoa[m]
210	5hoxnfkyn[c]
211	5htrp[e]
212	5hxkyn[c]
213	5hxkynam[c]
214	46dhoxquin[c]
215	5mthf[e]
216	5mthf[c]
217	5thf[c]
218	5thf[l]
219	5thf[m]
220	6dhf[c]
221	6dhf[l]
222	6dhf[m]
223	6htststerone[c]
224	6htststerone[e]
225	6htststerone[r]
226	6thf[c]
227	6thf[l]
228	6thf[m]
229	7dhchsterol[r]
230	7dhchsterol[c]
231	7dhf[c]
232	7dhf[l]
233	7dhf[m]
234	7thf[c]
235	7thf[l]
236	7thf[m]
237	m2mn[c]
238	man[c]
239	mn[c]
240	m2mn[l]
241	man[l]
242	mn[l]
243	galgluside_hs[c]
244	udpgal[c]
245	thcrm_hs[c]
246	udp[c]
247	galgluside_hs[g]
248	udpgal[g]
249	h[g]
250	thcrm_hs[g]
251	udp[g]
252	T_antigen[g]
253	uacgam[g]
254	gncore1[g]
255	core2[g]
256	gncore2[g]
257	acac[c]
258	aacoa[c]
259	amp[c]
260	ppi[c]
261	aact[c]
262	mthgxl[c]
263	aact[m]
264	L2aadp6sa[m]
265	fucgalacglcgalgluside_hs[g]
266	udpacgal[g]
267	acgalfucgalacglcgalgluside_hs[g]
268	galfucgalacglcgalgluside_hs[g]
269	fuc12gal14acglcgalgluside_hs[g]
270	galfuc12gal14acglcgalgluside_hs[g]
271	acgalfuc12gal14acglcgalgluside_hs[g]
272	fucgalacgalfuc12gal14acglcgalgluside_hs[g]
273	acgalfucgalacgalfuc12gal14acglcgalgluside_hs[g]
274	fucgalacglcgal14acglcgalgluside_hs[g]
275	acgalfucgalacglcgal14acglcgalgluside_hs[g]
276	fucgalacgalfucgalacglcgal14acglcgalgluside_hs[g]
277	acgalfucgalacgalfucgalacglcgal14acglcgalgluside_hs[g]
278	galfucgalacglcgal14acglcgalgluside_hs[g]
279	fucfucgalacglcgalacglcgal14acglcgalgluside_hs[g]
280	galgalfucfucgalacglcgalacglcgal14acglcgalgluside_hs[g]
281	sucsal[m]
282	abt[c]
283	xylu_L[c]
284	abt[e]
285	4abutn[c]
286	4abut[e]
287	4abut[l]
288	h[l]
289	2maacoa[m]
290	ppcoa[m]
291	accoa[c]
292	aacoa[m]
293	accoa[x]
294	aacoa[x]
295	coa[x]
296	acac[e]
297	acac[m]
298	3odcoa[x]
299	occoa[x]
300	3oddcoa[x]
301	dcacoa[x]
302	3otdcoa[x]
303	ddcacoa[x]
304	3ohdcoa[x]
305	tdcoa[x]
306	3ohodcoa[x]
307	pmtcoa[x]
308	3ohxccoa[x]
309	ttccoa[x]
310	acac[x]
311	acald[e]
312	acald[c]
313	acald[m]
314	acald[r]
315	acald[x]
316	malcoa[c]
317	atp[m]
318	hco3[m]
319	adp[m]
320	malcoa[m]
321	pi[m]
322	accoa[g]
323	ppa[c]
324	ppcoa[c]
325	ppa[m]
326	amp[m]
327	ppi[m]
328	accoa[n]
329	accoa[r]
330	acetone[e]
331	acetone[c]
332	acetone[m]
333	acgagbside_hs[c]
334	acgagbside_hs[g]
335	acgagbside_hs[l]
336	acgalfucgalacgalfuc12gal14acglcgalgluside_hs[e]
337	acgalfucgalacgalfuc12gal14acglcgalgluside_hs[c]
338	acgalfucgalacgalfucgalacglcgal14acglcgalgluside_hs[e]
339	acgalfucgalacgalfucgalacglcgal14acglcgalgluside_hs[c]
340	acgal[c]
341	acgal1p[c]
342	itp[c]
343	idp[c]
344	acgal[g]
345	acgal[l]
346	acgam[c]
347	acmana[c]
348	gam6p[c]
349	acgam6p[c]
350	acgam1p[c]
351	acgam[l]
352	acgbgbside_hs[c]
353	acgbgbside_hs[g]
354	acgbgbside_hs[l]
355	acgpail_hs[c]
356	ac[c]
357	gpail_hs[c]
358	acglu[m]
359	ach[e]
360	ac[e]
361	chol[e]
362	ach[n]
363	ach[c]
364	cit[c]
365	oaa[c]
366	acn13acngalgbside_hs[c]
367	acn13acngalgbside_hs[e]
368	acn13acngalgbside_hs[g]
369	acn23acngalgbside_hs[c]
370	acn23acngalgbside_hs[e]
371	acn23acngalgbside_hs[g]
372	acnacngal14acglcgalgluside_hs[e]
373	acnacngal14acglcgalgluside_hs[c]
374	acnacngal14acglcgalgluside_hs[g]
375	acnacngalgbside_hs[c]
376	acnacngalgbside_hs[e]
377	acnacngalgbside_hs[g]
378	acmanap[c]
379	pep[c]
380	acnamp[c]
381	man6p[c]
382	kdnp[c]
383	acnam[c]
384	acnam[l]
385	acnam[n]
386	acngalacglcgal14acglcgalgluside_hs[e]
387	acngalacglcgal14acglcgalgluside_hs[c]
388	acngalacglcgal14acglcgalgluside_hs[g]
389	2mbcoa[m]
390	fad[m]
391	2mb2coa[m]
392	fadh2[m]
393	btcoa[m]
394	ivcoa[m]
395	3mb2coa[m]
396	ibcoa[m]
397	2mp2coa[m]
398	o2[x]
399	h2o2[x]
400	hdd2coa[x]
401	ACP[c]
402	acACP[c]
403	acorn[c]
404	orn[c]
405	icit[c]
406	cit[m]
407	icit[m]
408	dhcholoylcoa[x]
409	fadh2[x]
410	fad[x]
411	thcholoylcoa[x]
412	h2o[x]
413	cholcoas[x]
414	cholcoads[x]
415	fmn[c]
416	ribflv[c]
417	acrn[c]
418	acrn[m]
419	ac[m]
420	5moxact[c]
421	Nacsertn[c]
422	melatn[c]
423	ac[g]
424	acetol[c]
425	13dpg[c]
426	3pg[c]
427	adn[c]
428	ins[c]
429	adn[e]
430	ins[e]
431	nh4[e]
432	ade[e]
433	ade[c]
434	ade[l]
435	adhap_hs[c]
436	adhap_hs[x]
437	gtp[c]
438	gdp[c]
439	gtp[m]
440	gdp[m]
441	damp[c]
442	datp[c]
443	dadp[c]
444	ametam[c]
445	camp[c]
446	adn[m]
447	adpglc[c]
448	g1p[c]
449	adpman[c]
450	man1p[c]
451	adprib[c]
452	r5p[c]
453	adprib[m]
454	r5p[m]
455	adprib[e]
456	prpp[c]
457	adp[x]
458	adrncoa[c]
459	adrncoa[x]
460	crn[c]
461	adrncrn[c]
462	adrncrn[m]
463	adrncoa[m]
464	crn[m]
465	adrnl[e]
466	adrn[e]
467	adrn[c]
468	adsel[c]
469	3padsel[c]
470	aps[c]
471	dcamp[c]
472	fum[c]
473	25aics[c]
474	aicar[c]
475	imp[c]
476	aflatoxin[e]
477	aflatoxin[c]
478	ksi_pre18[g]
479	ksi_pre19[g]
480	ksi_pre21[g]
481	ksi_pre22[g]
482	ksi_pre24[g]
483	ksi_pre25[g]
484	ksi_pre27[g]
485	ksi_pre28[g]
486	ksi_pre30[g]
487	ksi_pre31[g]
488	ksi_pre33[g]
489	ksi_pre34[g]
490	ksii_core4_pre2[g]
491	ksii_core4_pre3[g]
492	ksii_core4_pre4[g]
493	ksii_core4_pre5[g]
494	ksii_core4_pre7[g]
495	ksii_core4_pre8[g]
496	ksii_core2_pre2[g]
497	ksii_core2_pre3[g]
498	ksii_core2_pre4[g]
499	ksii_core2_pre5[g]
500	ksii_core2_pre7[g]
501	ksii_core2_pre8[g]
502	ksi_pre1[g]
503	ksi_pre2[g]
504	ksi_pre3[g]
505	ksi_pre4[g]
506	ksi_pre6[g]
507	ksi_pre7[g]
508	ksi_pre9[g]
509	ksi_pre10[g]
510	ksi_pre12[g]
511	ksi_pre13[g]
512	ksi_pre15[g]
513	ksi_pre16[g]
514	ak2g_hs[c]
515	cdpchol[c]
516	ak2gchol_hs[c]
517	cmp[c]
518	ak2gpe_hs[c]
519	dak2gpe_hs[c]
520	cdpea[c]
521	ak2gp_hs[c]
522	akdhap_hs[c]
523	akgp_hs[c]
524	Rtotal2[c]
525	agm[m]
526	ptrc[m]
527	urea[m]
528	Rtotal2coa[c]
529	alpa_hs[c]
530	pa_hs[c]
531	akdhap_hs[x]
532	acg5p[m]
533	acg5sa[m]
534	alkylR1oh[x]
535	Rtotal[x]
536	ala_L[m]
537	glx[m]
538	gly[m]
539	ala_L[x]
540	glx[x]
541	gly[x]
542	pyr[x]
543	ahandrostanglc[c]
544	ahandrostanglc[e]
545	ahandrostanglc[r]
546	hcys_L[c]
547	ahcys[n]
548	ahcys[r]
549	n2m2nmn[l]
550	n2m2mn[l]
551	fprica[c]
552	thf[c]
553	air[c]
554	5aizc[c]
555	ak2lgchol_hs[e]
556	ak2lgchol_hs[c]
557	succoa[m]
558	mal_L[c]
559	mal_L[m]
560	akg[e]
561	akg[x]
562	prgstrn[c]
563	aprgstrn[c]
564	xol7ah[c]
565	xol7ah2[c]
566	xoldioloneh[c]
567	xoltriol[c]
568	xol7aone[c]
569	xoldiolone[c]
570	ala_L[e]
571	asn_L[c]
572	ala_L[c]
573	asn_L[e]
574	cys_L[c]
575	cys_L[e]
576	ala_D[e]
577	gln_L[c]
578	ala_D[c]
579	gln_L[e]
580	gly[c]
581	gly[e]
582	ser_L[c]
583	ser_L[e]
584	ala_L[l]
585	thr_L[c]
586	thr_L[e]
587	meoh[c]
588	fald[c]
589	12ppd_R[c]
590	lald_D[c]
591	12ppd_S[c]
592	lald_L[c]
593	etoh[c]
594	id3acald[c]
595	ind3ac[c]
596	id3acald[m]
597	ind3ac[m]
598	pristanal[c]
599	prist[c]
600	aldstrn[c]
601	aldstrn[e]
602	aldstrn[m]
603	dhap[c]
604	dha[c]
605	arachd[c]
606	12HPET[c]
607	12RHPET[c]
608	15HPET[c]
609	5HPET[c]
610	leuktrA4[c]
611	dhcholestancoa[x]
612	dhcholestancoa[r]
613	o2[r]
614	dhcholoylcoa[r]
615	h2o[r]
616	cholcoar[x]
617	cholcoar[r]
618	cholcoas[r]
619	amuco[c]
620	amet[r]
621	ahcys[m]
622	amet[m]
623	amet[n]
624	cgly[c]
625	cgly[e]
626	amp[x]
627	amp[r]
628	strch1[e]
629	glc_D[e]
630	strch2[e]
631	glygn2[e]
632	glygn4[e]
633	andrstrnglc[c]
634	andrstrnglc[e]
635	andrstrnglc[r]
636	andrstrn[e]
637	andrstrn[c]
638	andrstrn[r]
639	antipyrene[e]
640	antipyrene[c]
641	2aobut[m]
642	ap4a[c]
643	ala_B[m]
644	msa[m]
645	apnnox[e]
646	apnnox[c]
647	apoC[c]
648	lys_L[c]
649	apoC_Lys[c]
650	apoC[m]
651	lys_L[m]
652	apoC_Lys[m]
653	apoC_Lys_btn[c]
654	biocyt[c]
655	apoC_Lys_btn[m]
656	biocyt[m]
657	appnn[e]
658	appnn[c]
659	aprgstrn[e]
660	aprut[c]
661	n4abutn[c]
662	aqcobal[e]
663	aqcobal[c]
664	arab_L[e]
665	arab_L[c]
666	arachcoa[c]
667	arachcoa[x]
668	arachcrn[c]
669	arachcrn[m]
670	arachcoa[m]
671	arachdcoa[c]
672	arachdcoa[x]
673	arachd[e]
674	arachd[r]
675	arach[e]
676	arach[c]
677	arg_L[m]
678	arg_L[e]
679	arg_L[c]
680	lys_L[e]
681	urea[c]
682	orn[m]
683	argsuc[c]
684	citr_L[c]
685	sgalside_hs[l]
686	galside_hs[l]
687	so4[l]
688	Rtotalcoa[c]
689	Rtotal[c]
690	Rtotal3coa[c]
691	Rtotal3[c]
692	pmtcoa[c]
693	R1coa_hs[c]
694	hdcoa[c]
695	tdcoa[c]
696	lnlncacoa[c]
697	R2coa_hs[c]
698	lnlncgcoa[c]
699	strdnccoa[c]
700	dlnlcgcoa[c]
701	tmndnccoa[c]
702	lnlccoa[c]
703	clpndcoa[c]
704	dcsptn1coa[c]
705	c226coa[c]
706	stcoa[c]
707	R3coa_hs[c]
708	odecoa[c]
709	vacccoa[c]
710	lneldccoa[c]
711	R4coa_hs[c]
712	nrvnccoa[c]
713	od2coa[c]
714	lgnccoa[c]
715	R5coa_hs[c]
716	hexccoa[c]
717	eicostetcoa[c]
718	tetpent6coa[c]
719	tetpent3coa[c]
720	tettet6coa[c]
721	tethex3coa[c]
722	hdd2coa[c]
723	R6coa_hs[c]
724	Rtotalcoa[m]
725	pmtcoa[m]
726	Rtotal2coa[m]
727	Rtotal3coa[m]
728	crm_hs[l]
729	Rtotal[l]
730	sphings[l]
731	ascb_L[c]
732	o2s[c]
733	dhdascb[c]
734	ascb_L[e]
735	asn_L[m]
736	nh4[m]
737	Asn_X_Ser_Thr[r]
738	Asn_X_Ser_Thr[l]
739	ala_B[c]
740	cbp[c]
741	cbasp[c]
742	asp_D[e]
743	k[c]
744	asp_D[c]
745	k[e]
746	asp_D[x]
747	Nacasp[m]
748	asp_L[e]
749	oaa[m]
750	adp[r]
751	atp[r]
752	atp[e]
753	amp[e]
754	pi[e]
755	adp[e]
756	atp[n]
757	atp[x]
758	avite1[e]
759	avite1[c]
760	avite2[e]
761	avite2[c]
762	gbside_hs[g]
763	ga2_hs[g]
764	ga1_hs[g]
765	gm2_hs[g]
766	gm1_hs[g]
767	gd2_hs[g]
768	gd1b_hs[g]
769	gt2_hs[g]
770	gt1c_hs[g]
771	galgbside_hs[g]
772	acglcgalgluside_hs[g]
773	galacglcgalgluside_hs[g]
774	gal14acglcgalgluside_hs[g]
775	acglcgal14acglcgalgluside_hs[g]
776	galacglcgal14acglcgalgluside_hs[g]
777	acglc13galacglcgal14acglcgalgluside_hs[g]
778	galacgalfuc12gal14acglcgalgluside_hs[g]
779	galacgalfucgalacglcgal14acglcgalgluside_hs[g]
780	acglcgalacglcgal14acglcgalgluside_hs[g]
781	galacglcgalacglcgal14acglcgalgluside_hs[g]
782	galacglc13galacglcgal14acglcgalgluside_hs[g]
783	galthcrm_hs[g]
784	galgalthcrm_hs[g]
785	galgalgalthcrm_hs[g]
786	acglcgalgbside_hs[g]
787	galacglcgalgbside_hs[g]
788	h2o[g]
789	gm2a_hs[g]
790	gm1a_hs[g]
791	gluside_hs[g]
792	cholcoa[x]
793	gchola[x]
794	taur[x]
795	tchola[x]
796	dgcholcoa[x]
797	dgchol[x]
798	dcholcoa[x]
799	btn[c]
800	btamp[c]
801	btn[m]
802	btamp[m]
803	ala_B[e]
804	bamppald[m]
805	4tmeabutn[c]
806	succ[c]
807	caro[c]
808	retinal[c]
809	bdg2hc[c]
810	2coum[c]
811	glc_D[c]
812	bhb[m]
813	chito2pdol_L[c]
814	gdpmann[c]
815	mpdol_L[c]
816	chito2pdol_U[c]
817	mpdol_U[c]
818	betald[m]
819	glyb[m]
820	bhb[e]
821	bhb[c]
822	glyb[c]
823	dmgly[c]
824	met_L[c]
825	bildglcur[e]
826	bildglcur[c]
827	bildglcur[r]
828	bilglcur[e]
829	bilglcur[c]
830	bilglcur[r]
831	biliverd[c]
832	bilirub[c]
833	bilirub[e]
834	bilirub[r]
835	biocyt[n]
836	dolmanp_L[r]
837	memgacpail_hs[r]
838	dolp_L[r]
839	h[r]
840	m2emgacpail_hs[r]
841	dolmanp_U[r]
842	dolp_U[r]
843	h2o[n]
844	btn[n]
845	lys_L[n]
846	biocyt[e]
847	btn[e]
848	3uib[c]
849	3aib_D[c]
850	but[c]
851	but[m]
852	but[e]
853	bvite[e]
854	bvite[c]
855	bz[e]
856	bz[c]
857	bz[r]
858	44mctr[r]
859	nadph[r]
860	44mzym[r]
861	nadp[r]
862	pmtcrn[c]
863	pmtcrn[m]
864	hdcecrn[c]
865	hdd2crn[c]
866	hdcecrn[m]
867	hdcoa[m]
868	hdd2crn[m]
869	hdd2coa[m]
870	stcrn[c]
871	stcrn[m]
872	stcoa[m]
873	odecrn[c]
874	odecrn[m]
875	odecoa[m]
876	arachdcrn[c]
877	arachdcrn[m]
878	arachdcoa[m]
879	c226coa[x]
880	c226crn[c]
881	c226crn[m]
882	c226coa[m]
883	c2m26dcoa[m]
884	3h26dm5coa[m]
885	c2m26dcoa[x]
886	3h26dm5coa[x]
887	4mzym_int1[r]
888	4mzym_int2[r]
889	co2[r]
890	nad[r]
891	nadh[r]
892	zym_int2[r]
893	zymst[r]
894	ca2[c]
895	ca2[e]
896	camp[e]
897	caro[e]
898	carveol[e]
899	carveol[c]
900	etoh[x]
901	h2o2[m]
902	cbl2[c]
903	cbl2[m]
904	cbl1[m]
905	adocbl[m]
906	pppi[m]
907	cbp[r]
908	glc_D[r]
909	g6p[r]
910	nh4[r]
911	cbp[m]
912	pi[r]
913	ppi[r]
914	prostg1[c]
915	prostge1[c]
916	prostge2[c]
917	prostgf2[c]
918	cca_d3[c]
919	cca_d3[e]
920	cca_d3[m]
921	cdpdag_hs[c]
922	inost[c]
923	pail_hs[c]
924	cdpdag_hs[m]
925	ctp[c]
926	ctp[m]
927	pa_hs[m]
928	dag_hs[c]
929	pchol_hs[c]
930	pe_hs[c]
931	crm_hs[c]
932	crmp_hs[c]
933	crm_hs[g]
934	crm_hs[r]
935	gluside_hs[c]
936	gluside_hs[r]
937	35cgmp[e]
938	chsterol[r]
939	xol25oh[r]
940	chol[c]
941	chol[n]
942	coa[n]
943	cholp[c]
944	chol[m]
945	cholate[e]
946	cholate[c]
947	cholp[g]
948	cholp[l]
949	chol[g]
950	chol[r]
951	chsterol[c]
952	chsterols[c]
953	chsterol[e]
954	chsterol[l]
955	chsterol[m]
956	chsterol[g]
957	chtn[c]
958	chtn[e]
959	acgam[e]
960	itaccoa[m]
961	citmcoa_L[m]
962	citr_L[m]
963	cit[e]
964	pep[m]
965	creat[m]
966	pcreat[m]
967	creat[c]
968	pcreat[c]
969	cl[e]
970	for[c]
971	cl[c]
972	for[e]
973	i[c]
974	i[e]
975	oxa[c]
976	oxa[e]
977	clpndcoa[x]
978	clpndcrn[c]
979	clpndcrn[m]
980	clpndcoa[m]
981	clpnd[e]
982	clpnd[c]
983	pglyc_hs[c]
984	clpn_hs[c]
985	cmp[g]
986	cmpacna[c]
987	cmpacna[g]
988	cmpacna[n]
989	ctp[n]
990	ppi[n]
991	co2[e]
992	co2[g]
993	co2[n]
994	co2[x]
995	coa[g]
996	coa[l]
997	coa[r]
998	coke[r]
999	egme[r]
1000	2dpmhobq[m]
1001	q10[m]
1002	2dp6mobq[m]
1003	2dp6mobq_me[m]
1004	2dp6mep[m]
1005	Tn_antigen[g]
1006	core3[g]
1007	core4[g]
1008	core5[g]
1009	core6[g]
1010	core7[g]
1011	core8[g]
1012	co[c]
1013	co[e]
1014	T4hcinnm[m]
1015	coumarin[e]
1016	coumarin[c]
1017	ntm2amep[c]
1018	cmpntm2amep[c]
1019	cpppg3[c]
1020	pppg9[c]
1021	creat[e]
1022	crmp_hs[e]
1023	pcrn[x]
1024	crn[x]
1025	pcrn[c]
1026	acrn[x]
1027	crn[e]
1028	dmnoncrn[x]
1029	dmnoncrn[m]
1030	crtn[c]
1031	crtsl[e]
1032	crtsl[c]
1033	crtsl[m]
1034	crtsl[r]
1035	crtstrn[e]
1036	crtstrn[c]
1037	crtstrn[m]
1038	crtstrn[r]
1039	crvnc[e]
1040	crvnc[c]
1041	cspg_a[l]
1042	Ser_Gly_Ala_X_Gly[l]
1043	cs_a[l]
1044	cspg_b[l]
1045	cs_b[l]
1046	cspg_c[l]
1047	cs_c[l]
1048	cspg_d[l]
1049	cs_d[l]
1050	cspg_e[l]
1051	cs_e[l]
1052	pcrn[m]
1053	dmnoncoa[x]
1054	ppcoa[x]
1055	crn[r]
1056	acrn[r]
1057	csn[c]
1058	ura[c]
1059	csn[e]
1060	cspg_a[g]
1061	cspg_a[e]
1062	cspg_b[g]
1063	cspg_b[e]
1064	cspg_c[g]
1065	cspg_c[e]
1066	cspg_d[g]
1067	cspg_d[e]
1068	cspg_e[g]
1069	cspg_e[e]
1070	utp[c]
1071	cyan[e]
1072	cyan[c]
1073	cyan[m]
1074	focytC[m]
1075	ficytC[m]
1076	q10h2[m]
1077	Lcystin[c]
1078	gthrd[c]
1079	gthox[c]
1080	thcys[c]
1081	mercppyr[c]
1082	cys_L[m]
1083	mercppyr[m]
1084	cyst_L[c]
1085	Lcystin[e]
1086	glu_L[e]
1087	cytd[c]
1088	uri[c]
1089	cytd[m]
1090	cmp[m]
1091	cytd[n]
1092	h[n]
1093	nh4[n]
1094	uri[n]
1095	cytd[e]
1096	cytd[l]
1097	cdp[c]
1098	dgtp[c]
1099	dgdp[c]
1100	cmp[n]
1101	dgtp[n]
1102	cdp[n]
1103	dgdp[n]
1104	dcmp[c]
1105	dcdp[c]
1106	dcmp[n]
1107	dcdp[n]
1108	dctp[c]
1109	dctp[n]
1110	datp[n]
1111	dadp[n]
1112	utp[n]
1113	udp[n]
1114	cdp[m]
1115	adp[n]
1116	gtp[n]
1117	gdp[n]
1118	3aib_D[e]
1119	3aib_D[m]
1120	dad_2[c]
1121	din[c]
1122	dad_2[e]
1123	din[e]
1124	dag_hs[r]
1125	dag_hs[n]
1126	pa_hs[n]
1127	dag_hs[e]
1128	ala_D[x]
1129	nh4[x]
1130	ala_D[l]
1131	arg_D[x]
1132	5g2oxpt[x]
1133	23doguln[c]
1134	oaa[x]
1135	dd2coa[m]
1136	dd3coa[m]
1137	dcyt[m]
1138	dcmp[m]
1139	dcyt[n]
1140	dump[c]
1141	dcsptn1coa[x]
1142	dcsptn1crn[c]
1143	dcsptn1crn[m]
1144	dcsptn1coa[m]
1145	dcsptn1[e]
1146	dcsptn1[c]
1147	L_dpchrm[c]
1148	56dihindlcrbxlt[c]
1149	dcyt[c]
1150	duri[c]
1151	duri[n]
1152	dcyt[e]
1153	4h2oglt[m]
1154	debrisoquine[e]
1155	debrisoquine[c]
1156	decdp[c]
1157	decdp[m]
1158	dedoldp_L[c]
1159	dedolp_L[c]
1160	dedoldp_U[c]
1161	dedolp_U[c]
1162	dedol_L[c]
1163	dedol_U[c]
1164	dolichol_L[c]
1165	dolichol_U[c]
1166	tag_hs[c]
1167	dgchol[e]
1168	dgchol[c]
1169	dgmp[c]
1170	datp[m]
1171	dgmp[m]
1172	dadp[m]
1173	dgdp[m]
1174	dgsn[m]
1175	dgsn[e]
1176	dgsn[c]
1177	3dhguln[c]
1178	dhdascb[e]
1179	Rtotalcoa[x]
1180	dhap[x]
1181	dhcholestanate[m]
1182	dhcholestanate[x]
1183	fadh2[r]
1184	fad[r]
1185	zymstnl[r]
1186	chlstol[r]
1187	lthstrl[r]
1188	dsmsterol[r]
1189	ddsmsterol[r]
1190	dhcrm_hs[c]
1191	fad[c]
1192	fadh2[c]
1193	3dpdhb_me[m]
1194	dheas[e]
1195	dheas[c]
1196	dheas[r]
1197	dhea[c]
1198	dhea[r]
1199	dhf[c]
1200	dhf[l]
1201	dhf[m]
1202	dhor_S[c]
1203	orot[c]
1204	56dura[c]
1205	cala[c]
1206	56dthm[c]
1207	dhbpt[c]
1208	thbpt[c]
1209	mlthf[c]
1210	didp[c]
1211	didp[n]
1212	digalsgalside_hs[c]
1213	digalsgalside_hs[e]
1214	digalsgalside_hs[g]
1215	digalside_hs[c]
1216	digalside_hs[g]
1217	digalside_hs[l]
1218	ditp[c]
1219	ditp[n]
1220	dkmpp[c]
1221	2kmb[c]
1222	lac_D[e]
1223	lac_D[c]
1224	lac_D[m]
1225	dlnlcgcrn[c]
1226	dlnlcgcrn[m]
1227	dlnlcgcoa[m]
1228	dlnlcg[e]
1229	dlnlcg[c]
1230	13_cis_oretn[n]
1231	13_cis_retn[n]
1232	dctp[m]
1233	dem2emgacpail_prot_hs[r]
1234	dgpi_prot_hs[r]
1235	dgtp[m]
1236	dgtp[e]
1237	dsT_antigen[g]
1238	dttp[m]
1239	dttp[e]
1240	dttp[n]
1241	ethamp[r]
1242	gpi_sig[r]
1243	hretn[n]
1244	kdn[c]
1245	m3gacpail_prot_hs[r]
1246	melanin[c]
1247	mem2emgacpail_prot_hs[r]
1248	n5m2masn[g]
1249	oretn[n]
1250	Ser_Thr[l]
1251	sprm[c]
1252	sprm[e]
1253	sTn_antigen[g]
1254	yvite[c]
1255	yvite[e]
1256	dmantipyrine[e]
1257	dmantipyrine[c]
1258	dmpp[c]
1259	ipdp[c]
1260	grdp[c]
1261	dmpp[x]
1262	ipdp[x]
1263	grdp[x]
1264	ppi[x]
1265	dmgly[m]
1266	fald[m]
1267	sarcs[m]
1268	dmhptcoa[c]
1269	dmhptcrn[c]
1270	dmhptcrn[m]
1271	dmhptcoa[m]
1272	dmhptcrn[e]
1273	dmnoncoa[c]
1274	dmnoncrn[c]
1275	dmnoncoa[m]
1276	dnad[c]
1277	dnad[n]
1278	dna[n]
1279	dna5mtc[n]
1280	seasmet[n]
1281	seahcys[n]
1282	dcdp[m]
1283	dtdp[m]
1284	dudp[c]
1285	dtdp[c]
1286	dudp[m]
1287	dutp[c]
1288	dutp[m]
1289	dttp[c]
1290	lyxnt[c]
1291	xylnt[c]
1292	thrnt[c]
1293	eryth[c]
1294	g3m8mpdol_L[r]
1295	doldp_L[r]
1296	g3m8masn[r]
1297	g3m8mpdol_U[r]
1298	doldp_U[r]
1299	dolglcp_L[c]
1300	dolglcp_L[r]
1301	dolglcp_U[c]
1302	dolglcp_U[r]
1303	dolichol_L[r]
1304	dolichol_U[r]
1305	dolp_L[c]
1306	dolp_U[c]
1307	dolmanp_L[c]
1308	dolmanp_U[c]
1309	m8mpdol_L[r]
1310	g1m8mpdol_L[r]
1311	m8mpdol_U[r]
1312	g1m8mpdol_U[r]
1313	g2m8mpdol_L[r]
1314	g2m8mpdol_U[r]
1315	m4mpdol_L[r]
1316	m5mpdol_L[r]
1317	m4mpdol_U[r]
1318	m5mpdol_U[r]
1319	m6mpdol_L[r]
1320	m6mpdol_U[r]
1321	m7mpdol_L[r]
1322	m7mpdol_U[r]
1323	2c23dh56dhoxin[c]
1324	dopaqn[c]
1325	dopasf[c]
1326	dopasf[e]
1327	dopa[e]
1328	orn_D[x]
1329	5a2opntn[x]
1330	dpcoa[c]
1331	dpcoa[l]
1332	23dpg[c]
1333	5dpmev[x]
1334	pi[x]
1335	frdp[c]
1336	pro_D[x]
1337	1p2cbxl[x]
1338	2dr5p[c]
1339	drib[e]
1340	g3p[c]
1341	dtdp[n]
1342	dtmp[c]
1343	dudp[n]
1344	dump[n]
1345	thym[c]
1346	duri[m]
1347	dump[m]
1348	duri[e]
1349	dutp[n]
1350	eaflatoxin[e]
1351	eaflatoxin[c]
1352	ebastineoh[e]
1353	ebastineoh[c]
1354	ebastineoh[r]
1355	ebastine[e]
1356	ebastine[c]
1357	ebastine[r]
1358	ecgon[r]
1359	pecgon[r]
1360	3hbcoa[m]
1361	3hbcoa[x]
1362	b2coa[x]
1363	3hmbcoa[m]
1364	meoh[r]
1365	e4hglu[c]
1366	4h2oglt[c]
1367	eicostetcrn[c]
1368	eicostetcrn[m]
1369	eicostetcoa[m]
1370	eicostet[e]
1371	eicostet[c]
1372	elaidcrn[c]
1373	elaidcrn[m]
1374	od2coa[m]
1375	elaid[e]
1376	elaid[c]
1377	s2l2n2m2m[c]
1378	s2l2n2m2mn[c]
1379	n2m2nm[c]
1380	n2m2nmn[c]
1381	n2m2nm[l]
1382	ksi_deg2[l]
1383	ksi_deg3[l]
1384	s2l2n2m2m[l]
1385	s2l2n2m2mn[l]
1386	g1m8masn[g]
1387	glc1man[g]
1388	m7masnA[g]
1389	g2m8masn[g]
1390	glc2man[g]
1391	g3m8masn[g]
1392	glc3man[g]
1393	g1m7masnC[g]
1394	m6masnC[g]
1395	g1m7masnB[g]
1396	m6masnB2[g]
1397	g1m6masnB1[g]
1398	m5masnB1[g]
1399	2pg[c]
1400	2ameph[c]
1401	cmp2amep[c]
1402	estradiolglc[e]
1403	estradiolglc[c]
1404	estradiolglc[r]
1405	estradiol[e]
1406	estradiol[c]
1407	estradiol[r]
1408	estriolglc[c]
1409	estriolglc[e]
1410	estriolglc[r]
1411	estriol[r]
1412	estriol[c]
1413	estroneglc[c]
1414	estroneglc[e]
1415	estroneglc[r]
1416	estrones[e]
1417	estrones[c]
1418	estrone[r]
1419	estrone[c]
1420	etfox[m]
1421	etfrd[m]
1422	etha[c]
1423	ethamp[c]
1424	etoh[e]
1425	10fthf[e]
1426	10fthf5glu[e]
1427	10fthf6glu[e]
1428	10fthf7glu[e]
1429	11_cis_retfa[e]
1430	13_cis_retnglc[e]
1431	1glyc_hs[e]
1432	4hphac[e]
1433	5dhf[e]
1434	5thf[e]
1435	6dhf[e]
1436	6thf[e]
1437	7dhf[e]
1438	7thf[e]
1439	9_cis_retfa[e]
1440	adprbp[e]
1441	cmp[e]
1442	dhf[e]
1443	fe2[e]
1444	fe3[e]
1445	fol[e]
1446	fru[e]
1447	fuc13galacglcgal14acglcgalgluside_hs[e]
1448	fuc14galacglcgalgluside_hs[e]
1449	fucacgalfucgalacglcgalgluside_hs[e]
1450	fucacngal14acglcgalgluside_hs[e]
1451	fucacngalacglcgalgluside_hs[e]
1452	fucfuc12gal14acglcgalgluside_hs[e]
1453	fucfuc132galacglcgal14acglcgalgluside_hs[e]
1454	fucfucfucgalacglc13galacglcgal14acglcgalgluside_hs[e]
1455	fucfucfucgalacglcgal14acglcgalgluside_hs[e]
1456	fucfucgalacglcgalgluside_hs[e]
1457	fucgal14acglcgalgluside_hs[e]
1458	fucgalfucgalacglcgalgluside_hs[e]
1459	fucgalgbside_hs[e]
1460	fuc_L[e]
1461	gal[e]
1462	galacglcgalgbside_hs[e]
1463	galfuc12gal14acglcgalgluside_hs[e]
1464	galfucgalacglcgal14acglcgalgluside_hs[e]
1465	galgalfucfucgalacglcgalacglcgal14acglcgalgluside_hs[e]
1466	galgalgalthcrm_hs[e]
1467	gam[e]
1468	gbside_hs[e]
1469	gchola[e]
1470	gd1b2_hs[e]
1471	gd1c_hs[e]
1472	gdp[e]
1473	gluala[e]
1474	glyb[e]
1475	glyc[e]
1476	glyc_S[e]
1477	glygn5[e]
1478	gmp[e]
1479	gp1c_hs[e]
1480	gp1calpha_hs[e]
1481	gq1b_hs[e]
1482	gq1balpha_hs[e]
1483	gsn[e]
1484	gt1a_hs[e]
1485	gthox[e]
1486	gthrd[e]
1487	gtp[e]
1488	gua[e]
1489	h2o2[e]
1490	ha[e]
1491	ha_pre1[e]
1492	hcoumarin[e]
1493	hdca[e]
1494	hdcea[e]
1495	hestratriol[e]
1496	hexc[e]
1497	his_L[e]
1498	hista[e]
1499	hom_L[e]
1500	hpdca[e]
1501	hspg[e]
1502	htaxol[e]
1503	hxan[e]
1504	idp[e]
1505	ile_L[e]
1506	imp[e]
1507	inost[e]
1508	ksi[e]
1509	ksi_deg1[e]
1510	ksii_core2[e]
1511	ksii_core4[e]
1512	lac_L[e]
1513	lcts[e]
1514	leuktrA4[e]
1515	leuktrB4[e]
1516	leuktrC4[e]
1517	leuktrD4[e]
1518	leuktrE4[e]
1519	leuktrF4[e]
1520	leu_L[e]
1521	lgnc[e]
1522	limnen[e]
1523	lipoate[e]
1524	lneldc[e]
1525	lnlc[e]
1526	lnlnca[e]
1527	lnlncg[e]
1528	lpchol_hs[e]
1529	mag_hs[e]
1530	malt[e]
1531	malttr[e]
1532	man[e]
1533	meoh[e]
1534	mepi[e]
1535	mercplaccys[e]
1536	met_L[e]
1537	mthgxl[e]
1538	n2m2nmasn[e]
1539	nac[e]
1540	nad[e]
1541	nadp[e]
1542	ncam[e]
1543	nifedipine[e]
1544	no[e]
1545	npthl[e]
1546	nrpphr[e]
1547	nrpphrsf[e]
1548	nrvnc[e]
1549	o2[e]
1550	o2s[e]
1551	oagd3_hs[e]
1552	oagt3_hs[e]
1553	ocdca[e]
1554	ocdcea[e]
1555	octa[e]
1556	omeprazole[e]
1557	onpthl[e]
1558	orn[e]
1559	paf_hs[e]
1560	pchol_hs[e]
1561	pe_hs[e]
1562	peplys[e]
1563	perillyl[e]
1564	pglyc_hs[e]
1565	pheacgln[e]
1566	phe_L[e]
1567	pheme[e]
1568	phyQ[e]
1569	phyt[e]
1570	pnto_R[e]
1571	ppa[e]
1572	prgstrn[e]
1573	pro_D[e]
1574	pro_L[e]
1575	prostgd2[e]
1576	prostge1[e]
1577	prostge2[e]
1578	prostgf2[e]
1579	ps_hs[e]
1580	ptdca[e]
1581	pydam[e]
1582	pydx[e]
1583	pydxn[e]
1584	pyr[e]
1585	rbt[e]
1586	retfa[e]
1587	retinol[e]
1588	retinol_9_cis[e]
1589	retinol_cis_11[e]
1590	retn[e]
1591	retnglc[e]
1592	rib_D[e]
1593	ribflv[e]
1594	Rtotal[e]
1595	Rtotal2[e]
1596	Rtotal3[e]
1597	s2l2fn2m2masn[e]
1598	s2l2n2m2masn[e]
1599	sarcs[e]
1600	sel[e]
1601	ser_D[e]
1602	sl_L[e]
1603	so4[e]
1604	spc_hs[e]
1605	sph1p[e]
1606	sphs1p[e]
1607	srtn[e]
1608	strdnc[e]
1609	succ[e]
1610	sucr[e]
1611	tag_hs[e]
1612	tagat_D[e]
1613	taur[e]
1614	taxol[e]
1615	tchola[e]
1616	tcynt[e]
1617	tdchola[e]
1618	tethex3[e]
1619	tetpent3[e]
1620	tetpent6[e]
1621	tettet6[e]
1622	thf[e]
1623	thm[e]
1624	thmmp[e]
1625	thmtp[e]
1626	thym[e]
1627	thymd[e]
1628	thyox_L[e]
1629	tmndnc[e]
1630	tolbutamide[e]
1631	tre[e]
1632	triodthy[e]
1633	triodthysuf[e]
1634	trp_L[e]
1635	tststerone[e]
1636	tststeroneglc[e]
1637	tststerones[e]
1638	tsul[e]
1639	ttdca[e]
1640	txa2[e]
1641	tymsf[e]
1642	Tyr_ggn[e]
1643	tyr_L[e]
1644	udp[e]
1645	ump[e]
1646	ura[e]
1647	urate[e]
1648	urea[e]
1649	uri[e]
1650	utp[e]
1651	vacc[e]
1652	val_L[e]
1653	vitd2[e]
1654	vitd3[e]
1655	whddca[e]
1656	whhdca[e]
1657	whtststerone[e]
1658	whttdca[e]
1659	xolest_hs[e]
1660	xolest2_hs[e]
1661	xoltri24[e]
1662	xoltri25[e]
1663	xoltri27[e]
1664	xyl_D[e]
1665	xylt[e]
1666	f1a[g]
1667	f1a[l]
1668	fuc1p_L[c]
1669	gdpfuc[c]
1670	gdpfuc[g]
1671	n2m2masn[g]
1672	fn2m2masn[g]
1673	gdp[g]
1674	ddcaACP[c]
1675	ddca[c]
1676	myrsACP[c]
1677	ttdca[c]
1678	tdeACP[c]
1679	ttdcea[c]
1680	palmACP[c]
1681	hdca[c]
1682	hdeACP[c]
1683	hdcea[c]
1684	ocdcaACP[c]
1685	ocdca[c]
1686	octeACP[c]
1687	ocdcea[c]
1688	lnlcACP[c]
1689	lnlc[c]
1690	lneldcACP[c]
1691	lneldc[c]
1692	ocdcyaACP[c]
1693	ocdcya[c]
1694	ptdca[c]
1695	ptdcacoa[c]
1696	hpdca[c]
1697	hpdcacoa[c]
1698	vacc[c]
1699	lnlncg[c]
1700	lnlnca[c]
1701	strdnc[c]
1702	pristcoa[c]
1703	tmndnc[c]
1704	phyt[c]
1705	phytcoa[c]
1706	lgnc[c]
1707	nrvnc[c]
1708	tettet6[c]
1709	tetpent6[c]
1710	tetpent3[c]
1711	tethex3[c]
1712	hexc[c]
1713	octa[c]
1714	occoa[c]
1715	whddca[c]
1716	whttdca[c]
1717	whhdca[c]
1718	Sfglutth[c]
1719	fald[l]
1720	tdcoa[m]
1721	ptdcacoa[m]
1722	occoa[m]
1723	hpdcacoa[m]
1724	stcoa[x]
1725	vacccoa[m]
1726	lnlccoa[m]
1727	lneldccoa[m]
1728	lnlncacoa[m]
1729	lnlncgcoa[m]
1730	lnlncgcoa[x]
1731	strdnccoa[m]
1732	strdnccoa[x]
1733	tmndnccoa[m]
1734	tmndnccoa[x]
1735	lgnccoa[x]
1736	nrvnccoa[x]
1737	odecoa[x]
1738	tettet6coa[x]
1739	tetpent3coa[x]
1740	tetpent6coa[x]
1741	tethex3coa[x]
1742	hexccoa[x]
1743	dcacoa[c]
1744	ddcacoa[c]
1745	fdp[c]
1746	f1p[c]
1747	glyald[c]
1748	xu1p_D[c]
1749	gcald[c]
1750	tag1p_D[c]
1751	f6p[c]
1752	f26bp[c]
1753	fe2[m]
1754	ppp9[m]
1755	pheme[m]
1756	formcoa[c]
1757	fe2[c]
1758	fuc_L[c]
1759	Lfmkynr[c]
1760	Lkynr[c]
1761	fol[c]
1762	formcoa[x]
1763	for[m]
1764	for[r]
1765	for[n]
1766	5dhf[m]
1767	thf[m]
1768	frdp[x]
1769	frdp[r]
1770	ggdp[c]
1771	fru[c]
1772	ttc_ggdp[c]
1773	5forthf[c]
1774	methf[c]
1775	fuc13galacglcgal14acglcgalgluside_hs[c]
1776	fuc13galacglcgal14acglcgalgluside_hs[g]
1777	fuc14galacglcgalgluside_hs[c]
1778	fuc14galacglcgalgluside_hs[g]
1779	fucacgalfucgalacglcgalgluside_hs[c]
1780	fucacgalfucgalacglcgalgluside_hs[g]
1781	fucacngal14acglcgalgluside_hs[c]
1782	fucacngal14acglcgalgluside_hs[g]
1783	fucacngalacglcgalgluside_hs[c]
1784	fucacngalacglcgalgluside_hs[g]
1785	ksi[l]
1786	fuc_L[l]
1787	ksi_deg1[l]
1788	s2l2fn2m2masn[l]
1789	s2l2n2m2masn[l]
1790	fucfuc12gal14acglcgalgluside_hs[c]
1791	fucfuc12gal14acglcgalgluside_hs[g]
1792	fucfuc132galacglcgal14acglcgalgluside_hs[c]
1793	fucfuc132galacglcgal14acglcgalgluside_hs[g]
1794	fucfucfucgalacglc13galacglcgal14acglcgalgluside_hs[c]
1795	fucfucfucgalacglc13galacglcgal14acglcgalgluside_hs[g]
1796	fucfucfucgalacglcgal14acglcgalgluside_hs[c]
1797	fucfucfucgalacglcgal14acglcgalgluside_hs[g]
1798	fucfucgalacglcgalgluside_hs[c]
1799	fucfucgalacglcgalgluside_hs[g]
1800	fucgal14acglcgalgluside_hs[c]
1801	fucgal14acglcgalgluside_hs[g]
1802	fucgalfucgalacglcgalgluside_hs[c]
1803	fucgalfucgalacglcgalgluside_hs[g]
1804	fucgalgbside_hs[c]
1805	fucgalgbside_hs[g]
1806	4fumacac[c]
1807	fum[m]
1808	so4[m]
1809	so4[c]
1810	tsul[m]
1811	tsul[c]
1812	acngalacglcgalgluside_hs[g]
1813	fucgalacglc13galacglcgal14acglcgalgluside_hs[g]
1814	fucfucgalacglc13galacglcgal14acglcgalgluside_hs[g]
1815	acngal14acglcgalgluside_hs[g]
1816	fucfucgalacglcgal14acglcgalgluside_hs[g]
1817	fuc132galacglcgal14acglcgalgluside_hs[g]
1818	m2mpdol_L[c]
1819	m3mpdol_L[c]
1820	m2mpdol_U[c]
1821	m3mpdol_U[c]
1822	m4mpdol_L[c]
1823	m4mpdol_U[c]
1824	m1mpdol_L[c]
1825	m1mpdol_U[c]
1826	ksi_pre14[g]
1827	ksi_pre17[g]
1828	ksi_pre20[g]
1829	ksi_pre23[g]
1830	ksi_pre26[g]
1831	ksi_pre29[g]
1832	ksi_pre32[g]
1833	ksi_pre35[g]
1834	ksi_pre36[g]
1835	ksii_core4_pre1[g]
1836	ksii_core4_pre6[g]
1837	ksii_core4_pre9[g]
1838	ksii_core4_pre10[g]
1839	ksii_core2_pre1[g]
1840	ksii_core2_pre6[g]
1841	ksii_core2_pre9[g]
1842	ksii_core2_pre10[g]
1843	ksi_pre5[g]
1844	ksi_pre8[g]
1845	ksi_pre11[g]
1846	l2fn2m2masn[g]
1847	g1m6masnB1[r]
1848	g1m7masnB[r]
1849	g1m7masnC[r]
1850	g1m8masn[r]
1851	dtdpglu[c]
1852	g2m8masn[r]
1853	glyc3p[c]
1854	glu5sa[m]
1855	1pyr5c[m]
1856	glu5sa[c]
1857	1pyr5c[c]
1858	glu5p[m]
1859	6pgl[r]
1860	g6p[c]
1861	6pgl[c]
1862	gudac[c]
1863	gacpail_hs[c]
1864	gacpail_hs[r]
1865	galside_hs[g]
1866	paps[g]
1867	pap[g]
1868	sgalside_hs[g]
1869	galacglcgalgbside_hs[c]
1870	ksi_deg26[l]
1871	gal[l]
1872	ksi_deg27[l]
1873	ksi_deg29[l]
1874	ksi_deg30[l]
1875	ksi_deg32[l]
1876	ksi_deg33[l]
1877	ksi_deg35[l]
1878	ksi_deg36[l]
1879	ksi_deg38[l]
1880	ksi_deg39[l]
1881	ksi_deg40[l]
1882	ksi_deg41[l]
1883	ksii_core2_deg2[l]
1884	ksii_core2_deg3[l]
1885	ksii_core2_deg5[l]
1886	ksii_core2_deg6[l]
1887	ksii_core2_deg8[l]
1888	ksii_core2_deg9[l]
1889	core6[l]
1890	l2n2m2mn[l]
1891	ksii_core4_deg2[l]
1892	ksii_core4_deg3[l]
1893	ksi_deg5[l]
1894	ksi_deg6[l]
1895	ksi_deg8[l]
1896	ksi_deg9[l]
1897	ksi_deg11[l]
1898	ksi_deg12[l]
1899	ksi_deg14[l]
1900	ksi_deg15[l]
1901	ksi_deg17[l]
1902	ksi_deg18[l]
1903	ksi_deg20[l]
1904	ksi_deg21[l]
1905	ksi_deg23[l]
1906	ksi_deg24[l]
1907	galfuc12gal14acglcgalgluside_hs[c]
1908	galfucgalacglcgal14acglcgalgluside_hs[c]
1909	galgalfucfucgalacglcgalacglcgal14acglcgalgluside_hs[c]
1910	galgalgalthcrm_hs[c]
1911	galgluside_hs[l]
1912	gm3_hs[g]
1913	gd3_hs[g]
1914	gt3_hs[g]
1915	gal[c]
1916	gal1p[c]
1917	cs_hs_linkage[g]
1918	cs_pre[g]
1919	cs_a_b_pre2[g]
1920	cs_a_b_pre3[g]
1921	cs_c_pre2[g]
1922	cs_c_pre3[g]
1923	cs_d_pre3[g]
1924	cs_d_pre4[g]
1925	cs_e_pre3[g]
1926	cs_e_pre4[g]
1927	Ser_Thr[g]
1928	galt[c]
1929	galside_hs[c]
1930	lxser[g]
1931	l2xser[g]
1932	xser[g]
1933	udpg[c]
1934	gam[c]
1935	gd3_hs[c]
1936	oagd3_hs[c]
1937	oagd3_hs[g]
1938	gt3_hs[c]
1939	oagt3_hs[c]
1940	oagt3_hs[g]
1941	gar[c]
1942	fgam[c]
1943	n2m2nmasn[l]
1944	gluside_hs[l]
1945	glc_D[l]
1946	gbside_hs[c]
1947	gbside_hs[l]
1948	glyclt[c]
1949	gcald[m]
1950	glyclt[m]
1951	lpam[m]
1952	alpam[m]
1953	dhlam[m]
1954	mlthf[m]
1955	lpro[m]
1956	alpro[m]
1957	dhlpro[m]
1958	gchola[c]
1959	gd1b2_hs[c]
1960	gd1b2_hs[g]
1961	gd1c_hs[c]
1962	gd1c_hs[g]
1963	gmp[g]
1964	gmp[c]
1965	gdpddman[c]
1966	glu_L[l]
1967	thf[l]
1968	5oxpro[c]
1969	Tyr_ggn[c]
1970	ggn[c]
1971	leuktrC4[r]
1972	glu_L[r]
1973	leuktrD4[r]
1974	leuktrE4[c]
1975	leuktrF4[c]
1976	ser_L[m]
1977	3htmelys[c]
1978	4tmeabut[c]
1979	3htmelys[m]
1980	4tmeabut[m]
1981	gmp[m]
1982	glac[c]
1983	glcr[c]
1984	glac[m]
1985	glcr[m]
1986	glac[r]
1987	glygn1[c]
1988	glygn2[c]
1989	hs_deg9[l]
1990	glcur[l]
1991	hs_deg10[l]
1992	cs_a_deg2[l]
1993	cs_a_deg3[l]
1994	cs_c_deg2[l]
1995	cs_c_deg3[l]
1996	cs_d_deg3[l]
1997	cs_d_deg4[l]
1998	cs_e_deg3[l]
1999	cs_e_deg4[l]
[truncated: 3,064 more rows]

## Sheet: metNames
MetID	MetNames
1	10-formyltetrahydrofolate-[Glu](5)
2	10-formyltetrahydrofolate-[Glu](5)
3	10-formyltetrahydrofolate-[Glu](5)
4	10-formyltetrahydrofolate-[Glu](6)
5	10-formyltetrahydrofolate-[Glu](6)
6	10-formyltetrahydrofolate-[Glu](6)
7	10-formyltetrahydrofolate-[Glu](7)
8	10-formyltetrahydrofolate-[Glu](7)
9	10-formyltetrahydrofolate-[Glu](7)
10	10-Formyltetrahydrofolate
11	10-Formyltetrahydrofolate
12	10-Formyltetrahydrofolate
13	11-deoxycortisol
14	11-deoxycortisol
15	11-deoxycortisol
16	11-deoxycorticosterone
17	11-deoxycorticosterone
18	11-deoxycorticosterone
19	trimethylenediaminium
20	Water
21	O2
22	beta-Aminopropion aldehyde
23	Hydrogen peroxide
24	Ammonium
25	24R,25-Dihyoxyvitamin D2
26	proton
27	Nicotinamide adenine dinucleotide phosphate - reduced
28	O2
29	1-alpha,24R,25-Trihydroxyvitamin D2
30	Water
31	Nicotinamide adenine dinucleotide phosphate
32	(24R)-24,25-dihydroxycalciol
33	calcitetrol
34	1-alpha,25-Dihydroxyvitamin D2
35	calcitriol
36	1-methylnicotinamide
37	ATP
38	1-methylnicotinamide
39	ADP
40	proton
41	hydrogenphosphate
42	1-piperideine-2-carboxylate
43	proton
44	Nicotinamide adenine dinucleotide - reduced
45	L-pipecolic acid
46	Nicotinamide adenine dinucleotide
47	24R,25-Dihyoxyvitamin D2
48	24R,25-Dihyoxyvitamin D2
49	(24R)-24,25-dihydroxycalciol
50	(24R)-24,25-dihydroxycalciol
51	25-Hydroxyvitamin D2
52	calcidiol
53	2-hydroxy-4-nitrophenolate
54	2-hydroxy-4-nitrophenolate
55	25-Hydroxyvitamin D2
56	25-Hydroxyvitamin D2
57	calcidiol
58	calcidiol
59	2-aminoacrylic acid
60	pyruvate
61	Nicotinamide adenine dinucleotide phosphate - reduced
62	(2R,3S,4R,5R)-5-(6-amino-9H-purin-9-yl)-4-hydroxy-2-({[(sulfonatooxy)phosphinato]oxy}methyl)oxolan-3-yl phosphate
63	L-cysteate(1-)
64	Nicotinamide adenine dinucleotide phosphate
65	adenosine 3',5'-bismonophosphate(4-)
66	L-2-aminoadipate(1-)
67	2-Oxoglutarate
68	L-2-aminoadipate(1-)
69	2-Oxoglutarate
70	2-Deoxy-D-ribose 1-phosphate
71	2-deoxy-D-ribose
72	2-Hydroxybutyrate
73	Nicotinamide adenine dinucleotide
74	2-Oxobutanoate
75	Nicotinamide adenine dinucleotide - reduced
76	2-Hydroxybutyrate
77	proton
78	Bicarbonate
79	Sodium
80	Bicarbonate
81	Sodium
82	2-methylcitrate(3-)
83	2-methylcitrate(3-)
84	2-oxoadipate(2-)
85	Coenzyme A
86	Nicotinamide adenine dinucleotide
87	carbon dioxide
88	glutaryl-CoA(5-)
89	Nicotinamide adenine dinucleotide - reduced
90	2-oxoadipate(2-)
91	3,4-Dihydroxymandelaldehyde
92	3,4-Dihydroxyphenylethyleneglycol
93	3,4-Dihydroxyphenylethyleneglycol
94	(3,4-dihydroxyphenyl)acetate
95	S-Adenosyl-L-methionine
96	S-Adenosyl-L-homocysteine
97	Homovanillate
98	L-dopa
99	L-dopa
100	3,4-Dihydroxyphenylacetaldehyde
101	3,4-Dihydroxymandelate
102	3-(4-hydroxyphenyl)pyruvate
103	3-(4-hydroxyphenyl)lactate
104	3-(4-hydroxyphenyl)pyruvate
105	carbon dioxide
106	homogentisate
107	3',5'-cyclic GMP(1-)
108	3',5'-cyclic GMP(1-)
109	(S)-3-aminoisobutyric acid
110	(S)-3-aminoisobutyric acid
111	2-methyl-3-oxopropanoate
112	L-glutamate(1-)
113	(S)-3-aminoisobutyric acid
114	3-Decaprenyl-4-hydroxybenzoate
115	3-Decaprenyl-4,5-dihdydroxybenzoate
116	(2S)-1-hydroxy-3-oxooctadecan-2-aminium
117	sphinganine(1+)
118	3-hydroxyanthranilate
119	cis,cis-2-amino-3-(3-oxoprop-1-enyl)but-2-enedioate
120	crotonoyl-CoA(4-)
121	(R)-3-hydroxybutanoyl-CoA(4-)
122	(S)-3-Hydroxyisobutyryl-CoA
123	3-hydroxy-2-methylpropanoate
124	3-hydroxy-L-kynurenine
125	4-(2-Amino-3-hydroxyphenyl)-2,4-dioxobutanoate
126	L-glutamate(1-)
127	dopaminium(1+)
128	3-hydroxypropanoyl-CoA(4-)
129	3-hydroxypropionate
130	Coenzyme A
131	3-oxopropanoate
132	3-Hydroxykynurenamine
133	quinoline-4,8-diol
134	(4-hydroxy-3-methoxyphenyl)acetaldehyde
135	3-Methylimidazoleacetic acid
136	3-Methylimidazoleacetic acid
137	3-methyl-2-oxobutanoate
138	3-methyl-2-oxobutanoate
139	3-methyl-2-oxopentanoate
140	3-methyl-2-oxopentanoate
141	3-Methoxy-4-hydroxyphenylglycolaldehyde
142	3-Methoxy-4-hydroxymandelate
143	3-Methoxytyramine
144	3'-AMP(2-)
145	Water
146	Adenosine
147	hydrogenphosphate
148	3-Sulfino-L-alanine
149	L-aspartate(1-)
150	3-Sulfino-L-alanine
151	L-aspartate(1-)
152	Hypotaurine
153	3-Sulfinopyruvate
154	3-Sulfinopyruvate
155	Sulfite
156	pyruvate
157	Sulfite
158	Adrenaline
159	methylammonium
160	Norepinephrine
161	4-Aminobutanoate
162	4-Aminobutanoate
163	4-coumaroyl-CoA(4-)
164	4-hydroxybenoyl-CoA
165	Acetyl-CoA
166	4-hydroxybenzoate
167	4 hydroxy debrisoquine
168	4 hydroxy debrisoquine
169	L-4-hydroxyglutamic semialdehyde
170	erythro-4-hydroxy-L-glutamate(1-)
171	(4-hydroxyphenyl)acetaldehyde
172	4-hydroxyphenylacetate
173	4-methyl-2-oxopentanoate
174	4-methyl-2-oxopentanoate
175	4-methylpentanal
176	4-methylpentanal
177	4-methylpentanal
178	4-methylpentanal
179	4 hydroxy tolbutamide
180	4 hydroxy tolbutamide
181	4-Nitrophenyl sulfate
182	4-Nitrophenyl sulfate
183	4-nitrophenolate
184	4-nitrophenolate
185	4-pyridoxate
186	4-pyridoxate
187	5alpha-Dihydrotestosterone glucuronide
188	5alpha-Dihydrotestosterone glucuronide
189	5alpha-Dihydrotestosterone glucuronide
190	5alpha-Dihydrotestosterone sulfate
191	5alpha-Dihydrotestosterone sulfate
192	17beta-hydroxy-5alpha-androstan-3-one
193	17beta-hydroxy-5alpha-androstan-3-one
194	17beta-hydroxy-5alpha-androstan-3-one
195	5-Amino-4-oxopentanoate
196	5-Amino-4-oxopentanoate
197	pentaglutamyl folate (DHF)
198	pentaglutamyl folate (DHF)
199	5-formyltetrahydrofolate(2-)
200	5-formyltetrahydrofolate(2-)
201	Water
202	5-hydroxy-L-tryptophan
203	serotonin(1+)
204	5 hydroxy omeprazole
205	5 hydroxy omeprazole
206	(5-hydroxyindol-3-yl)acetaldehyde
207	5-Hydroxyindoleacetate
208	(5-hydroxyindol-3-yl)acetaldehyde
209	5-Hydroxyindoleacetate
210	5-hydroxy-N-formylkynurenine
211	5-hydroxy-L-tryptophan
212	5-hydroxykynurenine
213	5-Hydroxykynurenamine
214	4,6-Dihydroxyquinoline
215	5-Methyltetrahydrofolate
216	5-Methyltetrahydrofolate
217	pentaglutamyl folate (THF)
218	pentaglutamyl folate (THF)
219	pentaglutamyl folate (THF)
220	hexaglutamyl folate (DHF)
221	hexaglutamyl folate (DHF)
222	hexaglutamyl folate (DHF)
223	6 beta hydroxy testosterone
224	6 beta hydroxy testosterone
225	6 beta hydroxy testosterone
226	hexaglutamyl folate (THF)
227	hexaglutamyl folate (THF)
228	hexaglutamyl folate (THF)
229	cholesta-5,7-dien-3beta-ol
230	cholesta-5,7-dien-3beta-ol
231	heptaglutamyl folate (DHF)
232	heptaglutamyl folate (DHF)
233	heptaglutamyl folate (DHF)
234	heptaglutamyl folate (THF)
235	heptaglutamyl folate (THF)
236	heptaglutamyl folate (THF)
237	(alpha-D-mannosyl)2-beta-D-mannosyl-N-acetylglucosamine
238	D-Mannose
239	beta-1,4-mannose-N-acetylglucosamine
240	(alpha-D-mannosyl)2-beta-D-mannosyl-N-acetylglucosamine
241	D-Mannose
242	beta-1,4-mannose-N-acetylglucosamine
243	galactosyl glucosyl ceramide
244	UDP-D-galactose(2-)
245	trihexosyl ceramide
246	UDP
247	galactosyl glucosyl ceramide
248	UDP-D-galactose(2-)
249	proton
250	trihexosyl ceramide
251	UDP
252	T antigen (core 1)
253	UDP-N-acetyl-alpha-D-glucosamine(2-)
254	GlcNAc-alpha-1,4-Core 1
255	Core 2
256	GlcNAc-alpha-1,4-Core 2
257	acetoacetate
258	Acetoacetyl-CoA
259	AMP
260	Diphosphate
261	ammonioacetone
262	methylglyoxal
263	ammonioacetone
264	L-allysine
265	Type IH glycolipid
266	UDP-N-acetyl-D-galactosamine(2-)
267	Type IA glycolipid
268	Type IB glycolipid
269	Type IIH glycolipid
270	(Gal)3 (Glc)1 (GlcNAc)1 (LFuc)1 (Cer)1
271	(Gal)2 (GalNAc)1 (Glc)1 (GlcNAc)1 (LFuc)1 (Cer)1
272	Type IIIH glycolipid
273	Type IIIA glycolipid
274	VI2Fuc-nLc6
275	(Gal)3 (GalNAc)1 (Glc)1 (GlcNAc)2 (LFuc)1 (Cer)1
276	(Gal)4 (GalNAc)1 (Glc)1 (GlcNAc)2 (LFuc)2 (Cer)1
277	Type IIIAb
278	(Gal)4 (Glc)1 (GlcNAc)2 (LFuc)1 (Cer)1
279	(Gal)4 (Glc)1 (GlcNAc)3 (LFuc)2 (Cer)1
280	(Gal)6 (Glc)1 (GlcNAc)3 (LFuc)2 (Cer)1
281	Succinic semialdehyde
282	L-arabinitol
283	L-xylulose
284	L-arabinitol
285	4-Aminobutanal
286	4-Aminobutanoate
287	4-Aminobutanoate
288	proton
289	2-methylacetoacetyl-CoA(4-)
290	Propanoyl-CoA
291	Acetyl-CoA
292	Acetoacetyl-CoA
293	Acetyl-CoA
294	Acetoacetyl-CoA
295	Coenzyme A
296	acetoacetate
297	acetoacetate
298	3-Oxodecanoyl-CoA
299	Octanoyl-CoA (n-C8:0CoA)
300	3-Oxododecanoyl-CoA
301	Decanoyl-CoA (n-C10:0CoA)
302	3-Oxotetradecanoyl-CoA
303	Dodecanoyl-CoA (n-C12:0CoA)
304	3-oxopalmitoyl-CoA(4-)
305	Tetradecanoyl-CoA (n-C14:0CoA)
306	3-Oxooctadecanoyl-CoA
307	Palmitoyl-CoA (n-C16:0CoA)
308	3-Oxohexacosyl-CoA
309	tetracosanoyl-CoA (n-C24:0CoA)
310	acetoacetate
311	acetaldehyde
312	acetaldehyde
313	acetaldehyde
314	acetaldehyde
315	acetaldehyde
316	Malonyl-CoA
317	ATP
318	Bicarbonate
319	ADP
320	Malonyl-CoA
321	hydrogenphosphate
322	Acetyl-CoA
323	propionate
324	Propanoyl-CoA
325	propionate
326	AMP
327	Diphosphate
328	Acetyl-CoA
329	Acetyl-CoA
330	acetone
331	acetone
332	acetone
333	alpha GalNAc globoside
334	alpha GalNAc globoside
335	alpha GalNAc globoside
336	Type IIIA glycolipid
337	Type IIIA glycolipid
338	Type IIIAb
339	Type IIIAb
340	N-acetyl-D-galactosamine
341	N-Acetyl-D-galactosamine 1-phosphate
342	ITP(3-)
343	IDP(3-)
344	N-acetyl-D-galactosamine
345	N-acetyl-D-galactosamine
346	N-acetyl-D-glucosamine
347	N-acetyl-D-mannosamine
348	D-Glucosamine 6-phosphate
349	N-acetyl-D-glucosamine 6-phosphate(2-)
350	N-Acetyl-D-glucosamine 1-phosphate
351	N-acetyl-D-glucosamine
352	beta GalNAc globoside
353	beta GalNAc globoside
354	beta GalNAc globoside
355	6-(N-acetyl-alpha-D-glucosaminyl)-1-phosphatidyl-1D-myo-inositol(1-)
356	acetate
357	6-(alpha-D-glucosaminyl)-1-phosphatidyl-1D-myo-inositol
358	N-acetyl-L-glutamate(2-)
359	acetylcholine
360	acetate
361	Choline
362	acetylcholine
363	acetylcholine
364	Citrate
365	Oxaloacetate
366	sialyl (1,3) sialyl (2,6) galactosylgloboside
367	sialyl (1,3) sialyl (2,6) galactosylgloboside
368	sialyl (1,3) sialyl (2,6) galactosylgloboside
369	sialyl (2,3) sialyl (2,6) galactosylgloboside
370	sialyl (2,3) sialyl (2,6) galactosylgloboside
371	sialyl (2,3) sialyl (2,6) galactosylgloboside
372	3',8'-LD1
373	3',8'-LD1
374	3',8'-LD1
375	disialyl galactosylgloboside
376	disialyl galactosylgloboside
377	disialyl galactosylgloboside
378	N-acetyl-D-mannosamine 6-phosphate(2-)
379	Phosphoenolpyruvate
380	N-Acetylneuraminate 9-phosphate
381	D-Mannose 6-phosphate
382	2-keto-3-deoxy-D-glycero-D-galactononic acid 9-phosphate
383	N-acetylneuraminate
384	N-acetylneuraminate
385	N-acetylneuraminate
386	VI3NeuAc-nLc6Cer
387	VI3NeuAc-nLc6Cer
388	VI3NeuAc-nLc6Cer
389	2-methylbutanoyl-CoA(4-)
390	Flavin adenine dinucleotide oxidized
391	2-methylcrotonoyl-CoA(4-)
392	Flavin adenine dinucleotide reduced
393	Butanoyl-CoA
394	Isovaleryl-CoA
395	3-methylbut-2-enoyl-CoA(4-)
396	isobutyryl-CoA(4-)
397	2-Methylprop-2-enoyl-CoA
398	O2
399	Hydrogen peroxide
400	trans-Hexadec-2-enoyl-CoA
401	acyl carrier protein
402	Acetyl-ACP
403	N(2)-acetyl-L-ornithine
404	Ornithine
405	Isocitrate
406	Citrate
407	Isocitrate
408	3alpha,7alpha-Dihydroxy-5beta-cholest-24-enoyl-CoA
409	Flavin adenine dinucleotide reduced
410	Flavin adenine dinucleotide oxidized
411	3alpha,7alpha,24-Trihydroxy-5beta-cholestanoyl-CoA
412	Water
413	3alpha,7alpha,12alpha-Trihydroxy-5beta-cholestanoyl-CoA(S)
414	3alpha,7alpha,12alpha-Trihydroxy-5beta-cholest-24-enoyl-CoA
415	FMN
416	Riboflavin
417	O-acetylcarnitine
418	O-acetylcarnitine
419	acetate
420	5-Methoxyindoleacetate
421	N-acetylserotonin
422	melatonin
423	acetate
424	hydroxyacetone
425	3-Phospho-D-glyceroyl phosphate
426	3-Phospho-D-glycerate
427	Adenosine
428	Inosine
429	Adenosine
430	Inosine
431	Ammonium
432	Adenine
433	Adenine
434	Adenine
435	acyl-dihydroxyacetone phosphate
436	acyl-dihydroxyacetone phosphate
437	GTP
438	GDP
439	GTP
440	GDP
441	dAMP(2-)
442	dATP
443	dADP
444	S-Adenosylmethioninamine
445	3',5'-cyclic AMP(1-)
446	Adenosine
447	ADP alpha-D-glucoside(2-)
448	D-Glucose 1-phosphate
449	ADPmannose
450	D-Mannose 1-phosphate
451	ADPribose
452	alpha-D-Ribose 5-phosphate
453	ADPribose
454	alpha-D-Ribose 5-phosphate
455	ADPribose
456	5-Phospho-alpha-D-ribose 1-diphosphate
457	ADP
458	adrenyl coenzyme A
459	adrenyl coenzyme A
460	L-Carnitine
461	Adrenyl carnitine
462	Adrenyl carnitine
463	adrenyl coenzyme A
464	L-Carnitine
465	Adrenaline
466	adrenic acid
467	adrenic acid
468	Adenylylselenate
469	3'-Phosphoadenylylselenate
470	5'-adenylyl sulfate(2-)
471	N6-(1,2-Dicarboxyethyl)-AMP
472	Fumarate
473	(S)-2-[5-Amino-1-(5-phospho-D-ribosyl)imidazole-4-carboxamido]succinate
474	5-Amino-1-(5-Phospho-D-ribosyl)imidazole-4-carboxamide
475	IMP
476	aflatoxin B1
477	aflatoxin B1
478	keratan sulfate I biosynthesis, precursor 18
479	keratan sulfate I biosynthesis, precursor 19
480	keratan sulfate I biosynthesis, precursor 21
481	keratan sulfate I biosynthesis, precursor 22
482	keratan sulfate I biosynthesis, precursor 24
483	keratan sulfate I biosynthesis, precursor 25
484	keratan sulfate I biosynthesis, precursor 27
485	keratan sulfate I biosynthesis, precursor 28
486	keratan sulfate I biosynthesis, precursor 30
487	keratan sulfate I biosynthesis, precursor 31
488	keratan sulfate I biosynthesis, precursor 33
489	keratan sulfate I biosynthesis, precursor 34
490	keratan sulfate II boisynthesis, precursor 2
491	keratan sulfate II biosynthesis, precursor 3
492	keratan sulfate II biosynthesis, precursor 4
493	keratan sulfate II biosynthesis, precursor 5
494	keratan sulfate II biosynthesis, precursor 7
495	keratan sulfate II biosynthesis, precursor 8
496	keratan sulfate II biosynthesis, precursor 2
497	keratan sulfate II biosynthesis, precursor 3
498	keratan sulfate II biosynthesis, precursor 4
499	keratan sulfate II biosynthesis, precursor 5
500	keratan sulfate II biosynthesis, precursor 7
501	keratan sulfate II biosynthesis, precursor 8
502	keratan sulfate I biosynthesis, precursor 1
503	keratan sulfate I biosynthesis, precursor 2
504	keratan sulfate I biosynthesis, precursor 3
505	keratan sulfate I biosynthesis, precursor 4
506	keratan sulfate I biosynthesis, precursor 6
507	keratan sulfate I biosynthesis, precursor 7
508	keratan sulfate I biosynthesis, precursor 9
509	keratan sulfate I biosynthesis, precursor 10
510	keratan sulfate I biosynthesis, precursor 12
511	keratan sulfate I biosynthesis, precursor 13
512	keratan sulfate I biosynthesis, precursor 15
513	keratan sulfate I biosynthesis, precursor 16
514	1-alkyl 2-acylglycerol
515	CDPcholine
516	1-alkyl 2-acylglycerol 3-phosphocholine
517	CMP
518	1-alkyl 2-acylglycerol 3-phosphoethanolamine
519	1-alkenyl 2-acylglycerol 3-phosphoethanolamine plasmalogen
520	CDP-ethanolamine(1-)
521	1-alkyl 2-acylglycerol 3-phosphate
522	1-alkyldihydroxyacetone phosphate
523	O-alkylglycerone phosphate(2-)
524	R total 2 position
525	agmatinium(2+)
526	Putrescine
527	Urea
528	R total 2 coenzyme A
529	lysophosphatidic acid
530	phosphatidate(2-)
531	1-alkyldihydroxyacetone phosphate
532	N-acetyl-L-gamma-glutamyl phosphate(3-)
533	2-acetamido-5-oxopentanoate
534	hydroxy alkyl chain
535	R total
536	L-alanine
537	glyoxylate
538	Glycine
539	L-alanine
540	glyoxylate
541	Glycine
542	pyruvate
543	3alpha-hydroxy-5beta-androstan-17-one 3-glucosiduronic acid
544	3alpha-hydroxy-5beta-androstan-17-one 3-glucosiduronic acid
545	3alpha-hydroxy-5beta-androstan-17-one 3-glucosiduronic acid
546	L-homocysteine
547	S-Adenosyl-L-homocysteine
548	S-Adenosyl-L-homocysteine
549	reducing GlcNAc removed form of n2m2nmasn (w/o peptide)
550	de-Fuc, reducing GlcNAc removed, de-Sia, de-Gal form of PA6 (w/o peptide linkage)
551	5-Formamido-1-(5-phospho-D-ribosyl)imidazole-4-carboxamide
552	5,6,7,8-Tetrahydrofolate
553	5-amino-1-(5-phospho-D-ribosyl)imidazole
554	5-amino-1-(5-phospho-D-ribosyl)imidazole-4-carboxylate
555	1-alkyl 2-lysoglycerol 3-phosphocholine
556	1-alkyl 2-lysoglycerol 3-phosphocholine
557	Succinyl-CoA
558	(S)-malate(2-)
559	(S)-malate(2-)
560	2-Oxoglutarate
561	2-Oxoglutarate
562	progesterone
563	(20S)-20-hydroxypregn-4-en-3-one
564	7alpha-hydroxy-5beta-cholestan-3-one
565	5beta-cholestane-3alpha,7alpha-diol
566	7alpha,12alpha-dihydroxy-5beta-cholestan-3-one
567	5beta-cholestane-3alpha,7alpha,12alpha-triol
568	7alpha-hydroxycholest-4-en-3-one
569	7alpha,12alpha-Dihydroxycholest-4-en-3-one
570	L-alanine
571	L-asparagine
572	L-alanine
573	L-asparagine
574	L-cysteine
575	L-cysteine
576	D-alanine
577	L-glutamine
578	D-alanine
579	L-glutamine
580	Glycine
581	Glycine
582	L-serine
583	L-serine
584	L-alanine
585	L-threonine
586	L-threonine
587	methanol
588	formaldehyde
589	(R)-propane-1,2-diol
590	(R)-lactaldehyde
591	(S)-propane-1,2-diol
592	(S)-lactaldehyde
593	ethanol
594	indol-3-ylacetaldehyde
595	indole-3-acetate
596	indol-3-ylacetaldehyde
597	indole-3-acetate
598	pristanal
599	pristanic acid
600	aldosterone
601	aldosterone
602	aldosterone
603	Dihydroxyacetone phosphate
604	glycerone
605	arachidonate
606	12-Hydroperoxyeicosa-5,8,10,14-tetraenoate
607	12R-Hydroperoxyeicosatetraenoate
608	15(S)-HPETE(1-)
609	5(S)-HPETE(1-)
610	leukotriene A4(1-)
611	3alpha,7alpha-Dihydroxy-5beta-cholestanoyl-CoA
612	3alpha,7alpha-Dihydroxy-5beta-cholestanoyl-CoA
613	O2
614	3alpha,7alpha-Dihydroxy-5beta-cholest-24-enoyl-CoA
615	Water
616	(25R)-3alpha,7alpha,12alpha-trihydroxy-5beta-cholestan-26-oyl-CoA(4-)
617	(25R)-3alpha,7alpha,12alpha-trihydroxy-5beta-cholestan-26-oyl-CoA(4-)
618	3alpha,7alpha,12alpha-Trihydroxy-5beta-cholestanoyl-CoA(S)
619	2-aminomuconate(2-)
620	S-Adenosyl-L-methionine
621	S-Adenosyl-L-homocysteine
622	S-Adenosyl-L-methionine
623	S-Adenosyl-L-methionine
624	L-cysteinylglycine
625	L-cysteinylglycine
626	AMP
627	AMP
628	starch, structure 1 (1,6-{7[1,4-Glc], 4[1,4-Glc]})
629	D-glucose
630	starch, structure 2 (1,6-{2[1,4-Glc], [1,4-Glc]})
631	glycogen, structure 2 (glycogenin-1,6-{7[1,4-Glc], 4[1,4-Glc]})
632	glycogen, structure 4 (glycogenin-1,6-{2[1,4-Glc], [1,4-Glc]})
633	androsterone 3-glucosiduronic acid
634	androsterone 3-glucosiduronic acid
635	androsterone 3-glucosiduronic acid
636	androsterone
637	androsterone
638	androsterone
639	antipyrine
640	antipyrine
641	L-2-amino-3-oxobutanoic acid
642	P(1),P(4)-bis(5'-adenosyl) tetraphosphate(4-)
643	beta-alanine
644	3-oxopropanoate
645	alpha-pinene oxide
646	alpha-pinene oxide
647	Apocarboxlase (no lys residue)
648	L-lysinium(1+)
649	Apocarboxylase (Lys residue)
650	Apocarboxlase (no lys residue)
651	L-lysinium(1+)
652	Apocarboxylase (Lys residue)
653	Holocarboxylase (biotin covalent bound to Lys residue of apoC)
654	Biocytin
655	Holocarboxylase (biotin covalent bound to Lys residue of apoC)
656	Biocytin
657	(+)-alpha-pinene
658	(+)-alpha-pinene
659	(20S)-20-hydroxypregn-4-en-3-one
660	N-acetylputrescinium
661	4-acetamidobutanal
662	Aquacob(III)alamin
663	Aquacob(III)alamin
664	L-arabinose
665	L-arabinose
666	arachidyl coenzyme A
667	arachidyl coenzyme A
668	arachidyl carnitine
669	arachidyl carnitine
670	arachidyl coenzyme A
671	arachidonoyl-CoA(4-)
672	arachidonoyl-CoA(4-)
673	arachidonate
674	arachidonate
675	arachidate
676	arachidate
677	L-argininium(1+)
678	L-argininium(1+)
679	L-argininium(1+)
680	L-lysinium(1+)
681	Urea
682	Ornithine
683	N(omega)-(L-Arginino)succinate
684	L-citrulline
685	sulfatide galactocerebroside
686	D-galactosyl-N-acylsphingosine
687	sulfate
688	R total Coenzyme A
689	R total
690	R total 3 Coenzyme A
691	R total 3 position
692	Palmitoyl-CoA (n-C16:0CoA)
693	R group 1 Coenzyme A
694	Hexadecenoyl-CoA (n-C16:1CoA)
695	Tetradecanoyl-CoA (n-C14:0CoA)
696	alpha-Linolenoyl-CoA
697	R group 2 Coenzyme A
698	gamma-linolenoyl-CoA(4-)
699	stearidonyl coenzyme A
700	dihomo-gamma-linolenyl coenzyme A
701	timnodonyl coenzyme A
702	linoleic coenzyme A
703	clupanodonyl CoA
704	docosa-4,7,10,13,16-pentaenoyl coenzyme A
705	cervonyl coenzyme A
706	Stearoyl-CoA (n-C18:0CoA)
707	R group 3 Coenzyme A
708	Octadecenoyl-CoA (n-C18:1CoA)
709	vaccenyl coenzyme A
710	linoelaidyl coenzyme A
711	R group 4 Coenzyme A
712	nervonyl coenzyme A
713	trans-Octadec-2-enoyl-CoA
714	lignocericyl coenzyme A
715	R group 5 Coenzyme A
716	Hexacosanoyl-CoA (n-C26:0CoA)
717	eicosatetranoyl coenzyme A
718	tetracosapentaenoyl coenzyme A, n-6
719	tetracosapentaenoyl coenzyme A, n-3
720	tetracosatetraenoyl coenzyme A
721	tetracosahexaenoyl coenzyme A
722	trans-Hexadec-2-enoyl-CoA
723	R group 6 Coenzyme A
724	R total Coenzyme A
725	Palmitoyl-CoA (n-C16:0CoA)
726	R total 2 coenzyme A
727	R total 3 Coenzyme A
728	N-acylsphingosine
729	R total
730	sphingosine(1+)
731	L-ascorbate
732	superoxide
733	dehydroascorbide(1-)
734	L-ascorbate
735	L-asparagine
736	Ammonium
737	protein-linked asparagine residue (N-glycosylation site)
738	protein-linked asparagine residue (N-glycosylation site)
739	beta-alanine
740	Carbamoyl phosphate
741	N-Carbamoyl-L-aspartate
742	D-aspartate(1-)
743	potassium
744	D-aspartate(1-)
745	potassium
746	D-aspartate(1-)
747	N-acetyl-L-aspartate(2-)
748	L-aspartate(1-)
749	Oxaloacetate
750	ADP
751	ATP
752	ATP
753	AMP
754	hydrogenphosphate
755	ADP
756	ATP
757	ATP
758	(+)-alpha-tocopherol
759	(+)-alpha-tocopherol
760	alpha-tocotrienol
761	alpha-tocotrienol
762	globoside
763	GA2
764	gibberellin A1(1-)
765	N-acetyl-beta-D-galactosaminyl-(1->4)-[alpha-N-acetylneuraminosyl-(2->3)]-beta-D-galactosyl-beta-D-glucosyl-(1<->1)-ceramide anion
766	ganglioside GM1
767	GD2
768	GD1b
769	GT2
770	GT1c
771	galactosylgloboside
772	N-acetyl-beta-D-glucosaminyl-(1->3)-beta-D-galactosyl-(1->4)-beta-D-glucosylceramide
773	Lc4Cer
774	Lactoneotetraosylceramide
775	nLc5Cer
776	i-antigen
777	nLc7Cer
778	(Gal)3 (GalNAc)1 (Glc)1 (GlcNAc)1 (LFuc)1 (Cer)1
779	(Gal)4 (GalNAc)1 (Glc)1 (GlcNAc)2 (LFuc)1 (Cer)1
780	(Gal)3 (Glc)1 (GlcNAc)3 (Cer)1
781	I-antigen
782	nLc8Cer
783	Gal-Gal-Gal-Glc-Cer
784	Gal-Gal-Gal-Gal-Glc-Cer
785	Gal-Gal-Gal-Gal-Gal-Glc-Cer
786	GlcNAc-Gal globoside
787	Gal-GlcNAc-Gal globoside
788	Water
789	GM2alpha
790	GM1alpha
791	D-glucosyl-N-acylsphingosine
792	choloyl-CoA(4-)
793	glycocholate
794	Taurine
795	taurocholate
796	Chenodeoxyglycocholoyl-CoA
797	glycochenodeoxycholate
798	chenodeoxycholoyl coenzyme a
799	Biotin
800	Biotinyl-5'-AMP
801	Biotin
802	Biotinyl-5'-AMP
803	beta-alanine
804	beta-Aminopropion aldehyde
805	4-(trimethylammonio)butanoate
806	Succinate
807	beta-carotene
808	retinal
809	cis-beta-D-Glucosyl-2-hydroxycinnamate
810	cis-2-coumarate
811	D-glucose
812	(R)-3-hydroxybutyrate
813	N,N'-Diacetylchitobiosyldiphosphodolichol, human liver homolog
814	GDP-alpha-D-mannose(2-)
815	beta-D-Mannosyldiacetylchitobiosyldiphosphodolichol, human liver homolog
816	N,N'-Diacetylchitobiosyldiphosphodolichol, human uterine homolog
817	beta-D-Mannosyldiacetylchitobiosyldiphosphodolichol, human uterine homolog
818	betaine aldehyde
819	glycine betaine
820	(R)-3-hydroxybutyrate
821	(R)-3-hydroxybutyrate
822	glycine betaine
823	N,N-dimethylglycine
824	L-methionine
825	bis(beta-glucosyluronate)bilirubin
826	bis(beta-glucosyluronate)bilirubin
827	bis(beta-glucosyluronate)bilirubin
828	mono(glucosyluronic acid)bilirubin(2-)
829	mono(glucosyluronic acid)bilirubin(2-)
830	mono(glucosyluronic acid)bilirubin(2-)
831	biliverdin(2-)
832	bilirubin(2-)
833	bilirubin(2-)
834	bilirubin(2-)
835	Biocytin
836	Dolichyl phosphate D-mannose, human liver homolog
837	(mannosyl),(phosphoethanolaminyl)-mannosyl-glucosylaminyl-acylphosphatidylinositol (B)
838	dolichyl phosphate(2-)
839	proton
840	(dimannosyl),(phosphoethanolaminyl)-mannosyl-glucosylaminyl-acylphosphatidylinositol (H6)
841	Dolichyl phosphate D-mannose, human uterine homolog
842	dolichyl phosphate(2-)
843	Water
844	Biotin
845	L-lysinium(1+)
846	Biocytin
847	Biotin
848	3-Ureidoisobutyrate
849	D-3-Amino-isobutanoate
850	butyrate
851	butyrate
852	butyrate
853	beta-tocopherol
854	beta-tocopherol
855	benzoate
856	benzoate
857	benzoate
858	4,4-dimethyl-5alpha-cholesta-8,14,24-trien-3beta-ol
859	Nicotinamide adenine dinucleotide phosphate - reduced
860	14-demethyllanosterol
861	Nicotinamide adenine dinucleotide phosphate
862	L-palmitoylcarnitine
863	L-palmitoylcarnitine
864	Hexadecenoyl carnitine
865	trans-Hexadec-2-enoyl carnitine
866	Hexadecenoyl carnitine
867	Hexadecenoyl-CoA (n-C16:1CoA)
868	trans-Hexadec-2-enoyl carnitine
869	trans-Hexadec-2-enoyl-CoA
870	stearoylcarnitine
871	stearoylcarnitine
872	Stearoyl-CoA (n-C18:0CoA)
873	octadecenoyl carnitine
874	octadecenoyl carnitine
875	Octadecenoyl-CoA (n-C18:1CoA)
876	C20:4 carnitine
877	C20:4 carnitine
878	arachidonoyl-CoA(4-)
879	cervonyl coenzyme A
880	cervonyl carnitine
881	cervonyl carnitine
882	cervonyl coenzyme A
883	cis-2-Methyl-5-isopropylhexa-2,5-dienoyl-CoA
884	3-Hydroxy-2,6-dimethyl-5-methylene-heptanoyl-CoA
885	cis-2-Methyl-5-isopropylhexa-2,5-dienoyl-CoA
886	3-Hydroxy-2,6-dimethyl-5-methylene-heptanoyl-CoA
887	4-Methylzymosterol intermediate 1
888	4-Methylzymosterol intermediate 2
889	carbon dioxide
890	Nicotinamide adenine dinucleotide
891	Nicotinamide adenine dinucleotide - reduced
892	zymosterol intermediate 2
893	zymosterol
894	calcium(2+)
895	calcium(2+)
896	3',5'-cyclic AMP(1-)
897	beta-carotene
898	(-)-trans-carveol
899	(-)-trans-carveol
900	ethanol
901	Hydrogen peroxide
902	Cob(II)alamin
903	Cob(II)alamin
904	Cob(I)alamin
905	Adenosylcobalamin
906	triphosphate(5-)
907	Carbamoyl phosphate
908	D-glucose
909	D-Glucose 6-phosphate
910	Ammonium
911	Carbamoyl phosphate
912	hydrogenphosphate
913	Diphosphate
914	15-dehydro-prostaglandin E1(1-)
915	prostaglandin E1(1-)
916	prostaglandin E2(1-)
917	prostaglandin F2alpha(1-)
918	Calcitroic acid (D3)
919	Calcitroic acid (D3)
920	Calcitroic acid (D3)
921	CDP-diacylglycerol(2-)
922	myo-inositol
923	1-phosphatidyl-1D-myo-inositol(1-)
924	CDP-diacylglycerol(2-)
925	CTP
926	CTP
927	phosphatidate(2-)
928	diglyceride
929	Phosphatidylcholine
930	phosphatidylethanolamine
931	N-acylsphingosine
932	ceramide 1-phosphate(2-)
933	N-acylsphingosine
934	N-acylsphingosine
935	D-glucosyl-N-acylsphingosine
936	D-glucosyl-N-acylsphingosine
937	3',5'-cyclic GMP(1-)
938	cholesterol
939	25-hydroxycholesterol
940	Choline
941	Choline
942	Coenzyme A
943	choline phosphate(1-)
944	Choline
945	Cholate
946	Cholate
947	choline phosphate(1-)
948	choline phosphate(1-)
949	Choline
950	Choline
951	cholesterol
952	cholesterol sulfate
953	cholesterol
954	cholesterol
955	cholesterol
956	cholesterol
957	chitin
958	chitin
959	N-acetyl-D-glucosamine
960	itaconyl-CoA(5-)
961	(3S)-citramalyl-CoA(5-)
962	L-citrulline
963	Citrate
964	Phosphoenolpyruvate
965	creatine
966	N-phosphocreatinate(2-)
967	creatine
968	N-phosphocreatinate(2-)
969	Chloride
970	Formate
971	Chloride
972	Formate
973	iodide
974	iodide
975	oxalate(2-)
976	oxalate(2-)
977	clupanodonyl CoA
978	clupanodonyl carnitine
979	clupanodonyl carnitine
980	clupanodonyl CoA
981	clupanodonic acid
982	clupanodonic acid
983	phosphatidylglycerol(1-)
984	cardiolipin
985	CMP
986	CMP-N-acetyl-beta-neuraminate(2-)
987	CMP-N-acetyl-beta-neuraminate(2-)
988	CMP-N-acetyl-beta-neuraminate(2-)
989	CTP
990	Diphosphate
991	carbon dioxide
992	carbon dioxide
993	carbon dioxide
994	carbon dioxide
995	Coenzyme A
996	Coenzyme A
997	Coenzyme A
998	cocaine(1+)
999	ecgoninium methyl ester(1+)
1000	2-decaprenyl-5-hydroxy-6-methoxy-3-methyl-1,4-benzoquinone
1001	ubiquinone-10
1002	2-decaprenyl-6-methoxy-1,4-benzoquinone
1003	2-decaprenyl-6-methoxy-3-methyl-1,4-benzoquinone
1004	2-Decaprenyl-6-methoxyphenol
1005	Tn antigen
1006	Core 3
1007	Core 4
1008	Core 5
1009	Core 6
1010	Core 7
1011	Core 8
1012	carbon monoxide
1013	carbon monoxide
1014	trans-4-coumarate
1015	coumarin
1016	coumarin
1017	N-Trimethyl-2-aminoethylphosphonate
1018	CMP-N-trimethyl-2-aminoethylphosphonate
1019	Coproporphyrinogen III
1020	Protoporphyrinogen IX
1021	creatine
1022	ceramide 1-phosphate(2-)
1023	propionyl-carnitine
1024	L-Carnitine
1025	propionyl-carnitine
1026	O-acetylcarnitine
1027	L-Carnitine
1028	4,8-dimethylnonanoyl carnitine
1029	4,8-dimethylnonanoyl carnitine
1030	creatinine
1031	cortisol
1032	cortisol
1033	cortisol
1034	cortisol
1035	corticosterone
1036	corticosterone
1037	corticosterone
1038	corticosterone
1039	cervonic acid, C22:6 n-3
1040	cervonic acid, C22:6 n-3
1041	chondroitin sulfate A (GalNAc4S-GlcA) proteoglycan
1042	protein-linked serine residue (glycosaminoglycan attachment site)
1043	chondroitin sulfate A (GalNAc4S-GlcA), free chain
1044	chondroitin sulfate B / dermatan sulfate (IdoA2S-GalNAc4S) proteoglycan
1045	chondroitin sulfate B / dermatan sulfate (IdoA2S-GalNAc4S), free chain
1046	chondroitin sulfate C (GalNAc6S-GlcA) proteoglycan
1047	chondroitin sulfate C (GalNAc6S-GlcA), free chain
1048	chondroitin sulfate D (GlcNAc6S-GlcA2S) proteoglycan
1049	chondroitin sulfate D (GlcNAc6S-GlcA2S), free chain
1050	chondroitin sulfate E (GalNAc4,6diS-GlcA) proteoglycan
1051	chondroitin sulfate E (GalNAc4,6diS-GlcA), free chain
1052	propionyl-carnitine
1053	4,8 dimethylnonanoyl-CoA
1054	Propanoyl-CoA
1055	L-Carnitine
1056	O-acetylcarnitine
1057	cytosine
1058	uracil
1059	cytosine
1060	chondroitin sulfate A (GalNAc4S-GlcA) proteoglycan
1061	chondroitin sulfate A (GalNAc4S-GlcA) proteoglycan
1062	chondroitin sulfate B / dermatan sulfate (IdoA2S-GalNAc4S) proteoglycan
1063	chondroitin sulfate B / dermatan sulfate (IdoA2S-GalNAc4S) proteoglycan
1064	chondroitin sulfate C (GalNAc6S-GlcA) proteoglycan
1065	chondroitin sulfate C (GalNAc6S-GlcA) proteoglycan
1066	chondroitin sulfate D (GlcNAc6S-GlcA2S) proteoglycan
1067	chondroitin sulfate D (GlcNAc6S-GlcA2S) proteoglycan
1068	chondroitin sulfate E (GalNAc4,6diS-GlcA) proteoglycan
1069	chondroitin sulfate E (GalNAc4,6diS-GlcA) proteoglycan
1070	UTP
1071	hydrogen cyanide
1072	hydrogen cyanide
1073	hydrogen cyanide
1074	Ferrocytochrome C
1075	Ferricytochrome c
1076	Ubiquinol-10
1077	L-cystine
1078	Reduced glutathione
1079	Oxidized glutathione
1080	3-disulfanyl-L-alanine
1081	3-mercaptopyruvate
1082	L-cysteine
1083	3-mercaptopyruvate
1084	L-cystathionine
1085	L-cystine
1086	L-glutamate(1-)
1087	Cytidine
1088	Uridine
1089	Cytidine
1090	CMP
1091	Cytidine
1092	proton
1093	Ammonium
1094	Uridine
1095	Cytidine
1096	Cytidine
1097	CDP
1098	dGTP
1099	dGDP
1100	CMP
1101	dGTP
1102	CDP
1103	dGDP
1104	dCMP
1105	dCDP
1106	dCMP
1107	dCDP
1108	dCTP
1109	dCTP
1110	dATP
1111	dADP
1112	UTP
1113	UDP
1114	CDP
1115	ADP
1116	GTP
1117	GDP
1118	D-3-Amino-isobutanoate
1119	D-3-Amino-isobutanoate
1120	2-deoxyadenosine
1121	Deoxyinosine
1122	2-deoxyadenosine
1123	Deoxyinosine
1124	diglyceride
1125	diglyceride
1126	phosphatidate(2-)
1127	diglyceride
1128	D-alanine
1129	Ammonium
1130	D-alanine
1131	D-argininium(1+)
1132	5-guanidino-2-oxopentanoic acid
1133	(4R,5S)-4,5,6-trihydroxy-2,3-dioxohexanoate
1134	Oxaloacetate
1135	trans-Dodec-2-enoyl-CoA
1136	cis-dodec-3-enoyl-CoA(4-)
1137	Deoxycytidine
1138	dCMP
1139	Deoxycytidine
1140	dUMP
1141	docosa-4,7,10,13,16-pentaenoyl coenzyme A
1142	docosa-4,7,10,13,16-pentaenoyl carnitine
1143	docosa-4,7,10,13,16-pentaenoyl carnitine
1144	docosa-4,7,10,13,16-pentaenoyl coenzyme A
1145	docosa-4,7,10,13,16-pentaenoic acid
1146	docosa-4,7,10,13,16-pentaenoic acid
1147	L-dopachromate
1148	5,6-dihydroxyindole-2-carboxylate
1149	Deoxycytidine
1150	Deoxyuridine
1151	Deoxyuridine
1152	Deoxycytidine
1153	4-hydroxy-2-oxoglutarate(2-)
1154	debrisoquine
1155	debrisoquine
1156	all trans Decaprenyl diphosphate
1157	all trans Decaprenyl diphosphate
1158	Dehydrodolichol diphosphate, human liver homolog
1159	Dehydrodolichol phosphate, human liver homolog
1160	Dehydrodolichol diphosphate, human uterine homolog
1161	Dehydrodolichol phosphate, human uterine homolog
1162	Dehydrodolichol, human liver homolog
1163	Dehydrodolichol, human uterine homolog
1164	Dolichol, human liver homolog
1165	Dolichol, human uterine homolog
1166	triglyceride
1167	glycochenodeoxycholate
1168	glycochenodeoxycholate
1169	dGMP
1170	dATP
1171	dGMP
1172	dADP
1173	dGDP
1174	Deoxyguanosine
1175	Deoxyguanosine
1176	Deoxyguanosine
1177	3-dehydro-L-gulonate
1178	dehydroascorbide(1-)
1179	R total Coenzyme A
1180	Dihydroxyacetone phosphate
1181	3alpha,7alpha-Dihydroxy-5beta-cholestanate
1182	3alpha,7alpha-Dihydroxy-5beta-cholestanate
1183	Flavin adenine dinucleotide reduced
1184	Flavin adenine dinucleotide oxidized
1185	5alpha-cholest-8-en-3beta-ol
1186	5alpha-cholesta-7,24-dien-3beta-ol
1187	5alpha-cholest-7-en-3beta-ol
1188	desmosterol
1189	7-dehydrodesmosterol
1190	dihydroceramide
1191	Flavin adenine dinucleotide oxidized
1192	Flavin adenine dinucleotide reduced
1193	3-Decaprenyl-4-hydroxy-5-methoxybenzoate
1194	3beta-hydroxyandrost-5-en-17-one 3-sulfate(1-)
1195	3beta-hydroxyandrost-5-en-17-one 3-sulfate(1-)
1196	3beta-hydroxyandrost-5-en-17-one 3-sulfate(1-)
1197	3beta-hydroxyandrost-5-en-17-one
1198	3beta-hydroxyandrost-5-en-17-one
1199	7,8-Dihydrofolate
1200	7,8-Dihydrofolate
1201	7,8-Dihydrofolate
1202	(S)-dihydroorotate
1203	Orotate
1204	5,6-dihydrouracil
1205	N-carbamoyl-beta-alaninate
1206	5,6-dihydrothymine
1207	6,7-dihydrobiopterin
1208	5,6,7,8-tetrahydrobiopterin
1209	5,10-Methylenetetrahydrofolate
1210	dIDP
1211	dIDP
1212	Digalactosylceramidesulfate
1213	Digalactosylceramidesulfate
1214	Digalactosylceramidesulfate
1215	Digalactosylceramide
1216	Digalactosylceramide
1217	Digalactosylceramide
1218	dITP(4-)
1219	dITP(4-)
1220	2,3-diketo-5-methylthio-1-phosphopentane
1221	2-keto-4-methylthiobutyrate
1222	(R)-lactate
1223	(R)-lactate
1224	(R)-lactate
1225	dihomo-gamma-linolenyl carnitine
1226	dihomo-gamma-linolenyl carnitine
1227	dihomo-gamma-linolenyl coenzyme A
1228	dihomo-gamma-linolenic acid (n-6)
1229	dihomo-gamma-linolenic acid (n-6)
1230	13-cis-oxo-retinoic acid
1231	13-cis-retinoate
1232	dCTP
1233	deacylated-(phosphoethanolaminyl-dimannosyl),(phosphoethanolaminyl)-mannosyl-glucosaminyl-acylphosphatidylinositol
1234	deacylated-glycophosphatidylinositol (GPI)-anchored protein
1235	dGTP
1236	dGTP
1237	disialyl-T antigen
1238	dTTP
1239	dTTP
1240	dTTP
1241	O-phosphonatoethanaminium(1-)
1242	glycophosphatidylinositol (GPI) signal sequence (C-terminal peptide)
1243	4 hydroxy retinoic acid
1244	2-keto-3-deoxy-D-glycero-D-galactononic acid
1245
1246	Melanin
1247	({[(mannosyl),(phosphoethanolaminyl)]-dimannosyl},{phosphoethanolaminyl})-mannosyl-glucosaminyl-acylphosphatidylinositol-Protein (M4B)
1248	((N-acetyl-D-glucosaminyl)5-(alpha-D-mannosyl)2-beta-D-mannosyl-diacetylchitobiosyl)-L-asparagine (protein)
1249	4-oxo-retinoic acid
1250	protein-linked serine or threonine residue (O-glycosylation site)
1251	spermine(4+)
1252	spermine(4+)
1253	sialyl-Tn antigen
1254	gamma-tocopherol
1255	gamma-tocopherol
1256	demethylated antipyrine
1257	demethylated antipyrine
1258	Dimethylallyl diphosphate
1259	Isopentenyl diphosphate
1260	Geranyl diphosphate
1261	Dimethylallyl diphosphate
1262	Isopentenyl diphosphate
1263	Geranyl diphosphate
1264	Diphosphate
1265	N,N-dimethylglycine
1266	formaldehyde
1267	Sarcosine
1268	2,6 dimethylheptanoyl-CoA
1269	2,6 dimethylheptanoyl carnitine
1270	2,6 dimethylheptanoyl carnitine
1271	2,6 dimethylheptanoyl-CoA
1272	2,6 dimethylheptanoyl carnitine
1273	4,8 dimethylnonanoyl-CoA
1274	4,8-dimethylnonanoyl carnitine
1275	4,8 dimethylnonanoyl-CoA
1276	Deamino-NAD+
1277	Deamino-NAD+
1278	DNA
1279	DNA 5-methylcytosine
1280	Se-Adenosylselenomethionine
1281	Se-Adenosylselenohomocysteine
1282	dCDP
1283	dTDP
1284	dUDP
1285	dTDP
1286	dUDP
1287	dUTP
1288	dUTP
1289	dTTP
1290	L-lyxonate
1291	L-xylonate
1292	L-threonate
1293	L-erythrulose
1294	(alpha-D-Glucosyl)3-(alpha-D-mannosyl)8-beta-D-mannosyl-diacetylchitobiosyldiphosphodolichol, human liver homolog
1295	Dolichol diphosphate, human liver homolog
1296	(alpha-D-Glucosyl)3-(alpha-D-mannosyl)8-beta-D-mannosyl-diacetylchitobiosyl-L-asparagine (protein)
1297	(alpha-D-Glucosyl)3-(alpha-D-mannosyl)8-beta-D-mannosyl-diacetylchitobiosyldiphosphodolichol, human uterine homolog
1298	Dolichol diphosphate, human uterine homolog
1299	Dolichyl beta-D-glucosyl phosphate, human liver homolog
1300	Dolichyl beta-D-glucosyl phosphate, human liver homolog
1301	Dolichyl beta-D-glucosyl phosphate, human uterine homolog
1302	Dolichyl beta-D-glucosyl phosphate, human uterine homolog
1303	Dolichol, human liver homolog
1304	Dolichol, human uterine homolog
1305	dolichyl phosphate(2-)
1306	dolichyl phosphate(2-)
1307	Dolichyl phosphate D-mannose, human liver homolog
1308	Dolichyl phosphate D-mannose, human uterine homolog
1309	(alpha-D-Mannosyl)8-beta-D-mannosyl-diacetylchitobiosyldiphosphodolichol, human liver homolog
1310	alpha-D-Glucosyl-(alpha-D-mannosyl)8-beta-D-mannosyl-diacetylchitobiosyldiphosphodolichol, human liver homolog
1311	(alpha-D-Mannosyl)8-beta-D-mannosyl-diacetylchitobiosyldiphosphodolichol, human uterine homolog
1312	alpha-D-Glucosyl-(alpha-D-mannosyl)8-beta-D-mannosyl-diacetylchitobiosyldiphosphodolichol, human uterine homolog
1313	(alpha-D-Glucosyl)2-(alpha-D-mannosyl)8-beta-D-mannosyl-diacetylchitobiosyldiphosphodolichol, human liver homolog
1314	(alpha-D-Glucosyl)2-(alpha-D-mannosyl)8-beta-D-mannosyl-diacetylchitobiosyldiphosphodolichol, human uterine homolog
1315	(alpha-D-Mannosyl)4-beta-D-mannosyl-diacetylchitobiosyldiphosphodolichol, human liver homolog
1316	(alpha-D-Mannosyl)5-beta-D-mannosyl-diacetylchitobiosyldiphosphodolichol, human liver homolog
1317	(alpha-D-Mannosyl)4-beta-D-mannosyl-diacetylchitobiosyldiphosphodolichol, human uterine homolog
1318	(alpha-D-Mannosyl)5-beta-D-mannosyl-diacetylchitobiosyldiphosphodolichol, human uterine homolog
1319	(alpha-D-Mannosyl)6-beta-D-mannosyl-diacetylchitobiosyldiphosphodolichol, human liver homolog
1320	(alpha-D-Mannosyl)6-beta-D-mannosyl-diacetylchitobiosyldiphosphodolichol, human uterine homolog
1321	(alpha-D-Mannosyl)7-beta-D-mannosyl-diacetylchitobiosyldiphosphodolichol, human liver homolog
1322	(alpha-D-Mannosyl)7-beta-D-mannosyl-diacetylchitobiosyldiphosphodolichol, human uterine homolog
1323	2-Carboxy-2,3-dihydro-5,6-dihydroxyindole
1324	L-dopaquinone
1325	dopamine 3-O-sulfate
1326	dopamine 3-O-sulfate
1327	dopaminium(1+)
1328	D-ornithinium(1+)
1329	5-amino-2-oxopentanoic acid
1330	Dephospho-CoA
1331	Dephospho-CoA
1332	2,3-bisphosphonato-D-glycerate(5-)
1333	(R)-5-Diphosphomevalonate
1334	hydrogenphosphate
1335	Farnesyl diphosphate
1336	D-proline
1337	1-pyrroline-2-carboxylate
1338	2-deoxy-D-ribose 5-phosphate(2-)
1339	2-deoxy-D-ribose
1340	Glyceraldehyde 3-phosphate
1341	dTDP
1342	dTMP
1343	dUDP
1344	dUMP
1345	Thymine
1346	Deoxyuridine
1347	dUMP
1348	Deoxyuridine
1349	dUTP
1350	aflatoxin B1 exo-8,9-epoxide
1351	aflatoxin B1 exo-8,9-epoxide
1352	hydroxylated ebastine
1353	hydroxylated ebastine
1354	hydroxylated ebastine
1355	ebastine
1356	ebastine
1357	ebastine
1358	ecgonine
1359	pseudoecgonine
1360	(S)-3-hydroxybutanoyl-CoA(4-)
1361	(S)-3-hydroxybutanoyl-CoA(4-)
1362	crotonoyl-CoA(4-)
1363	(2S,3S)-3-hydroxy-2-methylbutanoyl-CoA(4-)
1364	methanol
1365	erythro-4-hydroxy-L-glutamate(1-)
1366	4-hydroxy-2-oxoglutarate(2-)
1367	Eicosatetranoyl carnitine
1368	Eicosatetranoyl carnitine
1369	eicosatetranoyl coenzyme A
1370	eicosatetranoic acid
1371	eicosatetranoic acid
1372	Elaidic carnitine
1373	Elaidic carnitine
1374	trans-Octadec-2-enoyl-CoA
1375	elaidate
1376	elaidate
1377	de-Fuc form of PA6 (w/o peptide linkage)
1378	de-Fuc, reducing GlcNAc removed form of PA6 (w/o peptide linkage)
1379	n2m2nmasn (w/o peptide linkage)
1380	reducing GlcNAc removed form of n2m2nmasn (w/o peptide)
1381	n2m2nmasn (w/o peptide linkage)
1382	keratan sulfate I, degradation product 2
1383	keratan sulfate I, degradation product 3
1384	de-Fuc form of PA6 (w/o peptide linkage)
1385	de-Fuc, reducing GlcNAc removed form of PA6 (w/o peptide linkage)
1386	(alpha-D-Glucosyl)-(alpha-D-mannosyl)8-beta-D-mannosyl-diacetylchitobiosyl-L-asparagine (protein)
1387	glucose-1,3-mannose oligosaccharide
1388	(alpha-D-mannosyl)7-beta-D-mannosyl-diacetylchitobiosyl-L-asparagine, isoform A (protein)
1389	(alpha-D-Glucosyl)2-(alpha-D-mannosyl)8-beta-D-mannosyl-diacetylchitobiosyl-L-asparagine (protein)
1390	(2)[glucose-1,3]-mannose oligosaccharide
1391	(alpha-D-Glucosyl)3-(alpha-D-mannosyl)8-beta-D-mannosyl-diacetylchitobiosyl-L-asparagine (protein)
1392	glucose-1,2-(2)[glucose-1,3]-mannose oligosaccharide
1393	glucosyl-(alpha-D-mannosyl)7-beta-D-mannosyl-diacetylchitobiosyl-L-asparagine, isoform C (protein)
1394	(alpha-D-mannosyl)6-beta-D-mannosyl-diacetylchitobiosyl-L-asparagine (protein)
1395	glucosyl-(alpha-D-mannosyl)7-beta-D-mannosyl-diacetylchitobiosyl-L-asparagine, isoform B (protein)
1396	(alpha-D-mannosyl)6-beta-D-mannosyl-diacetylchitobiosyl-L-asparagine (protein)
1397	glucosyl-(alpha-D-mannosyl)6-beta-D-mannosyl-diacetylchitobiosyl-L-asparagine (protein)
1398	(alpha-D-mannosyl)5-beta-D-mannosyl-diacetylchitobiosyl-L-asparagine (protein)
1399	D-Glycerate 2-phosphate
1400	(2-Aminoethyl)phosphonate
1401	CMP-2-aminoethylphosphonate
1402	17beta-estradiol 3-glucosiduronic acid
1403	17beta-estradiol 3-glucosiduronic acid
1404	17beta-estradiol 3-glucosiduronic acid
1405	estradiol
1406	estradiol
1407	estradiol
1408	16-Glucuronide-estriol
1409	16-Glucuronide-estriol
1410	16-Glucuronide-estriol
1411	estriol
1412	estriol
1413	estrone 3-glucosiduronic acid
1414	estrone 3-glucosiduronic acid
1415	estrone 3-glucosiduronic acid
1416	estrone 3-sulfate(1-)
1417	estrone 3-sulfate(1-)
1418	estrone
1419	estrone
1420	Electron transfer flavoprotein oxidized
1421	Electron transfer flavoprotein reduced
1422	etha[c]
1423	O-phosphonatoethanaminium(1-)
1424	ethanol
1425	10-Formyltetrahydrofolate
1426	10-formyltetrahydrofolate-[Glu](5)
1427	10-formyltetrahydrofolate-[Glu](6)
1428	10-formyltetrahydrofolate-[Glu](7)
1429	fatty acid 11-cis-retinol
1430	13-cis-retinoyl glucuronide
1431	1 acyl phosphoglycerol
1432	4-hydroxyphenylacetate
1433	pentaglutamyl folate (DHF)
1434	pentaglutamyl folate (THF)
1435	hexaglutamyl folate (DHF)
1436	hexaglutamyl folate (THF)
1437	heptaglutamyl folate (DHF)
1438	heptaglutamyl folate (THF)
1439	fatty acid 9-cis-retinol
1440	ADP-D-ribose 2'-phosphate(4-)
1441	CMP
1442	7,8-Dihydrofolate
1443	Fe2+
1444	Fe3+
1445	Folate
1446	D-Fructose
1447	III3Fuc-nLc6Cer
1448	Lea glycolipid
1449	(Gal)2 (GalNAc)1 (Glc)1 (GlcNAc)1 (LFuc)2 (Cer)1
1450	IV3-a-NeuAc,III3-a-Fuc-nLc4Cer
1451	IV3-a-Neu5Ac,III4-a-Fuc-Lc4Cer
1452	Ley glycolipid
1453	V3Fuc,III3Fuc-nLc6Cer
1454	(Gal)4 (Glc)1 (GlcNAc)3 (LFuc)3 (Cer)1
1455	(Gal)3 (Glc)1 (GlcNAc)2 (LFuc)3 (Cer)1
1456	Leb glycolipid
1457	Lacto-N-fucopentaosyl III ceramide
1458	(Gal)3 (Glc)1 (GlcNAc)1 (LFuc)2 (Cer)1
1459	fucosyl galactosylgloboside
1460	L-fucose
1461	D-Galactose
1462	Gal-GlcNAc-Gal globoside
1463	(Gal)3 (Glc)1 (GlcNAc)1 (LFuc)1 (Cer)1
1464	(Gal)4 (Glc)1 (GlcNAc)2 (LFuc)1 (Cer)1
1465	(Gal)6 (Glc)1 (GlcNAc)3 (LFuc)2 (Cer)1
1466	Gal-Gal-Gal-Gal-Gal-Glc-Cer
1467	D-Glucosamine
1468	globoside
1469	glycocholate
1470	GD1beta
1471	GD1c
1472	GDP
1473	5-L-Glutamyl-L-alanine
1474	glycine betaine
1475	Glycerol
1476	(S)-Glycerate
1477	glycogen, structure 5 (glycogenin-2[1,4-Glc])
1478	GMP
1479	GP1c
1480	GP1c alpha
1481	GQ1b
1482	GQ1balpha
1483	Guanosine
1484	GT1a
1485	Oxidized glutathione
1486	Reduced glutathione
1487	GTP
1488	Guanine
1489	Hydrogen peroxide
1490	hyaluronan
1491	hyaluronan biosynthesis, precursor 1
1492	umbelliferone
1493	Hexadecanoate (n-C16:0)
1494	Hexadecenoate (n-C16:1)
1495	4,17 dihydroxy estradiol
1496	cerotate
1497	L-histidine
1498	histamium
1499	L-homoserine
1500	margarate
1501	heparan sulfate proteoglycan
1502	6 alpha hydroxy taxol/ 6 alpha hydroxy paclitaxel
1503	Hypoxanthine
1504	IDP(3-)
1505	L-isoleucine
1506	IMP
1507	myo-inositol
1508	keratan sulfate I
1509	keratan sulfate I, degradation product 1
1510	keratan sulfate II (core 2-linked)
1511	keratan sulfate II (core 4-linked)
1512	(S)-lactate
1513	Lactose
1514	leukotriene A4(1-)
1515	leukotriene B4(1-)
1516	leukotriene C4(2-)
1517	Leukotriene D4
1518	leukotriene E4(1-)
1519	leukotriene F4
1520	L-leucine
1521	lignocerate
1522	limonene
1523	lipoate
1524	linoelaidic acid (all trans C18:2)
1525	linoleate
1526	alpha-linolenate
1527	gamma-linolenate
1528	lysophosphatidylcholine
1529	monoacylglycerol 2
1530	Maltose
1531	maltotriose
1532	D-Mannose
1533	methanol
1534	Metanephrine
1535	3-mercaptolactate-cysteine disulfide
1536	L-methionine
1537	methylglyoxal
1538	N-Acetyl-beta-D-glucosaminyl-1,2-alpha-D-mannosyl-1,3-(N-acetyl-beta-D-glucosaminyl-1,2-alpha-D-mannosyl-1,6)-(N-acetyl-beta-D-glucosaminyl-1,4)-beta-D-mannosyl-1,4-N-acetyl-beta-D-glucosaminyl-R
1539	Nicotinate
1540	Nicotinamide adenine dinucleotide
1541	Nicotinamide adenine dinucleotide phosphate
1542	Nicotinamide
1543	nifedipine
1544	Nitric oxide
1545	naphthalene
1546	Norepinephrine
1547	Sulfate derivative of norepinephrine
1548	nervonate
1549	O2
1550	superoxide
1551	9-O-Acetylated GD3
1552	9-O-Acetylated GT3
1553	octadecanoate (n-C18:0)
1554	octadecenoate (n-C18:1)
1555	octanoate (n-C8:0)
1556	omeprazole
1557	naphthalene epoxide
1558	Ornithine
1559	1-alkyl 2-acteylglycerol 3-phosphocholine
1560	Phosphatidylcholine
1561	phosphatidylethanolamine
1562	Peptidyl-L-lysine
1563	perillyl alcohol
1564	phosphatidylglycerol(1-)
1565	(2S)-4-carbamoyl-2-(2-phenylacetamido)butanoate
1566	L-phenylalanine
1567	Protoheme
1568	phylloquinone
1569	phytanate
1570	(R)-Pantothenate
1571	propionate
1572	progesterone
1573	D-proline
1574	L-proline
1575	prostaglandin D2(1-)
1576	prostaglandin E1(1-)
1577	prostaglandin E2(1-)
1578	prostaglandin F2alpha(1-)
1579	phosphatidylserine
1580	pentadecanoate
1581	Pyridoxamine
1582	Pyridoxal
1583	Pyridoxine
1584	pyruvate
1585	D-ribitol
1586	fatty acid retinol
1587	retinol
1588	9-cis-retinol
1589	11-cis-retinol
1590	all-trans-retinoate
1591	retinoyl glucuronide
1592	D-ribose
1593	Riboflavin
1594	R total
1595	R total 2 position
1596	R total 3 position
1597	PA6
1598	de-Fuc form of PA6
1599	Sarcosine
1600	selenate
1601	D-serine
1602	(S)-3-sulfonatolactate(2-)
1603	sulfate
1604	sphingosylphosphorylcholine
1605	(2S,3R)-2-azaniumyl-3-hydroxyoctadecyl phosphate
1606	sphingosine 1-phosphate(1-)
1607	serotonin(1+)
1608	stearidonic acid C18:4, n-3
1609	Succinate
1610	Sucrose
1611	triglyceride
1612	D-tagatose
1613	Taurine
1614	paclitaxel
1615	taurocholate
1616	thiocyanate
1617	taurochenodeoxycholate
1618	tetracosahexaenoic acid, n-3
1619	tetracosapentaenoic acid, n-3
1620	tetracosapentaenoic acid, n-6
1621	tetracosatetraenoic acid n-6
1622	5,6,7,8-Tetrahydrofolate
1623	Thiamin
1624	Thiamin monophosphate
1625	thiamine(1+) triphosphate(4-)
1626	Thymine
1627	Thymidine
1628	L-thyroxine
1629	timnodonic acid C20:5, n-3
1630	tolbutamide
1631	Trehalose
1632	3,3',5-triiodo-L-thyronine
1633	Triiodothyronine sulfate
1634	L-tryptophan
1635	testosterone
1636	testosterone 3-glucosiduronic acid
1637	testosterone sulfate
1638	thiosulfate(2-)
1639	tetradecanoate (n-C14:0)
1640	thromboxane A2(1-)
1641	Tyramine O-sulfate
1642	Tyr-194 of apo-glycogenin protein (primer for glycogen synthesis)
1643	L-tyrosine
1644	UDP
1645	UMP
1646	uracil
1647	Urate
1648	Urea
1649	Uridine
1650	UTP
1651	trans-vaccenate
1652	L-valine
1653	vitamin D2
1654	calciol
1655	omega hydroxy dodecanoate (n-C12:0)
1656	omega hydroxy hexadecanoate (n-C16:0)
1657	w hydroxy testosterone
1658	omega hydroxy tetradecanoate (n-C14:0)
1659	cholesterol ester
1660	cholesterol ester
1661	(24S)-7alpha,24-dihydroxycholesterol
1662	7alpha,25-dihydroxycholesterol
1663	7alpha,26-dihydroxycholesterol
1664	aldehydo-D-xylose
1665	xylitol
1666	F1alpha
1667	F1alpha
1668	L-Fucose 1-phosphate
1669	GDP-L-fucose(2-)
1670	GDP-L-fucose(2-)
1671	((N-acetyl-D-glucosaminyl)2-(alpha-D-mannosyl)2-beta-D-mannosyl-diacetylchitobiosyl)-L-asparagine (protein)
1672	N4-{N-Acetyl-beta-D-glucosaminyl-(1,2)-alpha-D-mannosyl-(1,3)-[N-acetyl-beta-D-glucosaminyl-(1,2)-alpha-D-mannosyl-(1,6)]-beta-D-mannosyl-(1,4)-N-acetyl-beta-D-glucosaminyl-(1,4)-[alpha-L-fucosyl-(1,6)]-N-acetyl-beta-D-glucosaminyl}asparagine
1673	GDP
1674	Dodecanoyl-ACP (n-C12:0ACP)
1675	laurate
1676	Myristoyl-ACP (n-C14:0ACP)
1677	tetradecanoate (n-C14:0)
1678	cis-tetradec-7-enoyl-[acyl-carrier protein] (n-C14:1)
1679	tetradecenoate (n-C14:1)
1680	Palmitoyl-ACP (n-C16:0ACP)
1681	Hexadecanoate (n-C16:0)
1682	cis-hexadec-9-enoyl-[acyl-carrier protein] (n-C16:1)
1683	Hexadecenoate (n-C16:1)
1684	Octadecanoyl-ACP (n-C18:0ACP)
1685	octadecanoate (n-C18:0)
1686	cis-octadec-11-enoyl-[acyl-carrier protein] (n-C18:1)
1687	octadecenoate (n-C18:1)
1688	linoleic acid ACP (all cis)
1689	linoleate
1690	linoelaidic acid ACP (all trans)
1691	linoelaidic acid (all trans C18:2)
1692	Octadecynoyl-ACP (n-C18:2ACP)
1693	octadecadienoate (n-C18:2)
1694	pentadecanoate
1695	pentadecanoyl Coenzyme A
1696	margarate
1697	heptadecanoyl coa
1698	trans-vaccenate
1699	gamma-linolenate
1700	alpha-linolenate
1701	stearidonic acid C18:4, n-3
1702	pristanoyl coa
1703	timnodonic acid C20:5, n-3
1704	phytanate
1705	phytanoyl-CoA(4-)
1706	lignocerate
1707	nervonate
1708	tetracosatetraenoic acid n-6
1709	tetracosapentaenoic acid, n-6
1710	tetracosapentaenoic acid, n-3
1711	tetracosahexaenoic acid, n-3
1712	cerotate
1713	octanoate (n-C8:0)
1714	Octanoyl-CoA (n-C8:0CoA)
1715	omega hydroxy dodecanoate (n-C12:0)
1716	omega hydroxy tetradecanoate (n-C14:0)
1717	omega hydroxy hexadecanoate (n-C16:0)
1718	S-formylglutathionate(1-)
1719	formaldehyde
1720	Tetradecanoyl-CoA (n-C14:0CoA)
1721	pentadecanoyl Coenzyme A
1722	Octanoyl-CoA (n-C8:0CoA)
1723	heptadecanoyl coa
1724	Stearoyl-CoA (n-C18:0CoA)
1725	vaccenyl coenzyme A
1726	linoleic coenzyme A
1727	linoelaidyl coenzyme A
1728	alpha-Linolenoyl-CoA
1729	gamma-linolenoyl-CoA(4-)
1730	gamma-linolenoyl-CoA(4-)
1731	stearidonyl coenzyme A
1732	stearidonyl coenzyme A
1733	timnodonyl coenzyme A
1734	timnodonyl coenzyme A
1735	lignocericyl coenzyme A
1736	nervonyl coenzyme A
1737	Octadecenoyl-CoA (n-C18:1CoA)
1738	tetracosatetraenoyl coenzyme A
1739	tetracosapentaenoyl coenzyme A, n-3
1740	tetracosapentaenoyl coenzyme A, n-6
1741	tetracosahexaenoyl coenzyme A
1742	Hexacosanoyl-CoA (n-C26:0CoA)
1743	Decanoyl-CoA (n-C10:0CoA)
1744	Dodecanoyl-CoA (n-C12:0CoA)
1745	D-Fructose 1,6-bisphosphate
1746	D-Fructose 1-phosphate
1747	D-Glyceraldehyde
1748	D-Xylulose 1-phosphate
1749	glycolaldehyde
1750	D-Tagatose 1-phosphate
1751	D-Fructose 6-phosphate
1752	beta-D-fructofuranose 2,6-bisphosphate(4-)
1753	Fe2+
1754	Protoporphyrin
1755	Protoheme
1756	formyl-CoA(4-)
1757	Fe2+
1758	L-fucose
1759	N-formyl-L-kynurenine
1760	L-kynurenine
1761	Folate
1762	formyl-CoA(4-)
1763	Formate
1764	Formate
1765	Formate
1766	pentaglutamyl folate (DHF)
1767	5,6,7,8-Tetrahydrofolate
1768	Farnesyl diphosphate
1769	Farnesyl diphosphate
1770	2-trans,6-trans,10-trans-geranylgeranyl diphosphate(3-)
1771	D-Fructose
1772	trans,trans,cis-Geranylgeranyl diphosphate
1773	5-Formiminotetrahydrofolate
1774	5,10-Methenyltetrahydrofolate
1775	III3Fuc-nLc6Cer
1776	III3Fuc-nLc6Cer
1777	Lea glycolipid
1778	Lea glycolipid
1779	(Gal)2 (GalNAc)1 (Glc)1 (GlcNAc)1 (LFuc)2 (Cer)1
1780	(Gal)2 (GalNAc)1 (Glc)1 (GlcNAc)1 (LFuc)2 (Cer)1
1781	IV3-a-NeuAc,III3-a-Fuc-nLc4Cer
1782	IV3-a-NeuAc,III3-a-Fuc-nLc4Cer
1783	IV3-a-Neu5Ac,III4-a-Fuc-Lc4Cer
1784	IV3-a-Neu5Ac,III4-a-Fuc-Lc4Cer
1785	keratan sulfate I
1786	L-fucose
1787	keratan sulfate I, degradation product 1
1788	PA6
1789	de-Fuc form of PA6
1790	Ley glycolipid
1791	Ley glycolipid
1792	V3Fuc,III3Fuc-nLc6Cer
1793	V3Fuc,III3Fuc-nLc6Cer
1794	(Gal)4 (Glc)1 (GlcNAc)3 (LFuc)3 (Cer)1
1795	(Gal)4 (Glc)1 (GlcNAc)3 (LFuc)3 (Cer)1
1796	(Gal)3 (Glc)1 (GlcNAc)2 (LFuc)3 (Cer)1
1797	(Gal)3 (Glc)1 (GlcNAc)2 (LFuc)3 (Cer)1
1798	Leb glycolipid
1799	Leb glycolipid
1800	Lacto-N-fucopentaosyl III ceramide
1801	Lacto-N-fucopentaosyl III ceramide
1802	(Gal)3 (Glc)1 (GlcNAc)1 (LFuc)2 (Cer)1
1803	(Gal)3 (Glc)1 (GlcNAc)1 (LFuc)2 (Cer)1
1804	fucosyl galactosylgloboside
1805	fucosyl galactosylgloboside
1806	4-fumarylacetoacetate(2-)
1807	Fumarate
1808	sulfate
1809	sulfate
1810	thiosulfate(2-)
1811	thiosulfate(2-)
1812	(Gal)3 (Glc)1 (GlcNAc)1 (Cer)1
1813	(Gal)4 (Glc)1 (GlcNAc)3 (LFuc)1 (Cer)1
1814	(Gal)4 (Glc)1 (GlcNAc)3 (LFuc)2 (Cer)1
1815	Sialyl-3-paragloboside
1816	(Gal)3 (Glc)1 (GlcNAc)2 (LFuc)2 (Cer)1
1817	V3Fuc-nLc6Cer
1818	(alpha-D-mannosyl)2-beta-D-mannosyl-diacetylchitobiosyldiphosphodolichol, human liver homolog
1819	(alpha-D-mannosyl)3-beta-D-mannosyl-diacetylchitodiphosphodolichol, human liver homolog
1820	(alpha-D-mannosyl)2-beta-D-mannosyl-diacetylchitobiosyldiphosphodolichol, human uterine homolog
1821	(alpha-D-mannosyl)3-beta-D-mannosyl-diacetylchitodiphosphodolichol, human uterine homolog
1822	(alpha-D-Mannosyl)4-beta-D-mannosyl-diacetylchitobiosyldiphosphodolichol, human liver homolog
1823	(alpha-D-Mannosyl)4-beta-D-mannosyl-diacetylchitobiosyldiphosphodolichol, human uterine homolog
1824	alpha-D-mannosyl-beta-D-mannosyl-diacylchitobiosyldiphosphodolichol, human liver homolog
1825	alpha-D-mannosyl-beta-D-mannosyl-diacylchitobiosyldiphosphodolichol, human uterine homolog
1826	keratan sulfate I biosynthesis, precursor 14
1827	keratan sulfate I biosynthesis, precursor 17
1828	keratan sulfate I biosynthesis, precursor 20
1829	keratan sulfate I biosynthesis, precursor 23
1830	keratan sulfate I biosynthesis, precursor 26
1831	keratan sulfate I biosynthesis, precursor 29
1832	keratan sulfate I biosynthesis, precursor 32
1833	keratan sulfate I biosynthesis, precursor 35
1834	keratan sulfate I biosynthesis, precursor 36
1835	keratan sulfate II biosynthesis, precursor 1
1836	keratan sulfate II biosynthesis, precursor 6
1837	keratan sulfate II biosynthesis, precursor 9
1838	keratan sulfate II biosynthesis, precursor 10
1839	keratan sulfate II biosynthesis, precursor 1
1840	keratan sulfate II biosynthesis, precursor 6
1841	keratan sulfate II biosynthesis, precursor 9
1842	keratan sulfate II biosynthesis, precursor 10
1843	keratan sulfate I biosynthesis, precursor 5
1844	keratan sulfate I biosynthesis, precursor 8
1845	keratan sulfate I biosynthesis, precursor 11
1846	{[galactosyl-(1,4)-N-Acetyl-glucosaminyl-(1,2)-mannosyl-(1,3)-],[N-acetyl-glucosaminyl-(1,2)-mannosyl-(1,6)-]mannosyl-(1,4)-N-acetyl-glucosaminyl-(1,4)-[fucosyl-(1,6)]-N-acetyl-glucosaminyl}asparagine
1847	glucosyl-(alpha-D-mannosyl)6-beta-D-mannosyl-diacetylchitobiosyl-L-asparagine (protein)
1848	glucosyl-(alpha-D-mannosyl)7-beta-D-mannosyl-diacetylchitobiosyl-L-asparagine, isoform B (protein)
1849	glucosyl-(alpha-D-mannosyl)7-beta-D-mannosyl-diacetylchitobiosyl-L-asparagine, isoform C (protein)
1850	(alpha-D-Glucosyl)-(alpha-D-mannosyl)8-beta-D-mannosyl-diacetylchitobiosyl-L-asparagine (protein)
1851	dTDP-glucose(2-)
1852	(alpha-D-Glucosyl)2-(alpha-D-mannosyl)8-beta-D-mannosyl-diacetylchitobiosyl-L-asparagine (protein)
1853	Glycerol 3-phosphate
1854	L-Glutamate 5-semialdehyde
1855	1-Pyrroline-5-carboxylate
1856	L-Glutamate 5-semialdehyde
1857	1-Pyrroline-5-carboxylate
1858	L-Glutamate 5-phosphate
1859	6-phospho-D-glucono-1,5-lactone
1860	D-Glucose 6-phosphate
1861	6-phospho-D-glucono-1,5-lactone
1862	guanidinoacetic acid
1863	glucosaminyl-acylphosphatidylinositol
1864	glucosaminyl-acylphosphatidylinositol
1865	D-galactosyl-N-acylsphingosine
1866	(2R,3S,4R,5R)-5-(6-amino-9H-purin-9-yl)-4-hydroxy-2-({[(sulfonatooxy)phosphinato]oxy}methyl)oxolan-3-yl phosphate
1867	adenosine 3',5'-bismonophosphate(4-)
1868	sulfatide galactocerebroside
1869	Gal-GlcNAc-Gal globoside
1870	keratan sulfate I, degradation product 26
1871	D-Galactose
1872	keratan sulfate I, degradation product 27
1873	keratan sulfate I, degradation product 29
1874	keratan sulfate I, degradation product 30
1875	keratan sulfate I, degradation product 32
1876	keratan sulfate I, degradation product 33
1877	keratan sulfate I, degradation product 35
1878	keratan sulfate I, degradation product 36
1879	keratan sulfate I, degradation product 38
1880	keratan sulfate I, degradation product 39
1881	keratan sulfate I, degradation product 40
1882	keratan sulfate I, degradation product 41
1883	keratan sulfate II (core 2-linked), degradation product 2
1884	keratan sulfate II (core 2-linked), degradation product 3
1885	keratan sulfate II (core 2-linked), degradation product 5
1886	keratan sulfate II (core 2-linked), degradation product 6
1887	keratan sulfate II (core 2-linked), degradation product 8
1888	keratan sulfate II (core 2-linked), degradation product 9
1889	Core 6
1890	de-Fuc, reducing GlcNAc removed, de-Sia form of PA6 (w/o peptide linkage)
1891	keratan sulfate II (core 4-linked), degradation product 2
1892	keratan sulfate II (core 4-linked), degradation product 3
1893	keratan sulfate I, degradation product 5
1894	keratan sulfate I, degradation product 6
1895	keratan sulfate I, degradation product 8
1896	keratan sulfate I, degradation product 9
1897	keratan sulfate I, degradation product 11
1898	keratan sulfate I, degradation product 12
1899	keratan sulfate I, degradation product 14
1900	keratan sulfate I, degradation product 15
1901	keratan sulfate I, degradation product 17
1902	keratan sulfate I, degradation product 18
1903	keratan sulfate I, degradation product 20
1904	keratan sulfate I, degradation product 21
1905	keratan sulfate I, degradation product 23
1906	keratan sulfate I, degradation product 24
1907	(Gal)3 (Glc)1 (GlcNAc)1 (LFuc)1 (Cer)1
1908	(Gal)4 (Glc)1 (GlcNAc)2 (LFuc)1 (Cer)1
1909	(Gal)6 (Glc)1 (GlcNAc)3 (LFuc)2 (Cer)1
1910	Gal-Gal-Gal-Gal-Gal-Glc-Cer
1911	galactosyl glucosyl ceramide
1912	alpha-N-acetylneuraminosyl-(2->3)-beta-D-galactosyl-(1->4)-beta-D-glucosylceramide(1-)
1913	GD3
1914	GT3
1915	D-Galactose
1916	(2R,3R,4S,5R,6R)-3,4,5-trihydroxy-6-(hydroxymethyl)oxan-2-yl phosphate
1917	chondroitin sulfate/heparan sulfate linkage region (GlcA-(Gal)2-Xyl-L-Ser (protein))
1918	chondroitin sulfate precursor (GalNAc-GlcA-(Gal)2-Xyl-L-Ser (protein))
1919	chondroitin sulfate A (GalNAc4S-GlcA) and B (IdoA2S-GalNAc4S), precursor 2
1920	chondroitin sulfate A (GalNAc4S-GlcA) and B (IdoA2S-GalNAc4S), precursor 3
1921	chondroitin sulfate C (GalNAc6S-GlcA), precursor 2
1922	chondroitin sulfate C (GalNAc6S-GlcA), precursor 3
1923	chondroitin sulfate D (GlcNAc6S-GlcA2S), precursor 3
1924	chondroitin sulfate D (GlcNAc6S-GlcA2S), precursor 4
1925	chondroitin sulfate E (GalNAc4,6diS-GlcA), precursor 3
1926	chondroitin sulfate E (GalNAc4,6diS-GlcA), precursor 4
1927	protein-linked serine or threonine residue (O-glycosylation site)
1928	galactitol
1929	D-galactosyl-N-acylsphingosine
1930	Gal-Xyl-L-Ser (protein)
1931	(Gal)2-Xyl-L-Ser (protein)
1932	Xyl-L-Ser (protein)
1933	UDPglucose
1934	D-Glucosamine
1935	GD3
1936	9-O-Acetylated GD3
1937	9-O-Acetylated GD3
1938	GT3
1939	9-O-Acetylated GT3
1940	9-O-Acetylated GT3
1941	N1-(5-Phospho-D-ribosyl)glycinamide
1942	N2-Formyl-N1-(5-phospho-D-ribosyl)glycinamide
1943	N-Acetyl-beta-D-glucosaminyl-1,2-alpha-D-mannosyl-1,3-(N-acetyl-beta-D-glucosaminyl-1,2-alpha-D-mannosyl-1,6)-(N-acetyl-beta-D-glucosaminyl-1,4)-beta-D-mannosyl-1,4-N-acetyl-beta-D-glucosaminyl-R
1944	D-glucosyl-N-acylsphingosine
1945	D-glucose
1946	globoside
1947	globoside
1948	glycolate
1949	glycolaldehyde
1950	glycolate
1951	lipoamide
1952	S-aminomethyldihydrolipoamide
1953	dihydrolipoamide
1954	5,10-Methylenetetrahydrofolate
1955	Lipoylprotein
1956	S-Aminomethyldihydrolipoylprotein
1957	Dihydrolipolprotein
1958	glycocholate
1959	GD1beta
1960	GD1beta
1961	GD1c
1962	GD1c
1963	GMP
1964	GMP
1965	GDP-4-dehydro-6-deoxy-alpha-D-mannose(2-)
1966	L-glutamate(1-)
1967	5,6,7,8-Tetrahydrofolate
1968	5-oxoprolinate
1969	Tyr-194 of apo-glycogenin protein (primer for glycogen synthesis)
1970	primed glycogenin (glycogenin-8[1,4-Glc])
1971	leukotriene C4(2-)
1972	L-glutamate(1-)
1973	Leukotriene D4
1974	leukotriene E4(1-)
1975	leukotriene F4
1976	L-serine
1977	3-Hydroxy-N6,N6,N6-trimethyl-L-lysine
1978	4-trimethylammoniobutanal
1979	3-Hydroxy-N6,N6,N6-trimethyl-L-lysine
1980	4-trimethylammoniobutanal
1981	GMP
1982	D-glucurono-6,3-lactone
1983	D-glucarate(2-)
1984	D-glucurono-6,3-lactone
1985	D-glucarate(2-)
1986	D-glucurono-6,3-lactone
1987	glycogen, structure 1 (glycogenin-11[1,4-Glc])
1988	glycogen, structure 2 (glycogenin-1,6-{7[1,4-Glc], 4[1,4-Glc]})
1989	heparan sulfate, degradation product 9
1990	D-glucuronate
1991	heparan sulfate, degradation product 10
1992	chondroitin sulfate A (GalNAc4S-GlcA), degradation product 2
1993	chondroitin sulfate A (GalNAc4S-GlcA), degradation product 3
1994	chondroitin sulfate C (GalNAc6S-GlcA), degradation product 2
1995	chondroitin sulfate C (GalNAc6S-GlcA), degradation product 3
1996	chondroitin sulfate D (GlcNAc6S-GlcA2S), degradation product 3
1997	chondroitin sulfate D (GlcNAc6S-GlcA2S), degradation product 4
1998	chondroitin sulfate E (GalNAc4,6diS-GlcA), degradation product 3
1999	chondroitin sulfate E (GalNAc4,6diS-GlcA), degradation product 4
[truncated: 3,064 more rows]

## Sheet: rxns
Rxn_ID	Rxns
1	10FTHF5GLUtl
2	10FTHF5GLUtm
3	10FTHF6GLUtl
4	10FTHF6GLUtm
5	10FTHF7GLUtl
6	10FTHF7GLUtm
7	10FTHFtl
8	10FTHFtm
9	11DOCRTSLtm
10	11DOCRTSLtr
11	11DOCRTSTRNtm
12	11DOCRTSTRNtr
13	13DAMPPOX
14	1a_24_25VITD2Hm
15	1a_24_25VITD3Hm
16	1a_25VITD2Hm
17	1a_25VITD3Hm
18	1MNCAMti
19	1PPDCRp
20	24_25DHVITD2t
21	24_25DHVITD2tm
22	24_25DHVITD3t
23	24_25DHVITD3tm
24	24_25VITD2Hm
25	24_25VITD3Hm
26	24NPHte
27	25HVITD2t
28	25HVITD2tin
29	25HVITD2tin_m
30	25HVITD2tm
31	25HVITD3t
32	25HVITD3tin
33	25HVITD3tin_m
34	25HVITD3tm
35	25VITD2Hm
36	25VITD3Hm
37	2AMACHYD
38	2AMACSULT
39	2AMADPTm
40	2DR1PP
41	2HBO
42	2HBt2
43	2HCO3_NAt
44	2MCITt
45	2OXOADOXm
46	2OXOADPTm
47	34DHOXPEGOX
48	34DHOXPEGt
49	34DHPHAMT
50	34DHPHEt
51	34DHPLACOX
52	34DHPLACOX_NADP_
53	34DHXMANDACOX
54	34DHXMANDACOX_NADP_
55	34HPLFM
56	34HPPOR
57	35CGMPtn
58	3AIBt
59	3AIBTm
60	3AIBtm
61	3DPHBH1
62	3DPHBH2
63	3DSPHR
64	3HAO
65	3HBCDm
66	3HBCOAHLm
67	3HKYNAKGAT
68	3HLYTCL
69	3HPCOAHYD
70	3HPPD
71	3HXKYNDCL
72	3HXKYNOXDA
73	3M4HDXPAC
74	3MLDAt
75	3MOBt2im
76	3MOPt2im
77	3MOX4HOXPGALDOX
78	3MOX4HOXPGALDOX_NADP_
79	3MOXTYROX
80	3NTD7l
81	3SALAASPm
82	3SALACBOXL
83	3SALAOX
84	3SALATAi
85	3SALATAim
86	3SPYRSP
87	3SPYRSPm
88	41R1H2MAE12BOOX
89	41R2A1H12BOOX
90	42A12BOOX
91	4ABUTtm
92	4HBZCOAFm
93	4HBZFm
94	4HDEBRISOQUINEte
95	4HGLSDm
96	4HOXPACDOX_NADP_
97	4MOPt2im
98	4MPTNLte
99	4MPTNLtm
100	4MPTNLtr
101	4MTOLBUTAMIDEte
102	4NPHSFte
103	4NPHSULT
104	4NPHte
105	4PYRDX
106	5ADTSTSTERONEGLCte
107	5ADTSTSTERONEGLCtr
108	5ADTSTSTERONESte
109	5ADTSTSTERONESULT
110	5ADTSTSTERONEte
111	5ADTSTSTERONEtr
112	5AOPtm
113	5DHFtl
114	5FTHFt2
115	5HLTDL
116	5HOMEPRAZOLEte
117	5HOXINDACTO2OX
118	5HOXINDACTOXm
119	5HOXINOXDA
120	5HTRPDOX
121	5HTRPVESSEC
122	5HXKYNDCL
123	5HXKYNOXDA
124	5MTHFt
125	5MTHFt2
126	5THFtl
127	5THFtm
128	6DHFtl
129	6DHFtm
130	6HTSTSTERONEte
131	6HTSTSTERONEtr
132	6THFtl
133	6THFtm
134	7DHCHSTEROLtr
135	7DHFtl
136	7DHFtm
137	7THFtl
138	7THFtm
139	A_MANASE
140	A_MANASEly
141	A4GALTc
142	A4GALTg
143	A4GNT1g
144	A4GNT2g
145	AACOAT
146	AACTOOR
147	AACTtm
148	AASAD3m
149	AATAi
150	ABO1g
151	ABO2g
152	ABO3g
153	ABO4g
154	ABO5g
155	ABO6g
156	ABO7g
157	ABO8g
158	ABO9g
159	ABTArm
160	ABTD
161	ABTti
162	ABUTD
163	ABUTt2r
164	ABUTt2rL
165	ABUTt4_2_r
166	ACACT10m
167	ACACT1r
168	ACACT1rm
169	ACACT1x
170	ACACt2
171	ACACt2m
172	ACACT4p
173	ACACT5p
174	ACACT6p
175	ACACT7p
176	ACACT8p
177	ACACT9p
178	ACACtx
179	ACALDt
180	ACALDtm
181	ACALDtr
182	ACALDtx
183	ACCOAC
184	ACCOACm
185	ACCOAgt
186	ACCOAL
187	ACCOALm
188	ACCOAtn
189	ACCOAtr
190	ACETONEt2
191	ACETONEt2m
192	ACGAGBSIDEtg
193	ACGAGBSIDEtl
194	ACGALFUCGALACGALFUC12GAL14ACGLCGALGLUSIDEte
195	ACGALFUCGALACGALFUC12GAL14ACGLCGALGLUSIDEtg
196	ACGALFUCGALACGALFUCGALACGLCGAL14ACGLCGALGLUSIDEte
197	ACGALFUCGALACGALFUCGALACGLCGAL14ACGLCGALGLUSIDEtg
198	ACGALK
199	ACGALK2
200	ACGALtlg
201	ACGALtly
202	ACGAM2E
203	ACGAM6PSi
204	ACGAMK
205	ACGAMPM
206	ACGAMtly
207	ACGBGBSIDEtg
208	ACGBGBSIDEtl
209	ACGPID
210	ACGSm
211	ACHEe
212	ACHtn
213	ACHVESSEC
214	ACITL
215	ACN13ACNGALGBSIDEte
216	ACN13ACNGALGBSIDEtg
217	ACN23ACNGALGBSIDEte
218	ACN23ACNGALGBSIDEtg
219	ACNACNGAL14ACGLCGALGLUSIDEte
220	ACNACNGAL14ACGLCGALGLUSIDEtg
221	ACNACNGALGBSIDEte
222	ACNACNGALGBSIDEtg
223	ACNAM9PL
224	ACNAM9PL2
225	ACNAMlt
226	ACNAMPH
227	ACNAMtn
228	ACNGALACGLCGAL14ACGLCGALGLUSIDEte
229	ACNGALACGLCGAL14ACGLCGALGLUSIDEtg
230	ACNMLr
231	ACOAD10m
232	ACOAD1fm
233	ACOAD8m
234	ACOAD9m
235	ACOAHi
236	ACOAO7p
237	ACOATA
238	ACODA
239	ACONT
240	ACONTm
241	ACOX22x
242	ACOX2x
243	ACP1_FMN_
244	ACRNtm
245	ACS
246	ACS2
247	ACSm
248	ACSOMT
249	ACSRTNMT
250	ACt2m
251	ACt2r
252	ACtg
253	ACTLMO
254	ACTNMO
255	ACYP
256	ADA
257	ADAe
258	ADCim
259	ADEt
260	ADEtl
261	ADHAPtx
262	ADK1
263	ADK1m
264	ADK3
265	ADK3m
266	ADKd
267	ADMDC
268	ADNCYC
269	ADNK1
270	ADNK1m
271	ADNt
272	ADNt4
273	ADNtl
274	ADNtm
275	ADPGLC
276	ADPMAN
277	ADPRDP
278	ADPRDPm
279	ADPRIBt
280	ADPT
281	ADPtx
282	ADRNCOAtx
283	ADRNCPT1
284	ADRNCPT2
285	ADRNCRNt
286	ADRNLPVESSEC
287	ADRNt
288	ADSELK
289	ADSK
290	ADSL1
291	ADSL2
292	ADSS
293	AFLATOXINte
294	AG13T10g
295	AG13T11g
296	AG13T12g
297	AG13T13g
298	AG13T14g
299	AG13T15g
300	AG13T16g
301	AG13T17g
302	AG13T18g
303	AG13T1g
304	AG13T2g
305	AG13T3g
306	AG13T4g
307	AG13T5g
308	AG13T6g
309	AG13T7g
310	AG13T8g
311	AG13T9g
312	AGDC
313	AGLPC
314	AGLPED
315	AGLPET
316	AGLPH
317	AGLPR
318	AGLPT
319	AGMTm
320	AGPAT1
321	AGPex
322	AGPRim
323	AGPSx
324	AGTim
325	AGTix
326	AHANDROSTANGLCte
327	AHANDROSTANGLCtr
328	AHC
329	AHCYStn
330	AHCYStr
331	AHEXASE2ly
332	AHEXASEly
333	AICART
334	AIRCr
335	AK2LGCHOLt
336	AKGDm
337	AKGMALtm
338	AKGt4_3
339	AKGtp
340	AKR1C1
341	AKR1C41
342	AKR1C42
343	AKR1D
344	AKR1D2
345	ALAASNNaEx
346	ALACYSNaEx
347	ALADGLNexR
348	ALADGLYexR
349	ALAGLNexR
350	ALAGLNNaEx
351	ALAGLYexR
352	ALAR
353	ALASERNaEx
354	ALASm
355	ALAt2r
356	ALAt2rL
357	ALAt4
358	ALATA_L
359	ALATHRNaEx
360	ALAtN1
361	ALCD1
362	ALCD21_D
363	ALCD21_L
364	ALCD22_D
365	ALCD22_L
366	ALCD2if
367	ALCD2yf
368	ALDD20x
369	ALDD20xm
370	ALDD21
371	ALDD2x
372	ALDD2xm
373	ALDD2y
374	ALDSTRNte
375	ALDSTRNtm
376	ALKP
377	ALOX12
378	ALOX12R
379	ALOX15
380	ALOX5
381	ALOX52
382	ALR2
383	ALR3
384	AMACR2p
385	AMACR2r
386	AMACRp
387	AMACRr
388	AMANK
389	AMCOXO
390	AMETr
391	AMETt2m
392	AMETtn
393	AMPDA
394	AMPTASECG
395	AMPTASECGe
396	AMPtp
397	AMPtr
398	AMY1e
399	AMY2e
400	ANDRSTRNGLCte
401	ANDRSTRNGLCtr
402	ANDRSTRNte
403	ANDRSTRNtr
404	ANTIPYRENEte
405	AOBUTDsm
406	AP4AH1
407	APAT2rm
408	APNNOXte
409	APOCF
410	APOCFm
411	APOC_LYS_BTNP
412	APOC_LYS_BTNPm
413	APPNNte
414	APRGSTRNte
415	APRTO2
416	AQCOBALt
417	ARAB_Lt
418	ARABR
419	ARACHCOAtx
420	ARACHCPT1
421	ARACHCPT2
422	ARACHCRNt
423	ARACHDCOAtx
424	ARACHDt2
425	ARACHDtr
426	ARACHt
427	ARGDCm
428	ARGLYSex
429	ARGN
430	ARGNm
431	ARGSL
432	ARGSS
433	ARGt4
434	ARGtiDF
435	ARGtm
436	ARSA
437	ARTCOAL1
438	ARTCOAL2
439	ARTCOAL3
440	R_group_phosphotase_1
441	R_group_phosphotase_2
442	R_group_phosphotase_3
443	ARTFR11
444	ARTFR12
445	ARTFR13
446	ARTFR202
447	ARTFR203
448	ARTFR204
449	ARTFR205
450	ARTFR206
451	ARTFR207
452	ARTFR208
453	ARTFR209
454	ARTFR210
455	ARTFR211
456	ARTFR212
457	ARTFR213
458	ARTFR31
459	ARTFR32
460	ARTFR33
461	ARTFR34
462	ARTFR41
463	ARTFR42
464	ARTFR43
465	ARTFR44
466	ARTFR45
467	ARTFR46
468	ARTFR51
469	ARTFR52
470	ARTFR53
471	ARTFR54
472	ARTFR55
473	ARTFR56
474	ARTFR57
475	ARTFR61
476	ARTPLM1
477	ARTPLM1m
478	ARTPLM2
479	ARTPLM2m
480	ARTPLM3
481	ARTPLM3m
482	ASAH1
483	ASCBOX
484	ASCBt
485	ASCBt4
486	ASNALANaEx
487	ASNCYSNaEx
488	ASNGLNNaEx
489	ASNNm
490	ASNS1
491	ASNSERNaEx
492	ASNt4
493	ASNTHRNaEx
494	ASNtm
495	ASNtN1
496	Asn_X_Ser_Thrtr
497	ASP1DC
498	ASPCTr
499	ASPDt6
500	ASPDxt
501	ASPGLUm
502	ASPNATm
503	ASPt6
504	ASPTA
505	ASPTAm
506	ATP1ter
507	ATP2ter
508	ATPasel
509	ATPH1e
510	ATPH2e
511	ATPS4m
512	ATPtm
513	ATPtn
514	ATPtx
515	AVITE1t
516	AVITE2t
517	B_MANNASEly
518	B3GALT3g
519	B3GALT41g
520	B3GALT42g
521	B3GALT43g
522	B3GALT44g
523	B3GALT5g
524	B3GALTg
525	B3GNT11g
526	B3GNT12g
527	B3GNT310g
528	B3GNT311g
529	B3GNT312g
530	B3GNT313g
531	B3GNT314g
532	B3GNT315g
533	B3GNT31g
534	B3GNT32g
535	B3GNT33g
536	B3GNT34g
537	B3GNT35g
538	B3GNT36g
539	B3GNT37g
540	B3GNT39g
541	B3GNT51g
542	BAAT1x
543	BAAT2x
544	BAAT3x
545	BAAT4x
546	BACCL
547	BACCLm
548	BALAtmr
549	BALAVECSEC
550	BAMPPALDOX
551	BAMPPALDOXm
552	BBHOX
553	BCDO
554	BDG2HCGHD
555	BDHm
556	BDMT_L
557	BDMT_U
558	BETALDHxm
559	BHBt
560	BHBtm
561	BHMT
562	BILDGLCURt
563	BILDGLCURte
564	BILDGLCURtr
565	BILGLCURt
566	BILGLCURte
567	BILGLCURtr
568	BILIRED
569	BILIRUBt2
570	BILIRUBtr
571	BIOCYTtn
572	BMTer_L
573	BMTer_U
574	BPNT
575	BPNT2
576	BTND1
577	BTND1n
578	BTNDe
579	BTNDm
580	BTNPL
581	BTNPLm
582	BTNt2
583	BTNt2m
584	BTNt3i
585	BTNt4i
586	BTNtn
587	BUP2
588	BUTt2m
589	BUTt2r
590	BVITEt
591	BZt
592	BZtr
593	C14STRr
594	C160CPT1
595	C160CPT2
596	C160CRNt
597	C161CPT1
598	C161CPT12
599	C161CPT2
600	C161CPT22
601	C161CRN2t
602	C161CRNt
603	C180CPT1
604	C180CPT2
605	C180CRNt
606	C181CPT1
607	C181CPT2
608	C181CRNt
609	C204CPT1
610	C204CPT2
611	C204CRNt
612	C226COAtx
613	C226CPT1
614	C226CPT2
615	C226CRNt
616	C2M26DCOAHLm
617	C2M26DCOAHLx
618	C3STDH1Pr
619	C3STDH1r
620	C3STKR2r
621	C4STMO1r
622	C4STMO2Pr
623	C4STMO2r
624	CAATPS
625	CAMPt
626	CAROtr
627	CARVEOLte
628	CAT2p
629	CAt7r
630	CATm
631	CATp
632	CBL2OR
633	CBL2tm
634	CBLATm
635	CBPPer
636	CBPS
637	CBPSam
638	CBPter
639	CBR1
640	CBR2
641	CCA_D3t
642	CCA_D3tm
643	CDIPTr
644	CDPDAGtm
645	CDS
646	CDSm
647	CEPTC
648	CEPTE
649	CERK
650	CERT1gt
651	CERT1rt
652	CERT2gt
653	CERT2rt
654	CGLYt3_2_
655	CGMPt
656	CH25H
657	CHAT
658	CHATn
659	CHLP
660	CHLPCTD
661	CHLtm
662	CHOLATEt
663	CHOLATEt2
664	CHOLATEt3
665	CHOLD2m
666	CHOLK
667	CHOLPtg
668	CHOLPtl
669	CHOLt4
670	CHOLtg
671	CHOLtn
672	CHOLtr
673	CHOLtu
674	CHSTEROLSULT
675	CHSTEROLt
676	CHSTEROLt1
677	CHSTEROLt2
678	CHSTEROLt3
679	CHSTEROLtg
680	CHTNASE
681	CHTNASEe
682	CITL
683	CITMCOAHm
684	CITMCOALm
685	CITRtm
686	CITt4_2
687	CITtam
688	CITtbm
689	CK
690	CKc
691	CLFORtex
692	CLHCO3tex2
693	CLI2tex
694	CLOHtex2
695	CLOXAtex2
696	CLPNDCOAtx
697	CLPNDCPT1
698	CLPNDCPT2
699	CLPNDCRNt
700	CLPNDt
701	CLS_hs
702	CMPACNAtg
703	CMPACNAtn
704	CMPSAS
705	CMPSASn
706	CO2t
707	CO2ter
708	CO2tg
709	CO2tm
710	CO2tn
711	CO2tp
712	COAtg
713	COAtl
714	COAtm
715	COAtn
716	COAtp
717	COAtr
718	COKECBESr
719	COQ3m
720	COQ5m
721	COQ6m
722	COQ7m
723	CORE2GTg
724	CORE3GTg
725	CORE4GTg
726	CORE5GTg
727	CORE6GTg
728	CORE7GTg
729	CORE8GTg
730	COt
731	COUCOAFm
732	COUMARINte
733	CPCTDTX
734	CPPPGO
735	CREATt4_2_r
736	CREATtmdiffir
737	CRMPte
738	CRNCAR3tp
739	CRNCARtp
740	CRNt
741	CRNtHa
742	CRNtim
743	CRNtuNa
744	CRNtx
745	CRTNsyn
746	CRTSLt
747	CRTSLtm
748	CRTSLtr
749	CRTSTRNt
750	CRTSTRNtm
751	CRTSTRNtr
752	CRVNCtr
753	CSAPASEly
754	CSBPASEly
755	CSCPASEly
756	CSDPASEly
757	CSEPASEly
758	CSm
759	CSNAT2m
760	CSNAT2x
761	CSNAT3x
762	CSNATer
763	CSNATm
764	CSNATp
765	CSNATr
766	CSND
767	CSNt
768	CSPG_At
769	CSPG_Atly
770	CSPG_Bt
771	CSPG_Btly
772	CSPG_Ct
773	CSPG_Ctly
774	CSPG_Dt
775	CSPG_Dtly
776	CSPG_Et
777	CSPG_Etly
778	CTPS1
779	CTPS2
780	CTPtn
781	CYANt
782	CYANtm
783	CYOOm2
784	CYOR_u10m
785	CYSALANaEx
786	CYSASNNaEx
787	CYSGLNNaEx
788	CYSGLTH
789	CYSGLUexR
790	CYSGLYexR
791	CYSLYSL
792	CYSO
793	CYSSERNaEx
794	CYSt4
795	CYSTA
796	CYSTAm
797	CYStec
798	CYSTGL
799	CYSTGLUex
800	CYSTHRNaEx
801	CYSTS
802	CYSTSERex
803	CYTD
804	CYTDK1
805	CYTDK2m
806	CYTDn
807	CYTDt
808	CYTDt4
809	CYTDtl
810	CYTDtm
811	CYTDtn
812	CYTK1
813	CYTK10
814	CYTK10n
815	CYTK11
816	CYTK11n
817	CYTK12
818	CYTK12n
819	CYTK13
820	CYTK13n
821	CYTK14
822	CYTK14n
823	CYTK1m
824	CYTK1n
825	CYTK2
826	CYTK2n
827	CYTK3
828	CYTK3n
829	CYTK4
830	CYTK4n
831	CYTK5
832	CYTK5n
833	CYTK6
834	CYTK6n
835	CYTK7
836	CYTK7n
837	CYTK8
838	CYTK8n
839	CYTK9
840	CYTK9n
841	D_3AIBt
842	D3AIBTm
843	DADA
844	DADAe
845	DADNK
846	DADNt4
847	DAG_HSter
848	DAGK_hs
849	DAGKn_hs
850	DAGt
851	DALAOXx
852	DALAt2r
853	DALAt2rL
854	DALAxt
855	DARGOp
856	DASCBH
857	DASCBR
858	DASPO1p
859	DATPtn
860	DCIm
861	DCK1m
862	DCK1n
863	DCK2n
864	DCMPDA
865	DCSPTN1COAtx
866	DCSPTN1CPT1
867	DCSPTN1CPT2
868	DCSPTN1CRNt
869	DCSPTN1t
870	DCT
871	DCTPtn
872	DCYTD
873	DCYTDn
874	DCYTt
875	DDPGAm
876	DEBRISOQUINEt
877	DECDPtm
878	DEDOLP1_L
879	DEDOLP1_U
880	DEDOLP2_L
881	DEDOLP2_U
882	DEDOLR_L
883	DEDOLR_U
884	DESAT16_2
885	DESAT18_10
886	DESAT18_3
887	DESAT18_4
888	DESAT18_5
889	DESAT18_6
890	DESAT18_7
891	DESAT18_8
892	DESAT18_9
893	DESAT20_1
894	DESAT20_2
895	DESAT22_1p
896	DESAT22_2p
897	DESAT24_1
898	DGAT
899	DGCHOLte
900	DGCHOLtx
901	DGK1
902	DGK2m
903	DGNSKm
904	DGSNt
905	DGSNtm
906	DGTPtn
907	DGULND
908	DHAAt1r
909	DHAPA
910	DHAPAx
911	DHCHOLESTANATEtm
912	DHCR241r
913	DHCR242r
914	DHCR243r
915	DHCR71r
916	DHCR72r
917	DHCRD1
918	DHCRD2
919	DHDPBMTm
920	DHEASt
921	DHEAStr
922	DHEASULT
923	DHEAtr
924	DHFR
925	DHFtl
926	DHFtm
927	DHORD9
928	DHORTS
929	DHPM1
930	DHPM2
931	DHPR
932	DHPR2
933	DIDPtn
934	DIGALSGALSIDEte
935	DIGALSGALSIDEtg
936	DIGALSIDEtg
937	DIGALSIDEtl
938	DINt
939	DITPtn
940	DKMPPD
941	D_LACt2
942	D_LACtm
943	DLNLCGCPT1
944	DLNLCGCPT2
945	DLNLCGCRNt
946	DLNLCGt
947	DM_13_cis_oretn_n_
948	DM_13_cis_retn_n_
949	DM_Asn_X_Ser_Thr_ly_
950	DM_atp_c_
951	DM_avite1_c_
952	DM_avite2_c_
953	DM_bvite_c_
954	DM_core5_g_
955	DM_core7_g_
956	DM_core8_g_
957	DM_datp_m_
958	DM_datp_n_
959	DM_dctp_m_
960	DM_dctp_n_
961	DM_dem2emgacpail_prot_hs_r_
962	DM_dgpi_prot_hs_r_
963	DM_dgtp_m_
964	DM_dgtp_n_
965	DM_dsT_antigen_g_
966	DM_dttp_m_
967	DM_dttp_n_
968	DM_ethamp_r_
969	DM_gncore2_g_
970	DM_gpi_sig_er_
971	DM_hretn_n_
972	DM_kdn_c_
973	DM_m_em_3gacpail_prot_hs_r_
974	DM_melanin_c_
975	DM_mem2emgacpail_prot_hs_r_
976	DM_n5m2masn_g_
977	DM_oretn_n_
978	DM_Ser_Thr_ly_
979	DM_Ser_Gly_Ala_X_Gly_ly_
980	DM_sprm_c_
981	DM_sTn_antigen_g_
982	DM_T_antigen_g_
983	DM_yvite_c_
984	DMANTIPYRINEte
985	DMATT
986	DMATTx
987	DMGDHm
988	DMGtm
989	DMHPTCRNCPT1
990	DMHPTCRNCPT2
991	DMHPTCRNt
992	DMHPTCRNte
993	DMNONCOACRNCPT1
994	DMNONCRNCPT2
995	DMNONCRNt
996	DNADtn
997	DNAMTn
998	DNAMTSEn
999	DNDPt10m
1000	DNDPt11m
1001	DNDPt12m
1002	DNDPt13m
1003	DNDPt14m
1004	DNDPt15m
1005	DNDPt16m
1006	DNDPt17m
1007	DNDPt18m
1008	DNDPt19m
1009	DNDPt1m
1010	DNDPt20m
1011	DNDPt21m
1012	DNDPt22m
1013	DNDPt23m
1014	DNDPt24m
1015	DNDPt25m
1016	DNDPt26m
1017	DNDPt27m
1018	DNDPt28m
1019	DNDPt29m
1020	DNDPt2m
1021	DNDPt30m
1022	DNDPt31m
1023	DNDPt32m
1024	DNDPt33m
1025	DNDPt34m
1026	DNDPt35m
1027	DNDPt36m
1028	DNDPt37m
1029	DNDPt38m
1030	DNDPt39m
1031	DNDPt3m
1032	DNDPt40m
1033	DNDPt41m
1034	DNDPt42m
1035	DNDPt43m
1036	DNDPt44m
1037	DNDPt45m
1038	DNDPt46m
1039	DNDPt47m
1040	DNDPt48m
1041	DNDPt49m
1042	DNDPt4m
1043	DNDPt50m
1044	DNDPt51m
1045	DNDPt52m
1046	DNDPt53m
1047	DNDPt54m
1048	DNDPt55m
1049	DNDPt56m
1050	DNDPt57m
1051	DNDPt58m
1052	DNDPt59m
1053	DNDPt5m
1054	DNDPt60m
1055	DNDPt61m
1056	DNDPt62m
1057	DNDPt63m
1058	DNDPt6m
1059	DNDPt7m
1060	DNDPt8m
1061	DNDPt9m
1062	DOGULND1
1063	DOGULND2
1064	DOGULNO1
1065	DOGULNO2
1066	DOLASNT_Ler
1067	DOLASNT_Uer
1068	DOLDPP_Ler
1069	DOLDPP_Uer
1070	DOLGLCP_Lter
1071	DOLGLCP_Uter
1072	DOLGPP_Ler
1073	DOLGPP_Uer
1074	DOLICHOL_Lter
1075	DOLICHOL_Uter
1076	DOLK_L
1077	DOLK_U
1078	DOLMANP_Lter
1079	DOLMANP_Uter
1080	DOLP_Lter
1081	DOLP_Uter
1082	DOLPGT1_Ler
1083	DOLPGT1_Uer
1084	DOLPGT2_Ler
1085	DOLPGT2_Uer
1086	DOLPGT3_Ler
1087	DOLPGT3_Uer
1088	DOLPH_Ler
1089	DOLPH_Uer
1090	DOLPMT_L
1091	DOLPMT_U
1092	DOLPMT1_Ler
1093	DOLPMT1_Uer
1094	DOLPMT2_Ler
1095	DOLPMT2_Uer
1096	DOLPMT3_Ler
1097	DOLPMT3_Uer
1098	DOLPMT4_Ler
1099	DOLPMT4_Uer
1100	DOPABMO
1101	DOPACHRMISO
1102	DOPAMT
1103	DOPAQNISO1
1104	DOPASFt
1105	DOPASULT
1106	DOPAt4_2_r
1107	DOPAtu
1108	DOPAVESSEC
1109	DORNOp
1110	DPCOAK
1111	DPCOAtl
1112	DPGase
1113	DPGM
1114	DPHMBDCm
1115	DPMVDx
1116	DPPS
1117	DPROOp
1118	DRBK
1119	DRIBt
1120	DRPA
1121	DSAT
1122	DTDPtn
1123	DTMPK
1124	DTTPtn
1125	DUDPtn
1126	DUMPtn
1127	DURAD
1128	DURAD2
1129	DURIK1
1130	DURIK1m
1131	DURIPP
1132	DURIt
1133	DURItn
1134	DUTPDPm
1135	DUTPDPn
1136	EAFLATOXINte
1137	EBASTINEOHte
1138	EBASTINEOHtr
1139	EBASTINEte
1140	EBASTINEtr
1141	EBP1r
1142	EBP2r
1143	ECGISOr
1144	ECOAH12m
1145	ECOAH1m
1146	ECOAH1x
1147	ECOAH9m
1148	EGMESTr
1149	EHGLAT
1150	EHGLAT2m
1151	EHGLATm
1152	EICOSTETCPT1
1153	EICOSTETCPT2
1154	EICOSTETCRNt
1155	EICOSTETt
1156	ELAIDCPT1
1157	ELAIDCPT2
1158	ELAIDCRNt
1159	ELAIDt
1160	ENGASE
1161	ENGASE2
1162	ENGASE2ly
1163	ENGASE3ly
1164	ENGASEly
1165	ENMAN1g
1166	ENMAN2g
1167	ENMAN3g
1168	ENMAN4g
1169	ENMAN5g
1170	ENMAN6g
1171	ENO
1172	EPCTX
1173	ESTRADIOLGLCt
1174	ESTRADIOLGLCt2
1175	ESTRADIOLGLCtr
1176	ESTRADIOLt
1177	ESTRADIOLtr
1178	ESTRIOLGLCte
1179	ESTRIOLGLCtr
1180	ESTRIOLtr
1181	ESTRONEGLCt
1182	ESTRONEGLCtr
1183	ESTRONESt
1184	ESTRONESt2
1185	ESTRONEtr
1186	ESTSULT
1187	ETF
1188	ETFQO
1189	ETHAK
1190	ETHP
1191	ETOHMO
1192	ETOHt
1193	ETOHtx
1194	EX_10fthf(e)
1195	EX_10fthf5glu(e)
1196	EX_10fthf6glu(e)
1197	EX_10fthf7glu(e)
1198	EX_11_cis_retfa(e)
1199	EX_13_cis_retnglc(e)
1200	EX_1glyc_hs(e)
1201	EX_1mncam(e)
1202	EX_2425dhvitd2(e)
1203	EX_2425dhvitd3(e)
1204	EX_24nph(e)
1205	EX_25hvitd2(e)
1206	EX_25hvitd3(e)
1207	EX_2hb(e)
1208	EX_2mcit(e)
1209	EX_34dhoxpeg(e)
1210	EX_34dhphe(e)
1211	EX_35cgmp(e)
1212	EX_3aib(e)
1213	EX_3aib_D(e)
1214	EX_3mlda(e)
1215	EX_4abut(e)
1216	EX_4hdebrisoquine(e)
1217	EX_4hphac(e)
1218	EX_4mptnl(e)
1219	EX_4mtolbutamide(e)
1220	EX_4nph(e)
1221	EX_4nphsf(e)
1222	EX_4pyrdx(e)
1223	EX_5adtststerone(e)
1224	EX_5adtststeroneglc(e)
1225	EX_5adtststerones(e)
1226	EX_5dhf(e)
1227	EX_5fthf(e)
1228	EX_5homeprazole(e)
1229	EX_5htrp(e)
1230	EX_5mthf(e)
1231	EX_5thf(e)
1232	EX_6dhf(e)
1233	EX_6htststerone(e)
1234	EX_6thf(e)
1235	EX_7dhf(e)
1236	EX_7thf(e)
1237	EX_9_cis_retfa(e)
1238	EX_abt(e)
1239	EX_ac(e)
1240	EX_acac(e)
1241	EX_acald(e)
1242	EX_acetone(e)
1243	EX_acgalfucgalacgalfuc12gal14acglcgalgluside_hs(e)
1244	EX_acgalfucgalacgalfucgalacglcgal14acglcgalgluside_hs(e)
1245	EX_acgam(e)
1246	EX_ach(e)
1247	EX_acn13acngalgbside_hs(e)
1248	EX_acn23acngalgbside_hs(e)
1249	EX_acnacngal14acglcgalgluside_hs(e)
1250	EX_acnacngalgbside_hs(e)
1251	EX_acngalacglcgal14acglcgalgluside_hs(e)
1252	EX_ade(e)
1253	EX_adn(e)
1254	EX_adp
1255	EX_adprbp(e)
1256	EX_adprib(e)
1257	EX_adrn(e)
1258	EX_adrnl(e)
1259	EX_aflatoxin(e)
1260	EX_ahandrostanglc(e)
1261	EX_ak2lgchol_hs(e)
1262	EX_akg(e)
1263	EX_ala_B(e)
1264	EX_ala_D(e)
1265	EX_ala_L(e)
1266	EX_aldstrn(e)
1267	EX_amp(e)
1268	EX_andrstrn(e)
1269	EX_andrstrnglc(e)
1270	EX_antipyrene(e)
1271	EX_apnnox(e)
1272	EX_appnn(e)
1273	EX_aprgstrn(e)
1274	EX_aqcobal(e)
1275	EX_arab_L(e)
1276	EX_arach(e)
1277	EX_arachd(e)
1278	EX_arg_L(e)
1279	EX_ascb_L(e)
1280	EX_asn_L(e)
1281	EX_asp_D(e)
1282	EX_asp_L(e)
1283	EX_atp(e)
1284	EX_avite1(e)
1285	EX_avite2(e)
1286	EX_bhb(e)
1287	EX_bildglcur(e)
1288	EX_bilglcur(e)
1289	EX_bilirub(e)
1290	EX_biocyt(e)
1291	EX_btn(e)
1292	EX_but(e)
1293	EX_bvite(e)
1294	EX_bz(e)
1295	EX_ca2(e)
1296	EX_camp(e)
1297	EX_caro(e)
1298	EX_carveol(e)
1299	EX_cca_d3(e)
1300	EX_cgly(e)
1301	EX_chol(e)
1302	EX_cholate(e)
1303	EX_chsterol(e)
1304	EX_chtn(e)
1305	EX_cit(e)
1306	EX_cl(e)
1307	EX_CLPND(e)
1308	EX_cmp(e)
1309	EX_co(e)
1310	EX_co2(e)
1311	EX_coumarin(e)
1312	EX_creat(e)
1313	EX_crmp_hs(e)
1314	EX_crn(e)
1315	EX_crtsl(e)
1316	EX_crtstrn(e)
1317	EX_crvnc(e)
1318	EX_csn(e)
1319	EX_cspg_a(e)
1320	EX_cspg_b(e)
1321	EX_cspg_c(e)
1322	EX_cspg_d(e)
1323	EX_cspg_e(e)
1324	EX_cyan(e)
1325	EX_cys_L(e)
1326	EX_cytd(e)
1327	EX_dad_2(e)
1328	EX_dag_hs(e)
1329	EX_dcsptn1(e)
1330	EX_dcyt(e)
1331	EX_debrisoquine(e)
1332	EX_dgchol(e)
1333	EX_dgsn(e)
1334	EX_dhdascb(e)
1335	EX_dheas(e)
1336	EX_dhf(e)
1337	EX_digalsgalside_hs(e)
1338	EX_din(e)
1339	EX_dlnlcg(e)
1340	EX_dmantipyrine(e)
1341	EX_dmhptcrn(e)
1342	EX_dopa(e)
1343	EX_dopasf(e)
1344	EX_drib(e)
1345	EX_duri(e)
1346	EX_eaflatoxin(e)
1347	EX_ebastine(e)
1348	EX_ebastineoh(e)
1349	EX_eicostet(e)
1350	EX_elaid(e)
1351	EX_estradiol(e)
1352	EX_estradiolglc(e)
1353	EX_estriolglc(e)
1354	EX_estroneglc(e)
1355	EX_estrones(e)
1356	EX_etoh(e)
1357	EX_fe2(e)
1358	EX_fe3(e)
1359	EX_fol(e)
1360	EX_for(e)
1361	EX_fru(e)
1362	EX_fuc13galacglcgal14acglcgalgluside_hs(e)
1363	EX_fuc14galacglcgalgluside_hs(e)
1364	EX_fucacgalfucgalacglcgalgluside_hs(e)
1365	EX_fucacngal14acglcgalgluside_hs(e)
1366	EX_fucacngalacglcgalgluside_hs(e)
1367	EX_fucfuc12gal14acglcgalgluside_hs(e)
1368	EX_fucfuc132galacglcgal14acglcgalgluside_hs(e)
1369	EX_fucfucfucgalacglc13galacglcgal14acglcgalgluside_hs(e)
1370	EX_fucfucfucgalacglcgal14acglcgalgluside_hs(e)
1371	EX_fucfucgalacglcgalgluside_hs(e)
1372	EX_fucgal14acglcgalgluside_hs(e)
1373	EX_fucgalfucgalacglcgalgluside_hs(e)
1374	EX_fucgalgbside_hs(e)
1375	EX_fuc_L(e)
1376	EX_gal(e)
1377	EX_galacglcgalgbside_hs(e)
1378	EX_galfuc12gal14acglcgalgluside_hs(e)
1379	EX_galfucgalacglcgal14acglcgalgluside_hs(e)
1380	EX_galgalfucfucgalacglcgalacglcgal14acglcgalgluside_hs(e)
1381	EX_galgalgalthcrm_hs(e)
1382	EX_gam(e)
1383	EX_gbside_hs(e)
1384	EX_gchola(e)
1385	EX_gd1b2_hs(e)
1386	EX_gd1c_hs(e)
1387	EX_gdp(e)
1388	EX_glc(e)
1389	EX_gln_L(e)
1390	EX_gluala(e)
1391	EX_glu_L(e)
1392	EX_gly(e)
1393	EX_glyb(e)
1394	EX_glyc(e)
1395	EX_glyc_S(e)
1396	EX_glygn2(e)
1397	EX_glygn4(e)
1398	EX_glygn5(e)
1399	EX_gmp(e)
1400	EX_gp1c_hs(e)
1401	EX_gp1calpha_hs(e)
1402	EX_gq1b_hs(e)
1403	EX_gq1balpha_hs(e)
1404	EX_gsn(e)
1405	EX_gt1a_hs(e)
1406	EX_gthox(e)
1407	EX_gthrd(e)
1408	EX_gtp(e)
1409	EX_gua(e)
1410	EX_h(e)
1411	EX_h2o(e)
1412	EX_h2o2(e)
1413	EX_ha(e)
1414	EX_ha_pre1(e)
1415	EX_hco3(e)
1416	EX_hcoumarin(e)
1417	EX_hdca(e)
1418	EX_hdcea(e)
1419	EX_hestratriol(e)
1420	EX_hexc(e)
1421	EX_his_L(e)
1422	EX_hista(e)
1423	EX_hom_L(e)
1424	EX_hpdca(e)
1425	EX_hspg(e)
1426	EX_htaxol(e)
1427	EX_hxan(e)
1428	EX_i(e)
1429	EX_idp(e)
1430	EX_ile_L(e)
1431	EX_imp(e)
1432	EX_inost(e)
1433	EX_ins(e)
1434	EX_k(e)
1435	EX_ksi(e)
1436	EX_ksi_deg1(e)
1437	EX_ksii_core2(e)
1438	EX_ksii_core4(e)
1439	EX_lac_D(e)
1440	EX_lac_L(e)
1441	EX_lcts(e)
1442	EX_Lcystin(e)
1443	EX_leuktrA4(e)
1444	EX_leuktrB4(e)
1445	EX_leuktrC4(e)
1446	EX_leuktrD4(e)
1447	EX_leuktrE4(e)
1448	EX_leuktrF4(e)
1449	EX_leu_L(e)
1450	EX_lgnc(e)
1451	EX_limnen(e)
1452	EX_lipoate(e)
1453	EX_lneldc(e)
1454	EX_lnlc(e)
1455	EX_lnlnca(e)
1456	EX_lnlncg(e)
1457	EX_lpchol_hs(e)
1458	EX_lys_L(e)
1459	EX_mag_hs(e)
1460	EX_malt(e)
1461	EX_malttr(e)
1462	EX_man(e)
1463	EX_meoh(e)
1464	EX_mepi(e)
1465	EX_mercplaccys(e)
1466	EX_met_L(e)
1467	EX_mthgxl(e)
1468	EX_n2m2nmasn(e)
1469	EX_na1(e)
1470	EX_nac(e)
1471	EX_nad(e)
1472	EX_nadp(e)
1473	EX_ncam(e)
1474	EX_nh4(e)
1475	EX_nifedipine(e)
1476	EX_no(e)
1477	EX_npthl(e)
1478	EX_nrpphr(e)
1479	EX_nrpphrsf(e)
1480	EX_nrvnc(e)
1481	EX_o2(e)
1482	EX_o2s(e)
1483	EX_oagd3_hs(e)
1484	EX_oagt3_hs(e)
1485	EX_ocdca(e)
1486	EX_ocdcea(e)
1487	EX_octa(e)
1488	EX_omeprazole(e)
1489	EX_onpthl(e)
1490	EX_orn(e)
1491	EX_oxa(e)
1492	EX_paf_hs(e)
1493	EX_pchol_hs(e)
1494	EX_pe_hs(e)
1495	EX_peplys(e)
1496	EX_perillyl(e)
1497	EX_pglyc_hs(e)
1498	EX_pheacgln(e)
1499	EX_phe_L(e)
1500	EX_pheme(e)
1501	EX_phyQ(e)
1502	EX_phyt(e)
1503	EX_pi(e)
1504	EX_pnto_R(e)
1505	EX_ppa(e)
1506	EX_prgstrn(e)
1507	EX_pro_D(e)
1508	EX_pro_L(e)
1509	EX_prostgd2(e)
1510	EX_prostge1(e)
1511	EX_prostge2(e)
1512	EX_prostgf2(e)
1513	EX_ps_hs(e)
1514	EX_ptdca(e)
1515	EX_pydam(e)
1516	EX_pydx(e)
1517	EX_pydxn(e)
1518	EX_pyr(e)
1519	EX_rbt(e)
1520	EX_retfa(e)
1521	EX_retinol(e)
1522	EX_retinol_9_cis(e)
1523	EX_retinol_cis_11(e)
1524	EX_retn(e)
1525	EX_retnglc(e)
1526	EX_rib_D(e)
1527	EX_ribflv(e)
1528	EX_Rtotal(e)
1529	EX_Rtotal2(e)
1530	EX_Rtotal3(e)
1531	EX_s2l2fn2m2masn(e)
1532	EX_s2l2n2m2masn(e)
1533	EX_sarcs(e)
1534	EX_sel(e)
1535	EX_ser_D(e)
1536	EX_ser_L(e)
1537	EX_sl_L(e)
1538	EX_so4(e)
1539	EX_spc_hs(e)
1540	EX_sph1p(e)
1541	EX_sphs1p(e)
1542	EX_srtn(e)
1543	EX_strch1(e)
1544	EX_strch2(e)
1545	EX_strdnc(e)
1546	EX_succ(e)
1547	EX_sucr(e)
1548	EX_tag_hs(e)
1549	EX_tagat_D(e)
1550	EX_taur(e)
1551	EX_taxol(e)
1552	EX_tchola(e)
1553	EX_tcynt(e)
1554	EX_tdchola(e)
1555	EX_tethex3(e)
1556	EX_tetpent3(e)
1557	EX_tetpent6(e)
1558	EX_tettet6(e)
1559	EX_thf(e)
1560	EX_thm(e)
1561	EX_thmmp(e)
1562	EX_thmtp(e)
1563	EX_thr_L(e)
1564	EX_thym(e)
1565	EX_thymd(e)
1566	EX_thyox_L(e)
1567	EX_tmndnc(e)
1568	EX_tolbutamide(e)
1569	EX_tre(e)
1570	EX_triodthy(e)
1571	EX_triodthysuf(e)
1572	EX_trp_L(e)
1573	EX_tststerone(e)
1574	EX_tststeroneglc(e)
1575	EX_tststerones(e)
1576	EX_tsul(e)
1577	EX_ttdca(e)
1578	EX_txa2(e)
1579	EX_tymsf(e)
1580	EX_Tyr_ggn(e)
1581	EX_tyr_L(e)
1582	EX_udp(e)
1583	EX_ump(e)
1584	EX_ura(e)
1585	EX_urate(e)
1586	EX_urea(e)
1587	EX_uri(e)
1588	EX_utp(e)
1589	EX_vacc(e)
1590	EX_val_L(e)
1591	EX_vitd2(e)
1592	EX_vitd3(e)
1593	EX_whddca(e)
1594	EX_whhdca(e)
1595	EX_whtststerone(e)
1596	EX_whttdca(e)
1597	EX_xolest_hs(e)
1598	EX_xolest2_hs(e)
1599	EX_xoltri24(e)
1600	EX_xoltri25(e)
1601	EX_xoltri27(e)
1602	EX_xyl_D(e)
1603	EX_xylt(e)
1604	EX_yvite(e)
1605	F1Atg
1606	F1PGT
1607	F6Tg
1608	FA120ACPH
1609	FA140ACPH
1610	FA141ACPH
1611	FA160ACPH
1612	FA161ACPH
1613	FA180ACPH
1614	FA181ACPH
1615	FA1821ACPH
1616	FA1822ACPH
1617	FA182ACPH
1618	FACOAL140i
1619	FACOAL150
1620	FACOAL160i
1621	FACOAL161
1622	FACOAL170
1623	FACOAL180i
1624	FACOAL1812
1625	FACOAL1813
1626	FACOAL181i
1627	FACOAL1821
1628	FACOAL1822
1629	FACOAL1831
1630	FACOAL1832
1631	FACOAL184
1632	FACOAL191
1633	FACOAL200
1634	FACOAL203
1635	FACOAL204
1636	FACOAL2042
1637	FACOAL205
1638	FACOAL206
1639	FACOAL224
1640	FACOAL2251
1641	FACOAL2252
1642	FACOAL226
1643	FACOAL240
1644	FACOAL241
1645	FACOAL244_1
1646	FACOAL245_1
1647	FACOAL245_2
1648	FACOAL246_1
1649	FACOAL260
1650	FACOAL40im
1651	FACOAL80i
1652	FADDP
1653	FADH2tru
1654	FADH2tx
1655	FADtru
1656	FADtx
1657	FAEL183
1658	FAEL184
1659	FAEL204
1660	FAEL205
1661	FAH1
1662	FAH2
1663	FAH3
1664	FALDH
1665	FALDtly
1666	FALDtm
1667	FAOXC11
1668	FAOXC140
1669	FAOXC150m
1670	FAOXC160
1671	FAOXC16080m
1672	FAOXC16080x
1673	FAOXC161802m
1674	FAOXC16180m
1675	FAOXC170m
1676	FAOXC180
1677	FAOXC180x
1678	FAOXC1811601m
1679	FAOXC1811602m
1680	FAOXC1811603m
1681	FAOXC182806m
1682	FAOXC18280m
1683	FAOXC183803m
1684	FAOXC183806m
1685	FAOXC183806x
1686	FAOXC18480m
1687	FAOXC18480x
1688	FAOXC200180m
1689	FAOXC200180x
1690	FAOXC2031836m
1691	FAOXC204
1692	FAOXC204184m
1693	FAOXC2051843m
1694	FAOXC2051843x
1695	FAOXC2242046m
1696	FAOXC2242046x
1697	FAOXC2251836m
1698	FAOXC2251836x
1699	FAOXC2252053m
1700	FAOXC2252053x
1701	FAOXC226
1702	FAOXC226205m
1703	FAOXC226205x
1704	FAOXC240200x
1705	FAOXC241181x
1706	FAOXC2442246x
1707	FAOXC2452253x
1708	FAOXC2452256x
1709	FAOXC246226x
1710	FAOXC260240x
1711	FAOXC80
1712	FAS100COA
1713	FAS120COA
1714	FAS140COA
1715	FAS160COA
1716	FAS180COA
1717	FAS80COA_L
1718	FATP1t
1719	FATP2t
1720	FATP3t
1721	FATP4t
1722	FATP5t
1723	FATP6t
1724	FATP7t
1725	FATP8t
1726	FATP9t
1727	FBA
1728	FBA2
1729	FBA4
1730	FBA5
1731	FBP
1732	FBP26
1733	FCLTm
1734	FCOAH
1735	FDH
1736	FE2t
1737	FE2tm
1738	FE3R2e
1739	FK
1740	FKYNH
1741	FMNAT
1742	FOLR2
1743	FOLt2
1744	FORMCOAtx
1745	FORt2m
1746	FORtr
1747	FORtrn
1748	FPGS
1749	FPGS2
1750	FPGS2m
1751	FPGS3
1752	FPGS3m
1753	FPGS4
1754	FPGS4m
1755	FPGS5
1756	FPGS5m
1757	FPGS6
1758	FPGS6m
1759	FPGS7
1760	FPGS7m
1761	FPGS8
1762	FPGS8m
1763	FPGS9
1764	FPGS9m
1765	FPGSm
1766	FRDPtc
1767	FRDPtr
1768	FRTT
1769	FRUt1r
1770	FRUt4
1771	FT
1772	FTCD
1773	FTHFCL
1774	FTHFDH
1775	FTHFL
1776	FTHFLm
1777	FUC13GALACGLCGAL14ACGLCGALGLUSIDEte
1778	FUC13GALACGLCGAL14ACGLCGALGLUSIDEtg
1779	FUC14GALACGLCGALGLUSIDEte
1780	FUC14GALACGLCGALGLUSIDEtg
1781	FUCACGALFUCGALACGLCGALGLUSIDEte
1782	FUCACGALFUCGALACGLCGALGLUSIDEtg
1783	FUCACNGAL14ACGLCGALGLUSIDEte
1784	FUCACNGAL14ACGLCGALGLUSIDEtg
1785	FUCACNGALACGLCGALGLUSIDEte
1786	FUCACNGALACGLCGALGLUSIDEtg
1787	FUCASE2e
1788	FUCASE2ly
1789	FUCASEe
1790	FUCASEly
1791	FUCFUC12GAL14ACGLCGALGLUSIDEte
1792	FUCFUC12GAL14ACGLCGALGLUSIDEtg
1793	FUCFUC132GALACGLCGAL14ACGLCGALGLUSIDEte
1794	FUCFUC132GALACGLCGAL14ACGLCGALGLUSIDEtg
1795	FUCFUCFUCGALACGLC13GALACGLCGAL14ACGLCGALGLUSIDEte
1796	FUCFUCFUCGALACGLC13GALACGLCGAL14ACGLCGALGLUSIDEtg
1797	FUCFUCFUCGALACGLCGAL14ACGLCGALGLUSIDEte
1798	FUCFUCFUCGALACGLCGAL14ACGLCGALGLUSIDEtg
1799	FUCFUCGALACGLCGALGLUSIDEte
1800	FUCFUCGALACGLCGALGLUSIDEtg
1801	FUCGAL14ACGLCGALGLUSIDEte
1802	FUCGAL14ACGLCGALGLUSIDEtg
1803	FUCGALFUCGALACGLCGALGLUSIDEte
1804	FUCGALFUCGALACGLCGALGLUSIDEtg
1805	FUCGALGBSIDEte
1806	FUCGALGBSIDEtg
1807	FUCtly
1808	FUM
1809	FUMAC
1810	FUMm
1811	FUMSO3tm
1812	FUMSO4tm
1813	FUMtm
1814	FUMTSULtm
1815	FUT11g
1816	FUT12g
1817	FUT14g
1818	FUT15g
1819	FUT16g
1820	FUT17g
1821	FUT18g
1822	FUT31g
1823	FUT32g
1824	FUT33g
1825	FUT34g
1826	FUT35g
1827	FUT910g
1828	FUT911g
1829	FUT91g
1830	FUT92g
1831	FUT93g
1832	FUT94g
1833	FUT95g
1834	FUT96g
1835	FUT97g
1836	FUT98g
1837	FUT99g
1838	G12MT1_L
1839	G12MT1_U
1840	G12MT2_L
1841	G12MT2_U
1842	G13MT_L
1843	G13MT_U
1844	G14T10g
1845	G14T11g
1846	G14T12g
1847	G14T13g
1848	G14T14g
1849	G14T15g
1850	G14T16g
1851	G14T17g
1852	G14T18g
1853	G14T19g
1854	G14T20g
1855	G14T21g
1856	G14T2g
1857	G14T3g
1858	G14T4g
1859	G14T5g
1860	G14T6g
1861	G14T7g
1862	G14T8g
1863	G14T9g
1864	G14Tg
1865	G16MT_L
1866	G16MT_U
1867	G1M6MASNB1terg
1868	G1M7MASNBterg
1869	G1M7MASNCterg
1870	G1M8MASNterg
1871	G1PTT
1872	G2M8MASNterg
1873	G3M8MASNterg
1874	G3PD1
1875	G3PD2m
1876	G5SADrm
1877	G5SADs
1878	G5SDym
1879	G6PDA
1880	G6PDH1rer
1881	G6PDH2r
1882	G6PDH2rer
1883	G6PPer
1884	G6Pter
1885	GABAVESSEC
1886	GACMTRc
1887	GACPAILter
1888	GAL3ST11
1889	GAL3ST12
1890	GALACGLCGALGBSIDEte
1891	GALACGLCGALGBSIDEtg
1892	GALASE10ly
1893	GALASE11ly
1894	GALASE12ly
1895	GALASE13ly
1896	GALASE14ly
1897	GALASE15ly
1898	GALASE16ly
1899	GALASE17ly
1900	GALASE18ly
1901	GALASE19ly
1902	GALASE1ly
1903	GALASE20ly
1904	GALASE3ly
1905	GALASE4ly
1906	GALASE5ly
1907	GALASE6ly
1908	GALASE7ly
1909	GALASE8ly
1910	GALASE9ly
1911	GALC
1912	GALFUC12GAL14ACGLCGALGLUSIDEte
1913	GALFUC12GAL14ACGLCGALGLUSIDEtg
1914	GALFUCGALACGLCGAL14ACGLCGALGLUSIDEte
1915	GALFUCGALACGLCGAL14ACGLCGALGLUSIDEtg
1916	GALGALFUCFUCGALACGLCGALACGLCGAL14ACGLCGALGLUSIDEte
1917	GALGALFUCFUCGALACGLCGALACGLCGAL14ACGLCGALGLUSIDEtg
1918	GALGALGALTHCRMte
1919	GALGALGALTHCRMtg
1920	GALGLUSIDEtg
1921	GALGLUSIDEtl
1922	GALGT1
1923	GALGT2
1924	GALGT3
1925	GALGT4
1926	GALK
1927	GALNACT1g
1928	GALNACT2g
1929	GALNACT3g
1930	GALNACT4g
1931	GALNACT5g
1932	GALNTg
1933	GALOR
1934	GALSIDEtg
1935	GALSIDEtl
1936	GALT
1937	GALt1r
1938	GALt2_2
1939	GALT2g
1940	GALt4
1941	GALTg
1942	GALtly
1943	GALU
1944	GAMt1r
1945	GAMYe
1946	GAO1
1947	GAO1g
1948	GAO2
1949	GAO2g
1950	GAPD
1951	GARFT
1952	GASNASE2ly
1953	GASNASE3ly
1954	GASNASEly
1955	GBA
1956	GBAl
1957	GBGT1
1958	GBSIDEte
1959	GBSIDEtl
1960	GCALDD
1961	GCALDDm
1962	GCC2am
1963	GCC2bim
1964	GCC2cm
1965	GCCam
1966	GCCbim
1967	GCCcm
1968	GCHOLAt
1969	GCHOLAt2
1970	GCHOLAt3
1971	GCHOLAte
1972	GCHOLAtx
1973	GCNTg
1974	GD1B2te
1975	GD1B2tg
1976	GD1Cte
1977	GD1Ctg
1978	GDPFUCtg
1979	GDPtg
1980	GF6PTA
1981	GFUCS
1982	GGH_10FTHF5GLUe
1983	GGH_10FTHF5GLUl
1984	GGH_10FTHF6GLUe
1985	GGH_10FTHF6GLUl
1986	GGH_10FTHF7GLUe
1987	GGH_10FTHF7GLUl
1988	GGH_5DHFe
1989	GGH_5DHFl
1990	GGH_5THFe
1991	GGH_5THFl
1992	GGH_6DHFe
1993	GGH_6DHFl
1994	GGH_6THFe
1995	GGH_6THFl
1996	GGH_7DHFe
1997	GGH_7DHFl
1998	GGH_7THFe
1999	GGH_7THFl
[truncated: 5,441 more rows]

## Sheet: rxnNames
Rxn_ID	Rxn_Names
1	5-glutamyl-10FTHF transport, lysosomal
2	5-glutamyl-10FTHF transport, mitochondrial
3	6-glutamyl-10FTHF transport, lysosomal
4	6-glutamyl-10FTHF transport, mitochondrial
5	7-glutamyl-10FTHF transport, lysosomal
6	7-glutamyl-10FTHF transport, mitochondrial
7	10-Formyltetrahydrofolate lysosomal transport via diffusion
8	10-Formyltetrahydrofolate mitochondrial transport via diffusion
9	11-deoxycortisol intracellular transport
10	11-deoxycortisol intracellular transport
11	11-deoxycorticosterone intracellular transport
12	11-deoxycorticosterone intracellular transport
13	1,3-Diaminopropane:oxygen oxidoreductase (deaminating)
14	1-alpha-Vitamin D-24,25-hydroxylase (D2)
15	1-alpha-Vitamin D-24,25-hydroxylase (D3)
16	1-alpha,24R,25-Vitamin D-hydroxylase (D2)
17	1-alpha,24R,25-Vitamin D-hydroxylase (D3)
18	N1-Methylnicotinamide transport
19	delta1-piperideine-2-carboxylate reductase, perixosomal
20	24,25-Dihydroxyvitamin D2 transport from cytoplasm
21	24,25-Dihydroxyvitamin D2 transport from mitochondria
22	24,25-Dihydroxyvitamin D3 transport from cytoplasm
23	24,25-Dihydroxyvitamin D3 transport from mitochondria
24	24R-Vitamin D-25-hydroxylase (D2)
25	24R-Vitamin D-25-hydroxylase (D3)
26	xenobiotic transport
27	25-hydroxyvitamin D2 transport from cytoplasm
28	25-hydroxyvitamin D2 transport in cytoplasm
29	25-hydroxyvitamin D2 transport in mitochondria
30	25-hydroxyvitamin D2 transport from mitochondria
31	25-hydroxyvitamin D3 transport from cytoplasm
32	25-hydroxyvitamin D3 transport in cytoplasm
33	25-hydroxyvitamin D3 transport in mitochondria
34	25-hydroxyvitamin D3 transport from mitochondria
35	1-alpha-Vitamin D-25-hydroxylase (D2)
36	1-alpha-Vitamin D-25-hydroxylase (D3)
37	2-Aminoacrylate hydrolysis
38	2-Aminoacrylate sulfotransferase
39	L-2-aminoadipate shuttle (cytosol/mitochondria)
40	2-deoxy-D-ribose 1-phosphate phosphorylase
41	2-Hydroxybutyrate:NAD+ oxidoreductase
42	2-hydroxybutyrate cotransport with proton
43	bicarbonate transport (Na/HCO3 1:2 cotransport)
44	2-methylcitrate transport via diffusion
45	2-Oxoadipate:lipoamde 2-oxidoreductase(decarboxylating and acceptor-succinylating) (mitochondria)
46	2-oxoadipate shuttle (cytosol/mitochondria)
47	3,4-Dihydroxyphenylethyleneglycol:NAD+ oxidoreductase
48	3,4-Dihydroxyphenylethyleneglycol transport (diffusion)
49	3,4-Dihydroxyphenylacetate:amet O-methyltransferase
50	3,4-Dihydroxy-L-phenylalanine transport
51	3,4-Dihydroxyphenylacetaldehyde:NAD+ oxidoreductase
52	3,4-Dihydroxyphenylacetaldehyde:NADP+ oxidoreductase
53	3,4-Dihydroxymandelaldehyde:NAD+ oxidoreductase
54	3,4-Dihydroxymandelaldehyde:NADP+ oxidoreductase
55	3-(4-hydroxyphenyl-)lactate formation
56	4-Hydroxyphenylpyruvate:oxygen oxidoreductase
57	35cGMP nuclear transport
58	3-amino-isobutyrate transport
59	L-3-aminoisobutyrate transaminase, mitochondrial
60	3-amino-isobutyrate transport, mitochondrial
61	Hydroxylation of 3-Decaprenyl-4-hydroxybenzoate (NADH)
62	Hydroxylation of 3-Decaprenyl-4-hydroxybenzoate (NADPH)
63	3-Dehydrosphinganine reductase
64	3-hydroxyanthranilate 3,4-dioxygenase
65	3-hydroxybutyryl-CoA dehydratase, mitochondrial
66	3-hydroxyisobutyryl-CoA hydrolase, mitochondrial
67	3-Hydroxy-L-kynurenine:2-oxoglutarate aminotransferase
68	3-Hydroxy-L-tyrosine carboxy-lyase
69	3-hydroxyisobutyryl-Coenzyme A hydrolase
70	3-hydroxypropionate dehydrogenase
71	3-Hydroxykynurenamine decarboxy-lyase
72	3-Hydroxykynurenamine:oxygen oxidoreductase(deaminating)(flavin-containing)
73	3-Methoxy-4-hydroxyphenylacetaldehyde:NAD+ oxidoreductase
74	3MLDA extracellular transport via diffusion
75	3-methyl-2-oxobutanoate mitochondrial transport via proton symport
76	3-Methyl-2-oxopentanoate mitochondrial transport via proton symport
77	3-Methoxy-4-hydroxyphenylglycolaldehyde:NAD+ oxidoreductase
78	3-Methoxy-4-hydroxyphenylglycolaldehyde:NADP+ oxidoreductase
79	3-Methoxytyramine:oxygen oxidoreductase (deaminating)
80	3'-nucleotidase (AMP), lysosome
81	cysteinesulfinate-aspartate mitochondrial shuttle
82	3-Sulfino-L-alanine carboxy-lyase
83	cysteinesulfinic acid oxidase
84	3-sulfino-alanine transaminase (irreversible)
85	3-sulfino-alanine transaminase (irreversible), mitochondrial
86	3-sulfinopyruvate hydrolase (spotaneous reaction)
87	3-sulfinopyruvate hydrolase (spotaneous reaction), mitochondrial
88	4-[(1R)-1-Hydroxy-2-(methylamino)ethyl]-1,2-benzenediol:oxygen oxidoreductase(deaminating)(flavin-containing)
89	4-[(1R)-2-Amino-1-hydroxyethyl]-1,2-benzenediol:oxygen oxidoreductase(deaminating)(flavin-containing)
90	4-(2-Aminoethyl)-1,2-benzenediol:oxygen oxidoreductase(deaminating)(flavin-containing)
91	4-aminobutanoate mitochondrial transport via diffusion
92	4-hydroxybenzoyl-CoA formation
93	4-hydroxybenzoate formation
94	xenobiotic transport
95	L-4-hydroxyglutamate semialdehyde dehydrogenase, mitochondrial
96	4-Hydroxyphenylacetaldehyde:NADP+ oxidoreductase
97	4-methyl-2-oxopentanoate mitochondrial transport via proton symport
98	4-methylpentanal transport
99	4-methylpentanal transport (mitochondria)
100	4-methylpentanal transport (ER)
101	xenobiotic transport
102	xenobiotic transport
103	4-Nitrophenol Sulfotransferase
104	xenobiotic transport
105	4-Pyridoxal secretion
106	glucuronidated compound transport
107	glucuronidated compound transport
108	sulfonated testosterone transport
109	5alpha-Dihydrotestosterone sulfotransferase
110	5 alpha dihydrotesterone transport
111	5 alpha dihydrotesterone intracellular transport
112	5-Aminolevulinate mitochondrial transport
113	5-glutamyl-DHF transport, lysosomal
114	5-formyltetrahydrofolate transport via anion exchange
115	5-Hydroxy-L-tryptophan decarboxy-lyase
116	xenobiotic transport
117	5-Hydroxyindoleacetaldehyde:oxygen oxidoreductase
118	5-Hydroxyindoleacetaldehyde:NAD+ oxidoreductase (mito)
119	5-Hydroxytryptamine:oxygen oxidoreductase(deaminating)(flavin-containing)
120	5-Hydroxy-L-tryptophan:oxygen 2,3-dioxygenase (indole-decyclizing)
121	5-hydroxy-L-tryptophan secretion via secretory vesicle (ATP driven)
122	5-Hydroxykynurenamine decarboxy-lyase
123	5-Hydroxykynurenamine:oxygen oxidoreductase(deaminating)(flavin-containing)
124	5-Methyltetrahydrofolate transport via receptor binding and protolysis
125	5-methyltetrahydrofolate transport via anion exchange
126	5-glutamyl-THF transport, lysosomal
127	5-glutamyl-THF transport,m mitochondrial
128	6-glutamyl-DHF transport, lysosomal
129	6-glutamyl-DHF transport,m mitochondrial
130	hydroxylated testosterone transport
131	hydroxylated testosterone transport
132	6-glutamyl-THF transport, lysosomal
133	6-glutamyl-THF transport,m mitochondrial
134	cholesterol precursor intracellular transport
135	7-glutamyl-DHF transport, lysosomal
136	7-glutamyl-DHF transport,m mitochondrial
137	7-glutamyl-THF transport, lysosomal
138	7-glutamyl-THF transport,m mitochondrial
139	alpha-mannosidase
140	alpha-mannosidase, lysosomal
141	Lactosylceramide 4-alpha-galactosyltransferase
142	Lactosylceramide 4-alpha-galactosyltransferase
143	alpha 1,4-N-acetylglucosaminyltransferase, Golgi apparatus
144	alpha 1,4-N-acetylglucosaminyltransferase, Golgi apparatus
145	Acetoacetyl-CoA:acetate CoA-transferase
146	Aminoacetone:oxygen oxidoreductase(deaminating)(flavin-containing)
147	Aminoacetone transport (mitochondrial)
148	L-aminoadipate-semialdehyde dehydrogenase (NADH), mitochondrial
149	2-aminoadipate transaminase, irreversible
150	ABO blood group (transferase A, alpha 1-3-N-acetylgalactosaminyltransferase; transferase B, alpha 1-3-galactosyltransferase)
151	ABO blood group (transferase A, alpha 1-3-N-acetylgalactosaminyltransferase; transferase B, alpha 1-3-galactosyltransferase)
152	ABO blood group (transferase A, alpha 1-3-N-acetylgalactosaminyltransferase; transferase B, alpha 1-3-galactosyltransferase)
153	ABO blood group (transferase A, alpha 1-3-N-acetylgalactosaminyltransferase; transferase B, alpha 1-3-galactosyltransferase)
154	ABO blood group (transferase A, alpha 1-3-N-acetylgalactosaminyltransferase; transferase B, alpha 1-3-galactosyltransferase)
155	ABO blood group (transferase A, alpha 1-3-N-acetylgalactosaminyltransferase; transferase B, alpha 1-3-galactosyltransferase)
156	ABO blood group (transferase A, alpha 1-3-N-acetylgalactosaminyltransferase; transferase B, alpha 1-3-galactosyltransferase)
157	ABO blood group (transferase A, alpha 1-3-N-acetylgalactosaminyltransferase; transferase B, alpha 1-3-galactosyltransferase)
158	ABO blood group (transferase A, alpha 1-3-N-acetylgalactosaminyltransferase; transferase B, alpha 1-3-galactosyltransferase)
159	4-aminobutyrate transaminase, reversible (mitochondrial)
160	L-arabinitol 4-dehydrogenase
161	L-arabinitol transport via passive diffusion
162	Aminobutyraldehyde dehydrogenase
163	4-aminobutyrate reversible transport in via proton symport
164	4-aminobutyrate reversible transport in via proton symport (lysosome)
165	4-aminobutyrate reversible transport in via sodium symport (1:2)
166	acetyl-CoA C-acetyltransferase, mitochondrial
167	acetyl-CoA C-acetyltransferase
168	acetyl-CoA C-acetyltransferase, mitochondrial
169	acetyl-CoA C-acetyltransferase, mitochondrial
170	acetoacetate transport via proton symport
171	Acetoacetate mitochondrial transport via H+ symport
172	acetyl-CoA C-acetyltransferase (octanoyl-CoA), peroxisomal
173	acetyl-CoA C-acyltransferase (decanoyl-CoA), peroxisomal
174	acetyl-CoA C-acetyltransferase (dodecanoyl), peroxisomal
175	acetyl-CoA acyltransferase (tetradecanoyl-CoA), peroxisomal
176	acetyl-CoA acyltransferase (hexadecanoyl-CoA), peroxisomal
177	acetyl-CoA acyltransferase (tetracosanoyl-CoA), peroxisomal
178	acetoacetate intracellular transport unknown mechanism
179	acetaldehyde reversible transport
180	acetaldehyde mitochondrial diffusion
181	acetaldehyde reversible transport (ER)
182	acetaldehyde peroxisomal diffusion
183	acetyl-CoA carboxylase
184	Acetyl-Coa carboxylase, beta isoform
185	acetyl-coa transport
186	acetate-CoA ligase (ADP-forming)
187	acetate-CoA ligase (AMP-forming)
188	acetyl-CoA transport, nuclear
189	acetyl-coa transport
190	acetone transport via proton symport
191	acetone mitochondrial transport via proton symport
192	acgagbside hs intracellular transport
193	acgagbside hs intracellular transport
194	blood group intracellular transport
195	blood group intracellular transport
196	blood group intracellular transport
197	blood group intracellular transport
198	N-acetylgalactosamine kinase
199	N-acetylgalactosamine kinase (ITP)
200	N-acetyl-galactosamine intracellular transport
201	N-acetyl-galactosamine lysosomal efflux
202	N-acetylglucosamine 2-epimerase
203	N-acetylglucosamine-6-phosphate synthase
204	N-acetylglucosamine kinase
205	phosphoacetylglucosamine mutase
206	N-acetyl-glucosamine lysosomal efflux
207	acgbgbside hs intracellular transport
208	acgbgbside hs intracellular transport
209	N-acetylglucosaminylphosphatidylinositol deacetylase
210	N-acteylglutamate synthase, mitochondrial
211	Acetylcholinesterase
212	Acetylcholin transport, nuclear trhough pores
213	Acetylcholine secretion via secretory vesicle (ATP driven)
214	ATP-Citrate lyase
215	acn13acngalgbside hs transport
216	acn13acngalgbside hs intracellular transport
217	acn23acngalgbside transport
218	acn23acngalgbside intracellular transport
219	blood group intracellular transport
220	blood group intracellular transport
221	acnacngalgbside hs transport
222	acnacngalgbside hs intracellular transport
223	N-Acetylneuraminate 9-phosphate pyruvate-lyase (pyruvate-phosphorylating)
224	N-Acetylneuraminate 9-phosphate pyruvate-lyase (pyruvate-phosphorylating)
225	N-acetylneuraminate transport into lysososme
226	N-Acetylneuraminate 9-phosphate phosphohydrolase
227	N-acetylneuraminate nuclear import
228	blood group intracellular transport
229	blood group intracellular transport
230	N-Acetylneuraminate lyase (reversible)
231	acyl-CoA dehydrogenase (2-methylbutanoyl-CoA), mitochondrial
232	acyl-CoA dehydrogenase (butanoyl-CoA), mitochondrial
233	acyl-CoA dehydrogenase (isovaleryl-CoA), mitochondrial
234	acyl-CoA dehydrogenase (isobutyryl-CoA), mitochondrial
235	acetyl-CoA hydrolase
236	acyl-CoA oxidase (hexadecanoyl-CoA), peroxisomal
237	Acetyl-CoA ACP transacylase
238	acetylornithine deacetylase
239	aconitase
240	Aconitate hydratase
241	acyl-Coenzyme A oxidase 2, branched chain
242	acyl-Coenzyme A oxidase 2, branched chain
243	acid phosphatase (FMN)
244	O-acetylcarnintine transport into mitochondria via diffusion
245	acetyl-CoA synthetase
246	acetyl-CoA synthase (propionate)
247	acetyl-CoA synthetase
248	S-Adenosyl-L-methionine:N-acetylserotonin O-methyltransferase
249	S-Adenosyl-L-homocysteine:N-acetylserotonin O-methyltransferase
250	acetate mitochondrial transport via proton symport
251	acetate reversible transport via proton symport
252	acetate transport, Golgi apparatus
253	acetol monooxygenase
254	acetone monooxygenase
255	acylphosphatase
256	Adenosine deaminase
257	Adenosine deaminase, extracellular
258	Acetoacetate decarboxylation (irreversible), mitochondrial
259	adenine reversible transport, cytosol
260	adenine facilated transport from lysosome
261	intracellular transport (peroxisome)
262	adenylate kinase
263	adenylate kinase, mitochondrial
264	adentylate kinase (GTP)
265	adentylate kinase (GTP)
266	adenylate kinase (d form)
267	adenosylmethionine decarboxylase
268	adenylate cyclase
269	adenosine kinase
270	adenosine kinase, mitochondrial
271	adenosine facilated transport in cytosol
272	adenosine transport (Na/Adn cotransport)
273	adenosine facilated transport from lysosome
274	adenosine facilated transport in mitochondria
275	ADPglucose diphosphatase
276	ADPmannose diphosphatase
277	ADPribose diphosphatase
278	ADPribose diphosphatase (mitochondrial)
279	ADPribose transport
280	adenine phosphoribosyltransferase
281	ADP transporter, peroxisomal
282	fatty acid intracellular transport
283	carnitine O-palmitoyltransferase
284	carnitine transferase
285	transport into the mitochondria (carnitine)
286	Adrenaline secretion via secretory vesicle (ATP driven)
287	fatty acid transport via diffusion
288	adenylyl-selenate kinase
289	adenylyl-sulfate kinase
290	adenylosuccinate lyase
291	adenylosuccinate lyase
292	adenylosuccinate synthase
293	xenobiotic transport
294	N-acetyllactosaminide beta-1,3-N-acetylglucosaminyltransferase, Golgi apparatus
295	N-acetyllactosaminide beta-1,3-N-acetylglucosaminyltransferase, Golgi apparatus
296	N-acetyllactosaminide beta-1,3-N-acetylglucosaminyltransferase, Golgi apparatus
297	N-acetyllactosaminide beta-1,3-N-acetylglucosaminyltransferase, Golgi apparatus
298	N-acetyllactosaminide beta-1,3-N-acetylglucosaminyltransferase, Golgi apparatus
299	N-acetyllactosaminide beta-1,3-N-acetylglucosaminyltransferase, Golgi apparatus
300	N-acetyllactosaminide beta-1,3-N-acetylglucosaminyltransferase, Golgi apparatus
301	N-acetyllactosaminide beta-1,3-N-acetylglucosaminyltransferase, Golgi apparatus
302	N-acetyllactosaminide beta-1,3-N-acetylglucosaminyltransferase, Golgi apparatus
303	N-acetyllactosaminide beta-1,3-N-acetylglucosaminyltransferase, Golgi apparatus
304	N-acetyllactosaminide beta-1,3-N-acetylglucosaminyltransferase, Golgi apparatus
305	N-acetyllactosaminide beta-1,3-N-acetylglucosaminyltransferase, Golgi apparatus
306	N-acetyllactosaminide beta-1,3-N-acetylglucosaminyltransferase, Golgi apparatus
307	N-acetyllactosaminide beta-1,3-N-acetylglucosaminyltransferase, Golgi apparatus
308	N-acetyllactosaminide beta-1,3-N-acetylglucosaminyltransferase, Golgi apparatus
309	N-acetyllactosaminide beta-1,3-N-acetylglucosaminyltransferase, Golgi apparatus
310	N-acetyllactosaminide beta-1,3-N-acetylglucosaminyltransferase, Golgi apparatus
311	N-acetyllactosaminide beta-1,3-N-acetylglucosaminyltransferase, Golgi apparatus
312	N-acetylglucosamine-6-phosphate deacetylase
313	alkyl acylglycerol phosphocholine transferase
314	alkyl acyl glycerophosphoethanolamine desaturase
315	alkyl acylglycerol phosphoethanolamine transferase
316	alkyl glycerol phosphate hydrolase
317	alkyl glycerol phosphate reductase
318	alkyl glycerol phosphate acyltransferase
319	agmatinase (m)
320	1-acylglycerol-3-phosphate O-acyltransferase 1
321	alkyl glycerol phosphate transport
322	N-acetyl-g-glutamyl-phosphate reductase, irreversible, mitochondrial
323	alkylglycerone phosphate synthase
324	alanine-glyoxylate transaminase (irreversible), mitochondrial
325	alanine-glyoxylate transaminase (irreversible), (peroxisomal)
326	glucuronidated compound transport
327	glucuronidated compound transport
328	adenosylhomocysteinase
329	S-adenosyl-L-homocysteine nuclear transport
330	S-Adenosyl-L-homocysteine intracellular diffusion
331	beta-N-acetylhexosaminidase, lysosomal
332	beta-N-acetylhexosaminidase, lysosomal
333	phosphoribosylaminoimidazolecarboxamide formyltransferase
334	phosphoribosylaminoimidazole carboxylase
335	1-alkyl 2-acylglycerol 3-phosphocholine transport
336	2-oxoglutarate dehydrogenase
337	alpha-ketoglutarate/malate transporter
338	AKG transport via sodium symport
339	AKG transporter, peroxisome
340	aldo-keto reductase family 1, member C1 (chlordecone reductase; 3-alpha hydroxysteroid dehydrogenase, type I; dihydrodiol dehydrogenase 4)
341	aldo-keto reductase family 1, member C4 (chlordecone reductase; 3-alpha hydroxysteroid dehydrogenase, type I; dihydrodiol dehydrogenase 4)
342	aldo-keto reductase family 1, member C4 (chlordecone reductase; 3-alpha hydroxysteroid dehydrogenase, type I; dihydrodiol dehydrogenase 4)
343	aldo-keto reductase family 1, member D1 (delta 4-3-ketosteroid-5-beta-reductase)
344	aldo-keto reductase family 1, member D1 (delta 4-3-ketosteroid-5-beta-reductase)
345	L-alanine/L-asparagine Na-dependent exchange (Ala-L in)
346	L-alanine/L-cysteine Na-dependent exchange (Ala-L in)
347	L-alanine/glutamine reversible exchange
348	D-alanine/glycine reversible exchange
349	L-alanine/glutamine reversible exchange
350	L-alanine/L-glutamine Na-dependent exchange (Ala-L in)
351	L-alanine/glycine reversible exchange
352	alanine racemase
353	L-alanine/L-serine Na-dependent exchange (Ala-L in)
354	5-aminolevulinate synthase
355	L-alanine reversible transport via proton symport
356	L-alanine reversible transport via proton symport (lysosome)
357	Alanine-Sodium symporter
358	L-alanine transaminase
359	L-alanine/L-threonine Na-dependent exchange (Ala-L in)
360	Alanine transport (Na, H coupled)
361	alcohol dehydrogenase (methanol)
362	alcohol dehydrogenase (D-1,2-propanediol)
363	alcohol dehydrogenase (L-1,2-propanediol)
364	alcohol dehydrogenase (D-lactaldehyde)
365	alcohol dehydrogenase (L-lactaldehyde)
366	alcohol dehydrogenase, forward rxn (ethanol -> acetaldehyde)
367	alcohol dehydrogenase (ethanol, NADP), forward reaction
368	aldehyde dehydrogenase (indole-3-acetaldehyde, NAD)
369	aldehyde dehydrogenase (indole-3-acetaldehyde, NAD), mitochondrial
370	aldehyde dehydrogenase (pristanal, NAD)
371	aldehyde dehydrogenase (acetaldehyde, NAD)
372	aldehyde dehydrogenase (acetylaldehyde, NAD), mitochondrial
373	aldehyde dehydrogenase (acetaldehyde, NADP)
374	aldosterone transport
375	aldosterone intracellular transport
376	alkaline phosphatase
377	Arachidonate 12-lipoxygenase
378	Arachidonate 12-lipoxygenase R
379	Arachidonate 15-lipoxygenase
380	Arachidonate 5-lipoxygenase
381	Arachidonate 5-lipoxygenase
382	aldose reductase (methylglyoxal)
383	aldose reductase (acetol)
384	alpha-methylacyl-CoA racemase (reductase)
385	alpha-methylacyl-CoA racemase (reductase)
386	alpha-methylacyl-CoA racemase
387	alpha-methylacyl-CoA racemase
388	N-acetyl-D-mannosamine kinase
389	2-aminomuconate reductase
390	S-Adenosyl-L-methionine intracellular diffusion
391	S-Adenosyl-L-methionine reversible transport, mitochondrial
392	S-adenosyl-L-methionine nuclear transport
393	Adenosine monophosphate deaminase
394	alanyl aminopeptidase (cys-gly)
395	alanyl aminopeptidase (cys-gly) (e)
396	AMP transporter, peroxisome
397	AMP transporter, endoplasmic reticulum
398	alpha-amylase, extracellular (strch1 -> strch2)
399	alpha-amylase, extracellular (glygn2 -> glygn4)
400	glucuronidated compound transport
401	glucuronidated compound transport (ER)
402	androsterone transport
403	androsterone intracellular transport
404	xenobiotic transport
405	L-2-amino-3-oxobutanoate decarboxylation, mitochondrial (spontaneous)
406	Ap4A hydrolase, asymmetrically
407	3-Aminopropanoate:2-oxoglutarate aminotransferase (m)
408	xenobiotic transport
409	Apocarboxylase formation
410	Apocarboxylase formation, mitochondrial
411	proteolysis of apoC-Lys-btn
412	proteolysis of apoC-Lys-btn, mitochondrial
413	xenobiotic transport
414	hydroxyprogesterone transport
415	N-acetylputrescine: oxygen oxireductase (deaminating)
416	Aquacob(III)alamin uptake
417	L-arabinoase extracellular transport
418	arabinose reductase
419	fatty acid intracellular transport
420	carnitine transferase
421	carnitine transferase
422	transport into the mitochondria (carnitine)
423	fatty acid intracellular transport
424	fatty acid transport via diffusion
425	intracellular transport
426	fatty acid transport via diffusion
427	arginine decarboxylase (m)
428	Arginine/Lysine exchanger (Arg in)
429	arginase
430	arginase (m)
431	argininosuccinate lyase
432	argininosuccinate synthase
433	L-arginine transport in via sodium symport
434	L-arginine transport via diffusion (extracellular to cytosol)
435	arginine mitochondrial transport via ornithine carrier
436	Arylsulfatase A
437	R group coenzyme a ligase
438	R group coenzyme a ligase
439	R group coenzyme a ligase
440	R group phosphotase 1
441	R group phosphotase 2
442	R group phosphotase 3
443	R group artificial flux
444	R group artificial flux (C16:1)
445	R group artificial flux
446	R group artificial flux (C18:3, n-3)
447	R group artificial flux
448	R group artificial flux
449	R group artificial flux
450	R group artificial flux
451	R group artificial flux
452	R group artificial flux
453	R group artificial flux
454	R group artificial flux
455	R group artificial flux
456	R group artificial flux
457	R group artificial flux
458	R group artificial flux
459	R group artificial flux
460	R group artificial flux
461	R group artificial flux
462	R group artificial flux
463	R group artificial flux
464	R group artificial flux
465	R group artificial flux
466	R group artificial flux
467	R group artificial flux
468	R group artificial flux
469	R group artificial flux
470	R group artificial flux
471	R group artificial flux
472	R group artificial flux
473	R group artificial flux
474	R group artificial flux
475	R group artificial flux
476	R group to palmitate conversion
477	R group to palmitate conversion
478	R group to palmitate conversion
479	R group to palmitate conversion
480	R group to palmitate conversion
481	R group to palmitate conversion
482	N-acylsphingosine amidohydrolase
483	ascorbic acid oxidase
484	L-ascorbate transport via facilitated diffusion
485	L-ascorbate transport via proton symport
486	L-alanine/L-asparagine Na-dependent exchange (Asn-L in)
487	L-cysteine/L-asparagine Na-dependent exchange (Asn-L in)
488	L-glutamine/L-asparagine Na-dependent exchange (Asn-L in)
489	L-asparaginase (mitochondrial)
490	asparagine synthase (glutamine-hydrolysing)
491	L-serine/L-asparagine Na-dependent exchange (Asn-L in)
492	L-asparagine transport in via sodium symport
493	L-threonine/L-asparagine Na-dependent exchange (Asn-L in)
494	L-asparagine transport, mitochondrial
495	Asparagine transport (Na, H coupled)
496	Asn-X-Ser/Thr transport (from ER to lysosome)
497	aspartate 1-decarboxylase
498	aspartate carbamoyltransferase (reversible)
499	D-aspartate transport via Na, H symport and K antiport
500	D-aspartate transport, peroxisomal
501	aspartate-glutamate mitochondrial shuttle
502	aspartate N-acetyltransferase, mitochondrial
503	L-aspartate transport via Na, H symport and K antiport
504	aspartate transaminase
505	aspartate transaminase
506	ADP/ATP transporter, endoplasmic reticulum
507	AMP/ATP transporter, endoplasmic reticulum
508	V-type ATPase, H+ transporting, lysosomal
509	ATP diphosphohydrolase
510	ATP diphosphohydrolase
511	ATP synthase (four protons for one ATP)
512	ADP/ATP transporter, mitochondrial
513	ATP diffusion in nucleus
514	ATP transporter, peroxisomal
515	alpha-Tocopherol (Vit. E) transport
516	alpha-tocotrienol (Vit. E) transport
517	beta-mannosidase, lysosomal
518	Beta-1,3-galactosyltransferase 3
519	Beta-1,3-galactosyltransferase 4
520	Beta-1,3-galactosyltransferase 4
521	Beta-1,3-galactosyltransferase 4
522	Beta-1,3-galactosyltransferase 4
523	Beta-1,3-galactosyltransferase 5
524	Beta galactosyltransferase
525	UDP-GlcNAc:betaGal beta-1,3-N-acetylglucosaminyltransferase 1
526	UDP-GlcNAc:betaGal beta-1,3-N-acetylglucosaminyltransferase 1
527	UDP-GlcNAc:betaGal beta-1,3-N-acetylglucosaminyltransferase 3, Golgi apparatus
528	UDP-GlcNAc:betaGal beta-1,3-N-acetylglucosaminyltransferase 3, Golgi apparatus
529	UDP-GlcNAc:betaGal beta-1,3-N-acetylglucosaminyltransferase 3, Golgi apparatus
530	UDP-GlcNAc:betaGal beta-1,3-N-acetylglucosaminyltransferase 3, Golgi apparatus
531	UDP-GlcNAc:betaGal beta-1,3-N-acetylglucosaminyltransferase 3, Golgi apparatus
532	UDP-GlcNAc:betaGal beta-1,3-N-acetylglucosaminyltransferase 3, Golgi apparatus
533	UDP-GlcNAc:betaGal beta-1,3-N-acetylglucosaminyltransferase 3, Golgi apparatus
534	UDP-GlcNAc:betaGal beta-1,3-N-acetylglucosaminyltransferase 3, Golgi apparatus
535	UDP-GlcNAc:betaGal beta-1,3-N-acetylglucosaminyltransferase 3, Golgi apparatus
536	UDP-GlcNAc:betaGal beta-1,3-N-acetylglucosaminyltransferase 3, Golgi apparatus
537	UDP-GlcNAc:betaGal beta-1,3-N-acetylglucosaminyltransferase 3, Golgi apparatus
538	UDP-GlcNAc:betaGal beta-1,3-N-acetylglucosaminyltransferase 3, Golgi apparatus
539	UDP-GlcNAc:betaGal beta-1,3-N-acetylglucosaminyltransferase 3, Golgi apparatus
540	UDP-GlcNAc:betaGal beta-1,3-N-acetylglucosaminyltransferase 3, Golgi apparatus
541	UDP-GlcNAc:betaGal beta-1,3-N-acetylglucosaminyltransferase 5
542	bile acid Coenzyme A: amino acid N-acyltransferase
543	bile acid Coenzyme A: amino acid N-acyltransferase
544	bile acid Coenzyme A: amino acid N-acyltransferase
545	bile acid Coenzyme A: amino acid N-acyltransferase
546	biotin-[acetyl-CoA-carboxylase] ligase
547	biotin-[acetyl-CoA-carboxylase] ligase, mitochondrial
548	Beta-alanine reversible mitochondrial transport (diffusion)
549	B-alanine secretion via secretory vesicle (ATP driven)
550	beta-Aminopropion aldehyde:NAD+ oxidoreductase
551	beta-Aminopropion aldehyde:NAD+ oxidoreductase (m)
552	4-Trimethylammoniobutanoate,2-oxoglutarate:oxygen oxidoreductase (3-hydroxylating)
553	beta-Carotene dioxygenase
554	beta-D-Glucosyl-2-coumarinate glucohydrolase
555	(R)-3-Hydroxybutanoate:NAD+ oxidoreductase
556	GDPmannose:chitobiosyldiphosphodolichol beta-D-mannosyltransferase (liver)
557	GDPmannose:chitobiosyldiphosphodolichol beta-D-mannosyltransferase (uterus)
558	betaine-aldehyde dehydrogenase, mitochondrial
559	(R)-3-Hydroxybutanoate transport via H+ symport
560	(R)-3-Hydroxybutanoate mitochondrial transport via H+ symport
561	betaine-homocysteine S-methyltransferase
562	bilirubin beta-diglucuronide transport via bicarbonate countertransport
563	bilirubin beta-diglucuronide transport MDR
564	glucuronidated compound transport
565	bilirubin monoglucuronide transport via bicarbonate countertransport
566	bilirubin monoglucuronide transport MDR
567	glucuronidated compound transport
568	Nad(p)h biliverdin reductase
569	bilirubin transport via bicarbonate countertransport
570	lipid, flip-flop intracellular transport
571	biocytin transport, nuclear
572	B mannosyltransferase, endoplasmic reticulum
573	B mannosyltransferase, endoplasmic reticulum
574	3',5'-bisphosphate nucleotidase
575	3',5'-bisphosphate nucleotidase (paps)
576	biotinidase (biotin)
577	biotinidase (biotin), nuclear
578	biotinidase (biotin), extracellular
579	biotinidase (biotin), mitochondrial
580	holocarboxylase synthestase (biotin protein ligase)
581	holocarboxylase synthestase (biotin protein ligase), mitochondrial
582	Biotin reversible transport via proton symport
583	Biotin reversible transport via proton symport, mitochondria
584	Biotin transport via sodium symport
585	Biotin uptake (antiport)
586	Biotin transport, nuclear
587	beta-ureidopropionase (D-3-amino-isobutanoate forming)
588	Butyrate mitochondrial transport via proton symport, reversible
589	Butyrate transport via proton symport, reversible
590	beta-Tocopherol (Vit. E) transport
591	benzoate transport (diffusion)
592	Benzene transporter, endoplasmic reticulum
593	C-14 sterol reductase
594	production of Palmitoylcarnitine
595	C160 transport into the mitochondria
596	C160 transport into the mitochondria
597	production of palmitoleoylcarnitine
598	carnitine O-palmitoyltransferase
599	transport of Hexadecenoyl-CoA into mitochondrial matrix
600	C161 transport into the mitochondria
601	C161 transport into the mitochondria
602	C161 transport into the mitochondria
603	production of stearoylcarnitine
604	carnitine O-stearoyl transferase
605	C180 transport into the mitochondria
606	transport of Octadecenoyl-CoA into mitochondrial matrix
607	transport of Octadecenoyl-CoA into mitochondrial matrix
608	C181 transport into the mitochondria
609	carnitine C20:4 transferase
610	arachidonic acid transport into the mitochondria
611	arachidonic acid transport into the mitochondria
612	fatty acid intracellular transport
613	carnitine C22:6 transferase
614	C226 transport into the mitochondria
615	C226 transport into the mitochondria
616	cis-2-Methyl-5-isopropylhexa-2,5-dienoyl-CoA hydro-lyase (m)
617	cis-2-Methyl-5-isopropylhexa-2,5-dienoyl-CoA hydro-lyase (x)
618	C-3 sterol dehydrogenase (4-methylzymosterol)
619	C-3 sterol dehydrogenase (4-methylzymosterol)
620	C-3 sterol keto reductase (zymosterol)
621	C-4 sterol methyl oxidase (4,4-dimethylzymosterol)
622	C-4 methyl sterol oxidase
623	C-4 methyl sterol oxidase
624	Ca ATPase
625	cAMP transport (ATP-dependent)
626	beta-carotene transport via diffusion
627	xenobiotic transport
628	catalase A, peroxisomal (ethanol)
629	calcium / sodium antiporter (1:3), reversible
630	catalase
631	catalase A, peroxisomal
632	NADH:cob(III)alamine oxidoreductase
633	Cob(II)alamine transport, mitochondrial
634	cob(I)alamin adenosyltransferase, mitochondrial
635	Carbamoyl phosphate phosphotransferase, endoplasmic reticulum
636	carbamoyl-phosphate synthase (glutamine-hydrolysing)
637	carbamoyl-phosphate synthase (ammonia) (mitochondria
638	carbamoyl phosphate transport, endoplasmic reticulum
639	Carbonyl reductase [NADPH] 1
640	Carbonyl reductase [NADPH] 1
641	Calcitroic acid transport from cytosol
642	Calcitroic acid transport from mitochondria
643	phosphatidylinositol synthase (Homo sapiens)
644	intracellular transport
645	phosphatidate cytidylyltransferase
646	phosphatidate cytidylyltransferase
647	choline phosphotransferase
648	ethanolamine phosphotransferase
649	Ceramide kinase
650	ceramide transport protein
651	ceramide transport protein
652	ceramide transport protein
653	ceramide transport protein
654	Cys-Gly transport in via proton symport
655	cGMP transport (ATP-dependent)
656	cholesterol 25-hydroxylase
657	Choline O-acetyltransferase
658	Choline O-acetyltransferase
659	choline phosphate phosphatase
660	choline phosphate cytididyltransferase
661	choline transport via diffusion (cytosol to mitochondria)
662	cholate transport via bicarbonate countertransport
663	cholate transport via sodium cotransport
664	ABC bile acid transporter
665	choline dehydrogenase (FAD acceptor), mitochondrial
666	Choline kinase
667	choline phosphate intracellular transport
668	choline phosphate intracellular transport
669	choline, sodium cotransport
670	choline intracellular transport
671	Choline transport, nuclear through pores
672	choline intracellular transport
673	Choline uniport
674	steroid sulfotransferase
675	cholesterol efflux (ATP depedent)
676	cholesterol intracellular transport
677	cholesterol intracellular transport
678	cholesterol intracellular transport
679	cholesterol efflux (ATP depedent), golgi
680	chitinase
681	chitinase, extracellular
682	Citrate lyase
683	L-Citramalyl-CoA hydro-lyase, mitochondrial
684	L-Citramalyl-CoA pyruvate-lyase
685	citrulline mitochondrial transport via proton antiport
686	citrate transport via sodium symport
687	citrate transport, mitochondrial
688	citrate transport, mitochondrial
689	ATP Creatine kinase
690	ATP Creatine kinase (c)
691	chloride transport via formate countertransport
692	chloride transport via bicarbonate countertransport (2:1)
693	chloride transport via iodide countertransport
694	chloride transport via hydroxide countertransport (2:1)
695	chloride transport via oxalate countertransport (2:1)
696	fatty acid intracellular transport
697	carnitine O-palmitoyltransferase
698	carnitine transferase
699	transport into the mitochondria (carnitine)
700	fatty acid transport via diffusion
701	cardiolipin synthase (homo sapiens)
702	CMP-Sia Golgi transport via CMP antiport
703	CMP-Sia nuclear export
704	CMP sialic acid synthase
705	CMP sialic acid synthase, nuclear
706	CO2 transporter via diffusion
707	CO2 endoplasmic reticular transport via diffusion
708	CO2 Golgi transport
709	CO2 transport (diffusion), mitochondrial
710	CO2 nuclear transport via diffusion
711	CO2 peroxisomal transport
712	CoA transport in Golgi via diffusion
713	CoA transport in lysosome via diffusion
714	CoA transporter
715	coenzyme A transport, nuclear
716	coenzyme A transport, peroxisomal
717	COA transporter, endoplasmic reticulum
718	Carboxylesterase (cocaine) (er)
719	methyltransferase COQ3
720	Ubiquinone biosynthesis methyltransferase COQ5
721	Ubiquinone biosynthesis monooxgenase COQ6
722	Ubiquinone biosynthesis COQ7
723	Core 2 acetylglucosaminyltransferase, Golgi apparatus
724	Core 3 beta-GlcNAc-transferase, Golgi apparatus
725	Core 4 beta6-GalNAc-transferase, Golgi apparatus
726	Core 5 alpha-GalNAc-transferase, Golgi apparatus
727	Core 6 beta-GlcNAc-transferase A, Golgi apparatus
728	Core 7 alpha-GalNAc-transferase, Golgi apparatus
729	N-acetylgalactosamine 3-alpha-galactosyltransferase, Golgi apparatus
730	CO transporter via diffusion
731	p-coumaroyl-CoA formation
732	xenobiotic transport
733	choline-phosphate cytidylyltransferase
734	coproporphyrinogen oxidase (O2 required)
735	Creatine transport (sodium symport) (2:1)
736	Creatine transport to/from mitochondria via diffusion
737	crmp hs transport
738	carnitine-propcarnitine carrier, peroxisomal
739	carnitine-acetylcarnitine carrier, peroxisomal
740	L-carnitine reversible transport
741	L-carnitine outward transport (H+ antiport)
742	L-carnitine transport out of mitochondria via diffusion
743	L-carnitine inward transport by Na+ symport
744	carnitine transport peroxisome to mitochondria
745	Creatinine synthase
746	cortisol transport
747	cortisol intracellular transport
748	cortisol intracellular transport
749	corticosterone transport
750	corticosterone intracellular transport
751	corticosterone intracellular transport
752	fatty acid transport via diffusion
753	chondroitin sulfate A proteoglycan protease, lysosome (endosome)
754	chondroitin sulfate B proteoglycan protease, lysosome (endosome)
755	chondroitin sulfate C proteoglycan protease, lysosome (endosome)
756	chondroitin sulfate D proteoglycan protease, lysosome (endosome)
757	chondroitin sulfate E proteoglycan protease, lysosome (endosome)
758	citrate synthase
759	carnitine O-aceyltransferase, mitochondrial
760	carnitine dimethyl nonanoyl transferase, revsible, peroxisomal
761	carnitine O-aceyltransferase, peroxisomal
762	carnitine O-acetyltransferase, endolasmic reticulum
763	carnitine O-aceyltransferase, mitochondrial
764	carnitine O-acetyltransferase, reverse direction, peroxisomal
765	carnitine O-acetyltransferase
766	Cytosine deaminase
767	cytosine transport via facilated diffusion
768	chondroitin sulfate A transport, golgi to extracellular
769	chondroitin sulfate A transport, extracellular to lysosome
770	chondroitin sulfate B transport, golgi to extracellular
771	chondroitin sulfate B transport, extracellular to lysosome
772	chondroitin sulfate C transport, golgi to extracellular
773	chondroitin sulfate C transport, extracellular to lysosome
774	chondroitin sulfate D transport, golgi to extracellular
775	chondroitin sulfate D transport, extracellular to lysosome
776	chondroitin sulfate E transport, golgi to extracellular
777	chondroitin sulfate E transport, extracellular to lysosome
778	CTP synthase (NH3)
779	CTP synthase (glutamine)
780	CTP diffusion in nucleus
781	Cyanide transport via diffusion (extracellular to cytosol)
782	Cyanide transport via diffusion (mitochondrial)
783	cytochrome c oxidase, mitochondrial Complex IV
784	ubiquinol-6 cytochrome c reductase, Complex III
785	L-alanine/L-cysteine Na-dependent exchange (Cys-L in)
786	L-cysteine/L-asparagine Na-dependent exchange (Cys-L in)
787	L-cysteine/L-glutamine Na-dependent exchange (Cys-L in)
788	Glutathione:cystine oxidoreductase
789	L-cysteine/L-glutamine reversible exchanger
790	L-cysteine/glycine reversible exchanger
791	L-Cystine Lysteine-lyase (deaminating)
792	cysteine oxidase
793	L-serine/L-cysteine Na-dependent exchange (Cys-L in)
794	L-cysteine reversible transport via sodium symport
795	cysteine transaminase
796	cysteine transaminase (mitochondrial)
797	L-cysteine transport via diffusion (extracellular to cytosol)
798	cystathionine g-lyase
799	L-cystine/L-glutamate exchanger
800	L-cysteine/L-threonine Na-dependent exchange (Cys-L in)
801	cystathionine beta-synthase
802	L-cystine/glycine exchanger (cystine in)
803	cytidine deaminase
804	ATPcytidine 5-phosphotransferase
805	cytidine kinase (ATP), mitochondrial
806	cytidine deaminase, nuclear
807	cytidine facilated transport in cytosol
808	cytidine transport in via sodium symport
809	Cytidine facilated transport from lysosome
810	cytidine facilated transport in mitochondria
811	cytidine transport in nucleus
812	cytidylate kinase (CMP)
813	cytidylate kinase (CMP,dGTP)
814	cytidylate kinase (CMP,dGTP),nuclear
815	cytidylate kinase (dCMP,dGTP)
816	cytidylate kinase (dCMP,dGTP),nuclear
817	cytidylate kinase (dCMP,dCTP)
818	cytidylate kinase (dCMP,dCTP),nuclear
819	cytidylate kinase (dCMP,dATP)
820	cytidylate kinase (dCMP,dATP),nuclear
821	cytidylate kinase (dCMP,UTP)
822	cytidylate kinase (dCMP,CTP),nuclear
823	cytidylate kinase (CMP),mitochondrial
824	cytidylate kinase (CMP),nuclear
825	cytidylate kinase (dCMP)
826	cytidylate kinase (dCMP),nuclear
827	cytidylate kinase (CMP)(GTP)
828	cytidylate kinase (dCMP,CTP),nuclear
829	cytidylate kinase (dCMP)(GTP)
830	cytidylate kinase (dCMP,GTP),nuclear
831	cytidylate kinase (dCMP)
832	cytidylate kinase (CMP),nuclear
833	cytidylate kinase (CMP,CTP)
834	cytidylate kinase (CMP,CTP),nuclear
835	cytidylate kinase (CMP,UTP)
836	cytidylate kinase (CMP,UTP),nuclear
837	cytidylate kinase (CMP,dATP)
838	cytidylate kinase (CMP,dATP),nuclear
839	cytidylate kinase (CMP,dCTP)
840	cytidylate kinase (CMP,dCTP),nuclear
841	D-3-amino-isobutyrate transport
842	D-3-Amino-isobutanoate:pyruvate aminotransferase, mitochondrial
843	Deoxyadenosine deaminase
844	Deoxyadenosine deaminase, extracellular
845	deoxyadenosine kinase
846	deoxyadenosine transport via diffusion
847	diacylglycerol ER export
848	Diacylglycerol phosphate kinase (homo sapiens)
849	Diacylglycerol phosphate kinase (homo sapiens)
850	diacylglycerol transport
851	D-Alanine Oxidase (x)
852	D-alanine transport via proton symport
853	D-alanine transport via proton symport (lysosome)
854	D-Alanine transport to perixosome
855	D-arginine oxidase, perixosomal
856	L-Dehydroascorbate lactonohydrolase
857	dehydroascorbate reductase
858	D-aspartate oxidase, peroxisomal
859	dATP diffusion in nucleus
860	dodecenoyl-Coenzyme A delta isomerase
861	Deoxycytidine kinase, mitochondrial (ATP)
862	Deoxycytidine kinase, nuclear (ATP)
863	Deoxycytidine kinase, nuclear (UTP)
864	dCMP deaminase
865	fatty acid intracellular transport
866	carnitine O-palmitoyltransferase
867	carnitine transferase
868	transport into the mitochondria (carnitine)
869	fatty acid transport via diffusion
870	Dopachrome tautomerase
871	dCTP diffusion in nucleus
872	deoxycytidine deaminase
873	deoxycytidine deaminase, nuclear
874	deoxycytidine transport via diffusion
875	2-dehydro-3-deoxy-phosphogluconate aldolase, mitochondrial
876	debrisoquine uniport
877	lipid, flip-flop intracellular transport
878	dehydrodolichol diphosphate phosphatase (liver)
879	dehydrodolichol diphosphate phosphatase (uterus)
880	dehydrodolichol phosphate phosphatase (liver)
881	dehydrodolichol phosphate phosphatase (uterus)
882	dehydrodolichol reductase (liver)
883	dehydrodolichol reductase (uterus)
884	palmitoyl-CoA desaturase (n-C16:0CoA -> n-C16:1CoA)
885	fatty acyl-CoA desaturase (n-C18:2CoA -> n-C18:3CoA)
886	stearoyl-CoA desaturase (n-C18:0CoA -> n-C18:1CoA)
887	stearoyl-CoA desaturase (n-C18:0CoA -> n-C18:1CoA)
888	stearoyl-CoA desaturase (n-C18:0CoA -> n-C18:1CoA)
889	fatty acyl-CoA desaturase (n-C18:1CoA -> n-C18:2CoA)
890	fatty acyl-CoA desaturase (n-C18:1CoA -> n-C18:2CoA)
891	fatty acyl-CoA desaturase (n-C18:1CoA -> n-C18:2CoA)
892	fatty acyl-CoA desaturase (n-C18:2CoA -> n-C18:3CoA)
893	fatty acyl-CoA desaturase (n-C20:3CoA -> n-C20:4CoA)
894	fatty acyl-CoA desaturase (n-C20:4CoA -> n-C20:5CoA)
895	fatty acyl-CoA desaturase (n-C22:4CoA -> n-C22:5CoA)
896	fatty acyl-CoA desaturase (n-C22:5CoA -> n-C22:6CoA)
897	fatty acyl-CoA desaturase (n-C24:5CoA -> n-C24:6CoA)
898	diacylglycerol acyltransferase
899	bile acid intracellular transport
900	bile acid intracellular transport
901	deoxyguanylate kinase (dGMP:ATP)
902	deoxyguanylate kinase (dGMP:dATP) (mitochondrial)
903	deoxyguanosine kinase
904	deoyguanosine transport via diffusion
905	deoyguanosine transport in mitochondria
906	dGTP diffusion in nucleus
907	dehydro-L-gulonate decarboxylase
908	dehydroascorbate transport (uniport)
909	dihydroxyacetone phosphate acyltransferase
910	dihydroxyacetone phosphate acyltransferase
911	lipid, flip-flop intracellular transport
912	24-dehydrocholesterol reductase [Precursor]
913	24-dehydrocholesterol reductase [Precursor]
914	24-dehydrocholesterol reductase [Precursor]
915	7-dehydrocholesterol reductase
916	7-dehydrocholesterol reductase
917	dihydroceramide desaturase
918	dihydroceramide desaturase
919	dihydroxydecaprenylbenzoate methyltransferase
920	dehydroepiandrosterone sulfate transport via bicarbonate countertransport
921	dheas intracellular transport
922	Dehydroepiandrosterone sulfotransferase
923	Dehydroepiandrosterone transport
924	dihydrofolate reductase
925	dihydrofolate reversible lysosomal transport
926	dihydrofolate reversible mitochondrial transport
927	dihydoorotic acid dehydrogenase (quinone10)
928	dihydroorotase
929	dihydropyrimidinase (5,6-dihydrouracil)
930	dihydropyrimidinase (dihydrothymine)
931	6,7-dihydropteridine reductase
932	6,7-dihydropteridine reduction
933	dIDP nuclear transport
934	digalsgalside hs transport
935	digalsgalside hs intracellular transport
936	digalside hs intracellular transport
937	digalside hs intracellular transport
938	deoxyinosine transport via diffusion
939	dITP nuclear transport
940	2,3-diketo-5-methylthio-1-phosphopentane degradation reaction
941	D-lactate transport via proton symport
942	D-lactate transport, mitochondrial
943	carnitine O-palmitoyltransferase
944	carnitine transferase
945	transport into the mitochondria (carnitine)
946	fatty acid transport via diffusion
947	13-cis-oxo-retinoic acid demand
948	13-cis-retinoate demand
949	DM Asn-X-Ser/Thr(ly)
950	DM atp(c)
951	alpha-Tocopherol demand
952	alpha-Tocotrienol demand
953	beta-tocopherol demand
954	DM core5(g)
955	DM core7(g)
956	DM core8(g)
957	dATP demand
958	DM datp(n)
959	dCTP demand
960	DM dctp(n)
961	DM dem2emgacpail prot hs(r)
962	DM dgpi prot hs(r)
963	DM dgtp(m)
964	DM dgtp(n)
965	DM dsT antigen(g)
966	dTTP demand
967	DM dttp(n)
968	Ethanolamine phosphate demand
969	DM gncore2(g)
970	DM gpi sig(er)
971	4 hydroxy retinoic acid demand
972	DM kdn(c)
973	DM m(em)3gacpail prot hs(r)
974	DM melanin(c)
975	DM mem2emgacpail prot hs(r)
976	DM n5m2masn(g)
977	4-oxo-retonoic acid demand
978	DM Ser/Thr(ly)
979	DM Ser-Gly/Ala-X-Gly(ly)
980	DM sprm(c)
981	DM sTn antigen(g)
982	DM T antigen(g)
983	gamma-Tocopherol demand
984	xenobiotic transport
985	dimethylallyltranstransferase
986	dimethylallyltranstransferase
987	dimethylglycine dehydrogenase, mitochondrial
988	dimethylglycine transport via diffusion (cytosol to mitochondria)
989	carnitine fatty-acyl transferase
990	2,6 dimethylheptanoly CoA carnitine transferase
991	2,6 dimethylheptanoyl crn transport
992	2,6 dimethylheptanoyl carnitine transport
993	DMNONCOACRNCPT1
994	DMNONCRNCPT2
995	4,8 dimethylnonanoyl carnitine transport (mitochondria)
996	dNAD transport, nuclear trhough pore
997	DNA (cytosine-5-)-methyltransferase, nucleus
998	DNA (cytosine-5-)-methyltransferase, nucleus
999	dADP transport via dCDP antiport
1000	dADP transport via dGDP antiport
1001	dADP transport via ADP antiport
1002	dADP transport via ATP antiport
1003	dUDP transport via dTDP antiport
1004	dUDP transport via dGDP antiport
1005	dUDP transport via dADP antiport
1006	dUDP transport via dCDP antiport
1007	dUDP transport via ADP antiport
1008	dUDP transport via ATP antiport
1009	dATP transport via ADP antiport
1010	dTDP transport via ATP antiport
1011	dTDP transport via ADP antiport
1012	dTDP transport via dUDP antiport
1013	dTDP transport via dGTP antiport
1014	dTDP transport via dADP antiport
1015	dTDP transport via dCDP antiport
1016	dCDP transport via dUDP antiport
1017	dCDP transport via dTDP antiport
1018	dCDP transport via dGDP antiport
1019	dCDP transport via dADP antiport
1020	dATP transport via ATP antiport
1021	dCDP transport via ADP antiport
1022	dCDP transport via ATP antiport
1023	dGDP transport via ATP antiport
1024	dGDP transport via dUDP antiport
1025	dGDP transport via dTDP antiport
1026	dGDP transport via dADP antiport
1027	dGDP transport via dCDP antiport
1028	dUTP transport via dTDP antiport
1029	dUTP transport via dUDP antiport
1030	dUTP transport via dGDP antiport
1031	dATP transport via dCDP antiport
1032	dUTP transport via dADP antiport
1033	dUTP transport via dCDP antiport
1034	dUTP transport via ADP antiport
1035	dUTP transport via ATP antiport
1036	dTTP transport via ATP antiport
1037	dTTP transport via ADP antiport
1038	dTTP transport via dUDP antiport
1039	dTTP transport via dTDP antiport
1040	dTTP transport via dGDP antiport
1041	dTTP transport via dADP antiport
1042	dATP transport via dUDP antiport
1043	dTTP transport via dCDP antiport
1044	dCTP transport via dCDP antiport
1045	dCTP transport via dUDP antiport
1046	dCTP transport via dGDP antiport
1047	dCTP transport via dADP antiport
1048	dCTP transport via ADP antiport
1049	dCTP transport via ATP antiport
1050	dGTP transport via ATP antiport
1051	dGTP transport via ADP antiport
1052	dGTP transport via dADP antiport
1053	dATP transport via dTDP antiport
1054	dGTP transport via dUDP antiport
1055	dGTP transport via dTDP antiport
1056	dGTP transport via dGDP antiport
1057	dGTP transport via dCDP antiport
1058	dATP transport via dGDP antiport
1059	dATP transport via dADP antiport
1060	dADP transport via dUDP antiport
1061	dADP transport via dTDP antiport
1062	2,3-dioxo-L-gulonate decarboxylase (L-lyxonate-forming)
1063	2,3-dioxo-L-gulonate decarboxylase (L-xylonate-forming)
1064	2,3-dioxo-L-gulonate:hydrogen peroxide oxireductase
1065	2,3-dioxo-L-gulonate:hydrogen peroxide oxireductase
1066	Dolichyl-diphosphooligosaccharide:protein-L-asparagine oligopolysaccharidotransferase (liver)
1067	Dolichyl-diphosphooligosaccharide:protein-L-asparagine oligopolysaccharidotransferase (uterus)
1068	Dolichyl-diphosphate phosphohydrolase, human (liver)
1069	Dolichyl-diphosphate phosphohydrolase, human (uterus)
1070	Dolichyl beta-D-glucosyl phosphate flippase (liver)
1071	Dolichyl beta-D-glucosyl phosphate flippase (uterus)
1072	Dolichyl-beta-D-glucosyl-phosphate dolichylphosphohydrolase (liver)
1073	Dolichyl-beta-D-glucosyl-phosphate dolichylphosphohydrolase (uterus)
1074	dolichol diffusion, human (liver)
1075	dolichol diffusion, human (uterus)
1076	Dolichol kinase, human (liver)
1077	Dolichol kinase, human (uterus)
1078	dolichol-phosphate mannose flippase (liver)
1079	dolichol-phosphate mannose flippase (uterus)
1080	dolichol phosphate flippase (liver)
1081	dolichol phosphate flippase (uterus)
1082	dolichyl-phosphate-glucose-glycolipid alpha-glucosyltransferase (liver)
1083	dolichyl-phosphate-glucose-glycolipid alpha-glucosyltransferase (uterus)
1084	dolichyl-phosphate-glucose-glycolipid alpha-glucosyltransferase (liver)
1085	dolichyl-phosphate-glucose-glycolipid alpha-glucosyltransferase (uterus)
1086	dolichyl-phosphate-glucose-glycolipid alpha-glucosyltransferase (liver)
1087	dolichyl-phosphate-glucose-glycolipid alpha-glucosyltransferase (uterus)
1088	Dolichol-phosphate phosphohydrolase, human (liver)
1089	Dolichol-phosphate phosphohydrolase, human (uterus)
1090	Dolichyl-phosphate D-mannosyltransferase (liver)
1091	Dolichyl-phosphate D-mannosyltransferase (uterus)
1092	dolichyl-phosphate-mannose-glycolipid alpha-mannosyltransferase (liver)
1093	dolichyl-phosphate-mannose-glycolipid alpha-mannosyltransferase (uterus)
1094	dolichyl-phosphate-mannose-glycolipid alpha-mannosyltransferase (liver)
1095	dolichyl-phosphate-mannose-glycolipid alpha-mannosyltransferase (uterus)
1096	dolichyl-phosphate-mannose-glycolipid alpha-mannosyltransferase (liver)
1097	dolichyl-phosphate-mannose-glycolipid alpha-mannosyltransferase (uterus)
1098	dolichyl-phosphate-mannose-glycolipid alpha-mannosyltransferase (liver)
1099	dolichyl-phosphate-mannose-glycolipid alpha-mannosyltransferase (uterus)
1100	dopamine beta-monooxygenase
1101	L-dopachrome isomerase 1
1102	Dopamine:amet O-methyltransferase
1103	Dopaquinone isomerase 1
1104	Dopamine 3-0-sulfate transport (diffusion)
1105	Dopamine Sulfotransferase
1106	Dopamine reversible transport in via sodium symport (1:2)
1107	Dopamine uniport
1108	Dopamine secretion via secretory vesicle (ATP driven)
1109	D-ornithine oxidase, perixosomal
1110	dephospho-CoA kinase
1111	dephospho-CoA transport from lysosome via diffusion
1112	Diphosphoglycerate phosphatase
1113	Diphosphoglyceromutase
1114	3-Decaprenyl-4-hydroxy-5-methoxybenzoate decarboxylation
1115	diphosphomevalonate decarboxylase
1116	decaprenyl synthase
1117	D-proline oxidase, perixosomal
1118	Deoxyribokinase
1119	deoxyribose transport via diffusion
1120	deoxyribose-phosphate aldolase
1121	dihydrosphingosine N-acyltransferase
1122	dTDP nuclear transport
1123	dTMP kinase
1124	dTTP diffusion in nucleus
1125	dUDP nuclear transport
1126	dUMP nuclear transport
1127	dihydrouracil dehydrogenase (NADP)
1128	dihydrothymin dehydrogenase (NADP)
1129	deoxyuridine kinase (ATP:Deoxyuridine)
1130	deoxyuridine kinase (ATP:Deoxyuridine), mitochondrial
1131	deoxyuridine phosphorylase
1132	deoxyuridine transport via diffusion
1133	deoxyuridine transport in nucleus
1134	dUTP diphosphatase
1135	dUTP diphosphatase, nuclear
1136	xenobiotic transport
1137	xenobiotic transport
1138	xenobiotic transport
1139	xenobiotic transport
1140	xenobiotic transport
1141	3-beta-hydroxysteroid-delta(8),delta(7)-isomerase
1142	3-beta-hydroxysteroid-delta(8),delta(7)-isomerase
1143	Ecgonine isomerase (ER)
1144	3-hydroxyacyl-CoA dehydratase (3-hydroxyisobutyryl-CoA) (mitochondria)
1145	3-hydroxyacyl-CoA dehydratase (3-hydroxybutanoyl-CoA) (mitochondria)
1146	3-hydroxyacyl-CoA dehydratase (3-hydroxybutanoyl-CoA) (perioxisome)
1147	2-Methylprop-2-enoyl-CoA (2-Methylbut-2-enoyl-CoA), mitochondrial
1148	ecgonine methyl esterase (ER)
1149	L-erythro-4-Hydroxyglutamate:2-oxoglutarate aminotransferase
1150	L-erythro-4-Hydroxyglutamate:2-oxoglutarate aminotransferase 2, mitochondrial
1151	L-erythro-4-Hydroxyglutamate:2-oxoglutarate aminotransferase, mitochondrial
1152	carnitine O-palmitoyltransferase
1153	carnitine transferase
1154	transport into the mitochondria (carnitine)
1155	fatty acid transport via diffusion
1156	carnitine O-palmitoyltransferase
1157	carnitine transferase
1158	transport into the mitochondria (carnitine)
1159	fatty acid transport via diffusion
1160	endo-beta-N-acetylglucosaminidase
1161	endo-beta-N-acetylglucosaminidase
1162	endo-beta-N-acetylglucosaminidase, lysosomal
1163	endo-beta-N-acetylglucosaminidase, lysosomal
1164	endo-beta-N-acetylglucosaminidase, lysosomal
1165	Endomannosidase (glc1man-producing), Golgi apparatus
1166	Endomannosidase (glc2man-producing), Golgi apparatus
1167	Endomannosidase (glc3man-producing), Golgi apparatus
1168	Endomannosidase (m6masnC-producing), Golgi apparatus
1169	Endomannosidase (m6masnB2-producing), Golgi apparatus
1170	Endomannosidase (m5masnB1-producing), Golgi apparatus
1171	enolase
1172	ethanolamine-phosphate cytidylyltransferase
1173	estradiol glucuronide transport via bicarbonate countertransport
1174	17-beta-D-glucuronide transport (ATP-dependent)
1175	glucuronidated compound transport
1176	estradiol transport
1177	estradiol intracellular transport
1178	glucuronidated compound transport
1179	glucuronidated compound transport
1180	estriol intracellular transport
1181	ABC transporter
1182	glucuronidated compound transport
1183	estrone 3-sulfate transport via bicarbonate countertransport
1184	estrone-3-sulfate transport via sodium cotransport
1185	estrone intracellular transport
1186	Estrogen sulfotransferase
1187	electron transfer flavoprotein
1188	Electron transfer flavoprotein-ubiquinone oxidoreductase
1189	Ethanolamine kinase
1190	ethanolamine phosphate phosphatase
1191	ethanol monooxygenase
1192	ethanol reversible transport
1193	ethanol reversible peroxisomal transport
1194	10-Formyltetrahydrofolate exchange
1195	10-formyltetrahydrofolate-[Glu](5) exchange
1196	10-formyltetrahydrofolate-[Glu](6) exchange
1197	10-formyltetrahydrofolate-[Glu](7) exchange
1198	fatty acid 11-cis-retinol exchange
1199	13-cis-retinoyl glucuronide exchange
1200	1 acyl phosphoglycerol exchange
1201	1-Methylnicotinamide exchange
1202	24R,25-Dihyoxyvitamin D2 exchange
1203	24R,25-Dihydroxyvitamin D3 exchange
1204	2,4 dihydroxy nitrophenol exchange
1205	25-Hydroxyvitamin D2 exchange
1206	25-Hydroxyvitamin D3 exchange
1207	2-Hydroxybutyrate exchange
1208	2-Methylcitrate exchange
1209	3,4-Dihydroxyphenylethyleneglycol exchange
1210	3,4-Dihydroxy-L-phenylalanine exchange
1211	3',5'-Cyclic GMP exchange
1212	L-3-Amino-isobutanoate exchange
1213	D-3-Amino-isobutanoate exchange
1214	3-Methylimidazoleacetic acid exchange
1215	4-Aminobutanoate exchange
1216	4 hydroxy debrisoquine exchange
1217	4-Hydroxyphenylacetate exchange
1218	4-methylpentanal Exchange
1219	4 hydroxy tolbutamide exchange
1220	4-Nitrophenol exchange
1221	4-Nitrophenyl sulfate exchange
1222	4-Pyridoxate exchange
1223	5alpha-Dihydrotestosterone exchange
1224	5alpha-Dihydrotestosterone glucuronide exchange
1225	5alpha-Dihydrotestosterone sulfate exchange
1226	pentaglutamyl folate (DHF) exchange
1227	5-Formyltetrahydrofolate exchange
1228	5 hydroxy omeprazole exchange
1229	5-Hydroxy-L-tryptophan exchange
1230	exchange reaction for 5-Methyltetrahydrofolate
1231	pentaglutamyl folate (THF) exchange
1232	haxglutamyl folate (DHF) exchange
1233	6 beta hydroxy testosterone exchange
1234	hexaglutamyl folate (THF) exchange
1235	heptaglutamyl folate (DHF) exchange
1236	heptaglutamyl folate (THF) exchange
1237	fatty acid 9-cis-retinol exchange
1238	L-Arabinitol exchange
1239	Acetate exchange
1240	Acetoacetate exchange
1241	Acetaldehyde exchange
1242	Acetone exchange
1243	Type IIIA glycolipid exchange
1244	Type IIIAb exchange
1245	N-Acetyl-D-glucosamine exchange
1246	Acetylcholine exchange
1247	sialyl (1,3) sialyl (2,6) galactosylgloboside (homo sapiens) exchange
1248	sialyl (2,3) sialyl (2,6) galactosylgloboside (homo sapiens) exchange
1249	3',8'-LD1 exchange
1250	disialyl galactosylgloboside (homo sapiens) exchange
1251	VI3NeuAc-nLc6Cer exchange
1252	Adenine exchange
1253	exchange reaction for Adenosine
1254	adp exchange
1255	ADPribose 2'-phosphate exchange
1256	ADPribose exchange
1257	adrenic acid exchange
1258	Adrenaline exchange
1259	aflatoxin B1 exchange
1260	Etiocholan-3alpha-ol-17-one 3-glucuronide exchange
1261	1-alkyl 2-lysoglycerol 3-phosphocholine exchange
1262	2-Oxoglutarate exchange
1263	beta-Alanine exchange
1264	D-Alanine exchange
1265	exchange reaction for L-alanine
1266	Aldosterone exchange
1267	AMP exchange
1268	Androsterone exchange
1269	androsterone glucuronide exchange
1270	antipyrene exchange
1271	alpha-Pinene-oxide exchange
1272	(+)-alpha-Pinene exchange
1273	20alpha-Hydroxyprogesterone exchange
1274	Aquacob(III)alamin exchange
1275	L-Arabinose exchange
1276	exchange reaction for arachidate
1277	nC20:4 exchange
1278	L-Arginine exchange
1279	L-Ascorbate exchange
1280	exchange reaction for L-asparagine
1281	D-Aspartate exchange
1282	L-Aspartate exchange
1283	ATP exchange
1284	alpha-Tocopherol exchange
1285	alpha-Tocotrienol exchange
1286	(R)-3-Hydroxybutanoate transport via H+ symport
1287	Bilirubin beta-diglucuronide exchange
1288	exchange reaction for blirubin mono-glucuronide
1289	Bilirubin exchange
1290	Biocytin exchange
1291	Biotin exchange
1292	Butyrate (n-C4:0) exchange
1293	beta-tocopherol exchange
1294	Benzoate exchange
1295	Calcium exchange
1296	cAMP exchange
1297	beta-Carotene exchange
1298	(E)-carveol exchange
1299	Calcitroic acid (D3) exchange
1300	Cys-Gly exchange
1301	exchange reaction for Choline
1302	exchange reaction for cholate
1303	exchange reaction for cholesterol
1304	chitin exchange
1305	Citrate exchange
1306	exchange reaction for Chloride
1307	clupanodonic acid (docosapentaenoic (n-3)) exchange
1308	CMP exchange
1309	Carbon monoxide exchange
1310	CO2 exchange
1311	coumarin exchange
1312	Creatine exchange
1313	Ceramide 1-phosphate exchange
1314	exchange reaction for L-Carnitine
1315	cortisol Exchange
1316	corticosterone Exchange
1317	nC22:6 exchange
1318	Cytosine exchange
1319	chondroitin sulfate A (GalNAc4S-GlcA) proteoglycan exchange
1320	chondroitin sulfate B / dermatan sulfate (IdoA2S-GalNAc4S) proteoglycan exchange
1321	chondroitin sulfate C (GalNAc6S-GlcA) proteoglycan exchange
1322	chondroitin sulfate D (GlcNAc6S-GlcA2S) proteoglycan exchange
1323	chondroitin sulfate E (GalNAc4,6diS-GlcA) proteoglycan exchange
1324	Hydrogen cyanide exchange
1325	exchange reaction for L-cysteine
1326	exchange reaction for Cytidine
1327	exchange reaction for 2-deoxyadenosine
1328	exchange reaction for diglyceride
1329	docosa-4,7,10,13,16-pentaenoic acid (n-6) exchange
1330	exchange reaction for Deoxycytidine
1331	debrisoquine exchange
1332	Chenodeoxyglycocholate exchange
1333	exchange reaction for Deoxyguanosine
1334	exchange reaction for dehydroascorbide(1-)
1335	Dehydroepiandrosterone sulfate exchange
1336	7,8-Dihydrofolate exchange
1337	Digalactosylceramidesulfate exchange
1338	exchange reaction for Deoxyinosine
1339	dihomo-gamma-linolenic acid (n-6) exchange
1340	demethylated antipyrine exchange
1341	2,6 dimethylheptanoyl carnitine exchange
1342	Dopamine exchange
1343	Dopamine 3-O-sulfate exchange
1344	Deoxyribose exchange
1345	exchange reaction for Deoxyuridine
1346	8,9 epxoy aflatoxin B1 exchange
1347	ebastine exchange
1348	hydroxylated ebastine exchange
1349	eicosatetranoic acid exchange
1350	elaidic acid exchange
1351	estradiol exchange
1352	estradiol glucuronide exchange
1353	16-Glucuronide-estriol exchange
1354	estrone glucuronide exchange
1355	Estrone 3-sulfate exchange
1356	Ethanol exchange
1357	EX_fe2(u)
1358	Fe3+ exchange
1359	exchange reaction for Folate
1360	Formate exchange
1361	exchange reaction for D-Fructose
1362	III3Fuc-nLc6Cer exchange
1363	Lea glycolipid exchange
1364	(Gal)2 (GalNAc)1 (Glc)1 (GlcNAc)1 (LFuc)2 (Cer)1 exchange
1365	IV3-a-NeuAc,III3-a-Fuc-nLc4Cer exchange
1366	IV3-a-Neu5Ac,III4-a-Fuc-Lc4Cer exchange
1367	Ley glycolipid exchange
1368	V3Fuc,III3Fuc-nLc6Cer exchange
1369	(Gal)4 (Glc)1 (GlcNAc)3 (LFuc)3 (Cer)1 exchange
1370	(Gal)3 (Glc)1 (GlcNAc)2 (LFuc)3 (Cer)1 exchange
1371	Leb glycolipid exchange
1372	Lacto-N-fucopentaosyl III ceramide exchange
1373	(Gal)3 (Glc)1 (GlcNAc)1 (LFuc)2 (Cer)1 exchange
1374	fucosyl galactosylgloboside (homo sapiens) exchange
1375	L-Fucose exchange
1376	exchange reaction for D-Galactose
1377	Gal-GlcNAc-Gal globoside (homo sapiens) exchange
1378	(Gal)3 (Glc)1 (GlcNAc)1 (LFuc)1 (Cer)1 exchange
1379	(Gal)4 (Glc)1 (GlcNAc)2 (LFuc)1 (Cer)1 exchange
1380	(Gal)6 (Glc)1 (GlcNAc)3 (LFuc)2 (Cer)1 exchange
1381	Gal-Gal-Gal-Gal-Gal-Glc-Cer (homo sapiens) exchange
1382	exchange reaction for D-Glucosamine
1383	globoside (homo sapiens) exchange
1384	Glycocholate exchange
1385	GD1beta (homo sapiens) exchange
1386	GD1c (homo sapiens) exchange
1387	GDP exchange
1388	D-Glucose exchange
1389	exchange reaction for L-glutamine
1390	5-L-Glutamyl-L-alanine exchange
1391	L-Glutamate exchange
1392	exchange reaction for Glycine
1393	Glycine betaine exchange
1394	Glycerol exchange
1395	(S)-Glycerate exchange
1396	glycogen, structure 2 (glycogenin-1,6-{7[1,4-Glc], 4[1,4-Glc]}) exchange
1397	exchange reaction for glycogen, structure 4 (glycogenin-1,6-{2[1,4-Glc], [1,4-Glc]})
1398	exchange reaction for glycogen, structure 5 (glycogenin-2[1,4-Glc])
1399	GMP exchange
1400	GP1c (homo sapiens) exchange
1401	GP1c alpha (homo sapiens) exchange
1402	GQ1b (homo sapiens) exchange
1403	GQ1balpha (homo sapiens) exchange
1404	exchange reaction for Guanosine
1405	GT1a (homo sapiens) exchange
1406	Oxidized glutathione exchange
1407	Reduced glutathione exchange
1408	GTP exchange
1409	Guanine exchange
1410	exchange reaction for proton
1411	H2O exchange
1412	Hydrogen peroxide exchange
1413	hyaluronan exchange
1414	hyaluronan biosynthesis, precursor 1 exchange
1415	Bicarbonate exchange
1416	hydroxy coumarin exchange
1417	Hexadecanoate (n-C16:0) exchange
1418	exchange reaction for Hexadecenoate (n-C16:1)
1419	4,17 dihydroxy estradiol exchange
1420	hexacosanoate (n-C26:0) exchange
1421	exchange reaction for L-histidine
1422	Histamine exchange
1423	L-Homoserine exchange
1424	heptadecanoate exchange
1425	heparan sulfate proteoglycan exchange
1426	hydroxylated taxol exchange
1427	Hypoxanthine exchange
1428	Iodide exchange
1429	IDP exchange
1430	L-Isoleucine exchange
1431	IMP exchange
1432	myo-Inositol exchange
1433	Inosine exchange
1434	K+ exchange
1435	keratan sulfate I exchange
1436	keratan sulfate I, degradation product 1 exchange
1437	keratan sulfate II (core 2-linked) exchange
1438	keratan sulfate II (core 4-linked) exchange
1439	D-lactate exchange
1440	L-Lactate exchange
1441	Lactose exchange
1442	L-Cystine exchange
1443	leukotriene A4 exchange
1444	leukotriene B4 exchange
1445	Leukotriene C4 exchange
1446	leukotriene D4 exchange
1447	leukotriene E4 exchange
1448	leukotriene F4 exchange
1449	L-Leucine exchange
1450	lignoceric acid exchange
1451	Limonene exchange
1452	Lipoate exchange
1453	linoelaidic acid exchange
1454	linoleic acid (all cis C18:2) exchange
1455	alpha-Linolenic acid exchange
1456	gamma-linolenic acid exchange
1457	exchange reaction for lysophosphatidylcholine
1458	L-Lysine exchange
1459	Monoacylglycerol 2 (homo sapiens) exchange
1460	Maltose exchange
1461	Maltotriose exchange
1462	exchange reaction for D-Mannose
1463	methanol exchange
1464	Metanephrine exchange
1465	3-mercaptolactate-cysteine disulfide exchange
1466	L-Methionine exchange
1467	Methylglyoxal exchange
1468	N-Acetyl-beta-D-glucosaminyl-1,2-alpha-D-mannosyl-1,3-(N-acetyl-beta-D-glucosaminyl-1,2-alpha-D-mannosyl-1,6)-(N-acetyl-beta-D-glucosaminyl-1,4)-beta-D-mannosyl-1,4-N-acetyl-beta-D-glucosaminyl-R exchange
1469	exchange reaction for Sodium
1470	Nicotinate exchange
1471	Nicotinamide adenine dinucleotide exchange
1472	Nicotinamide adenine dinucleotide phosphate exchange
1473	Nicotinamide exchange
1474	Ammonia exchange
1475	nifedipine exchange
1476	exchange reaction for NO
1477	Naphthalene exchange
1478	Norepinephrine exchange
1479	Sulfate derivative of norepinephrine exchange
1480	nervonic acid exchange
1481	exchange reaction for oxugen
1482	Superoxide anion exchange
1483	9-O-Acetylated GD3 (homo sapiens) exchange
1484	9-O-Acetylated GT3 (homo sapiens) exchange
1485	echange reaction for octadecanoate (n-C18:0)
1486	octadecenoate (n-C18:1) exchange
1487	exchange reaction for octanoate (n-C8:0)
1488	omeprazole exchange
1489	naphthalene epoxide exchange
1490	Ornithine exchange
1491	Oxalate exchange
1492	1-alkyl 2-acteylglycerol 3-phosphocholine (homo sapiens) exchange
1493	Phosphatidylcholine (homo sapiens) exchange
1494	exchange reaction for phosphatidylethanolamine
1495	Peptidyl-L-lysine exchange
1496	Perillyl alcohol exchange
1497	phosphatidylglycerol (homo sapiens) exchange
1498	alpha-N-Phenylacetyl-L-glutamine exchange
1499	exchange reaction for L-phenylalanine
1500	exchange reaction for heme
1501	Phylloquinone exchange
1502	phytanic acid exchange
1503	Phosphate exchange
1504	(R)-Pantothenate exchange
1505	Propionate exchange
1506	Progesterone exchange
1507	D-Proline exchange
1508	L-Proline exchange
1509	Prostaglandin D2 exchange
1510	Prostaglandin E1 exchange
1511	Prostaglandin E2 exchange
1512	Prostaglandin F2alpha exchange
1513	phosphatidylserine (homo sapiens) exchange
1514	pentadecanoate exchange
1515	exchange reaction for Pyridoxamine
1516	exchange reaction for Pyridoxal
1517	exchange reaction for Pyridoxine
1518	Pyruvate exchange
1519	Ribitol exchange
1520	fatty acid retinol exchange
1521	Retinol exchange
1522	9-cis-retinol exchange
1523	cis-11-retinol exchange
1524	Retinoate exchange
1525	retinoyl glucuronide exchange
1526	exchange reaction for ribose
1527	exchange reaction for Riboflavin
1528	R total exchange
1529	R total 2 position exchange
1530	R total 3 position exchange
1531	PA6 exchange
1532	de-Fuc form of PA6 exchange
1533	Sarcosine exchange
1534	Selenate exchange
1535	D-Serine exchange
1536	exchange reaction for L-serine
1537	L-sulfolactate exchange
1538	Sulfate exchange
1539	sphingosylphosphorylcholine (homo sapiens) exchange
1540	Sphinganine 1-phosphate exchange
1541	Sphingosine 1-phosphate exchange
1542	Serotonin exchange
1543	starch, structure 1 (1,6-{7[1,4-Glc], 4[1,4-Glc]}) exchange
1544	exchange reaction for starch, structure 2 (1,6-{2[1,4-Glc], [1,4-Glc]})
1545	stearidonic acid exchange
1546	Succinate exchange
1547	Sucrose exchange
1548	triacylglycerol (homo sapiens) exchange
1549	D-Tagatose exchange
1550	Taurine exchange
1551	paclitaxel exchange
1552	Taurocholic acid exchange
1553	Thiocyanate exchange
1554	taurochenodeoxycholate exchange
1555	tetracosahexaenoic acid, n-3 exchange
1556	tetracosapentaenoic acid, n-3 exchange
1557	tetracosapentaenoic acid, n-6 exchange
1558	tetracosatetraenoic acid n-6 exchange
1559	5,6,7,8-Tetrahydrofolate exchange
1560	exchange reaction for Thiamin
1561	Thiamin monophosphate exchange
1562	Thiamin triphosphate exchange
1563	L-Threonine exchange
1564	Thymine exchange
1565	Thymidine exchange
1566	L-Thyroxine exchange
1567	timnodonic acid exchange
1568	tolbutamide exchange
1569	Trehalose exchange
1570	Triiodothyronine exchange
1571	Triiodothyronine sulfate exchange
1572	L-Tryptophan exchange
1573	Testosterone exchange
1574	testosterone glucuronide exchange
1575	testosterone sulfate exchange
1576	Thiosulfate exchange
1577	exchange reaction for tetradecanoate (n-C14:0)
1578	Thromboxane A2 exchange
1579	Tyramine O-sulfate exchange
1580	Tyr-194 of apo-glycogenin protein (primer for glycogen synthesis) exchange
1581	L-Tyrosine exchange
1582	UDP exchange
1583	UMP exchange
1584	Uracil exchange
1585	Urate exchange
1586	Urea exchange
1587	exchange reaction for Uridine
1588	UTP exchange
1589	vaccenic acid exchange
1590	L-Valine exchange
1591	Vitamin D2 exchange
1592	exchange reaction for calctriol
1593	omega hydroxy dodecanoate (n-C12:0) exchange
1594	omega hydroxy hexadecanoate (n-C16:0) exchange
1595	w hydroxy testosterone exchange
1596	omega hydroxy tetradecanoate (n-C14:0) exchange
1597	cholesterol ester exchange
1598	cholesterol ester (from FULLR2) exchange
1599	7-alpha,24(S)-Dihydroxycholesterol exchange
1600	7-alpha,25-Dihydroxycholesterol exchange
1601	7-alpha,27-Dihydroxycholesterol exchange
1602	D-Xylose exchange
1603	exchange reaction for xylitol
1604	gamma-Tocopherol exchange
1605	F1alpha transport (from golgi to lysosome)
1606	fucose-1-phosphate guanylyltransferase
1607	glycoprotein 6-alpha-L-fucosyltransferase
1608	fatty-acyl-ACP hydrolase
1609	fatty-acyl-ACP hydrolase
1610	fatty-acyl-ACP hydrolase
1611	fatty-acyl-ACP hydrolase
1612	fatty-acyl-ACP hydrolase
1613	fatty-acyl-ACP hydrolase
1614	fatty-acyl-ACP hydrolase
1615	fatty-acyl-ACP hydrolase
1616	fatty-acyl-ACP hydrolase
1617	fatty-acyl-ACP hydrolase
1618	fatty-acid--CoA ligase (tetradecanoate)
1619	fatty-acid--CoA ligase
1620	C160 fatty acid activation
1621	fatty-acid--CoA ligase (hexadecenoate)
1622	fatty-acid--CoA ligase
1623	C180 fatty acid activation
1624	fatty-acid--CoA ligase
1625	fatty-acid--CoA ligase
1626	C181 fatty acid activation
1627	fatty-acid--CoA ligase
1628	fatty-acid--CoA ligase
1629	fatty-acid--CoA ligase
1630	fatty-acid--CoA ligase
1631	fatty-acid--CoA ligase
1632	fatty-acid--CoA ligase
1633	fatty-acid--CoA ligase
1634	fatty-acid--CoA ligase
1635	fatty-acid--CoA ligase
1636	fatty-acid--CoA ligase
1637	fatty-acid--CoA ligase
1638	fatty-acid--CoA ligase
1639	fatty-acid--CoA ligase
1640	fatty-acid--CoA ligase
1641	fatty-acid--CoA ligase
1642	fatty-acid--CoA ligase
1643	fatty-acid--CoA ligase
1644	fatty-acid--CoA ligase
1645	fatty-acid--CoA ligase
1646	fatty-acid--CoA ligase
1647	fatty-acid--CoA ligase
1648	fatty-acid--CoA ligase
1649	fatty-acid--CoA ligase (n-C26:0)
1650	fatty-acid--CoA ligase (butanoate), mitochondrial
1651	fatty-acid--CoA ligase (octanoate)
1652	FAD diphosphatase
1653	FADH2 transporter, endoplasmic reticulum
1654	FADH2 transporter, peroxisomal
1655	FAD transporter, endoplasmic reticulum
1656	FAD transporter, peroxisomal
1657	fatty-acyl-CoA elongation (n-C18:3CoA)
1658	fatty-acyl-CoA elongation (n-C20:4CoA)
1659	fatty-acyl-CoA elongation (n-C20:4CoA)
1660	fatty-acyl-CoA elongation (n-C20:5CoA)
1661	Fatty acid omega-hydroxylase
1662	Fatty acid omega-hydroxylase
1663	Fatty acid omega-hydroxylase
1664	formaldehyde dehydrogenase
1665	formaldehyde transport via diffusion (lysosomall)
1666	formaldehyde transport via diffusion (mitochondrial)
1667	Beta oxidation of long chain fatty acid
1668	Beta oxidation of long chain fatty acid
1669	Beta oxidation of long chain fatty acid (odd chain)
1670	Beta oxidation of long chain fatty acid
1671	Beta oxidation of long chain fatty acid
1672	Beta oxidation of long chain fatty acid
1673	Beta oxidation fatty acid
1674	Beta oxidation fatty acid
1675	Beta oxidation of long chain fatty acid (odd chain)
1676	Beta oxidation of long chain fatty acid
1677	Beta oxidation of long chain fatty acid
1678	Beta oxidation fatty acid
1679	Beta oxidation fatty acid
1680	Beta oxidation fatty acid
1681	Beta oxidation of fatty acid
1682	Beta oxidation of fatty acid
1683	Beta oxidation of fatty acid
1684	Beta oxidation of fatty acid
1685	Beta oxidation of long chain fatty acid
1686	Beta oxidation of fatty acid
1687	Beta oxidation of long chain fatty acid
1688	Beta oxidation of long chain fatty acid
1689	Beta oxidation of long chain fatty acid
1690	Beta oxidation of fatty acid
1691	Beta oxidation of long chain fatty acid
1692	Beta oxidation fatty acid
1693	Beta oxidation of fatty acid
1694	Beta oxidation of long chain fatty acid
1695	Beta oxidation of long chain fatty acid
1696	Beta oxidation of long chain fatty acid
1697	Beta oxidation of fatty acid
1698	Beta oxidation of long chain fatty acid
1699	Beta oxidation of long chain fatty acid
1700	Beta oxidation of long chain fatty acid
1701	Beta oxidation of long chain fatty acid
1702	Beta oxidation of long chain fatty acid
1703	Beta oxidation of long chain fatty acid
1704	Beta oxidation of long chain fatty acid
1705	Beta oxidation of long chain fatty acid
1706	Beta oxidation of long chain fatty acid
1707	Beta oxidation of long chain fatty acid
1708	Beta oxidation of long chain fatty acid
1709	Beta oxidation of long chain fatty acid
1710	Beta oxidation of long chain fatty acid
1711	Beta oxidation of med/long chain fatty acid
1712	fatty acyl-CoA synthase (n-C10:0CoA)
1713	fatty-acyl-CoA synthase (n-C12:0CoA)
1714	fatty-acyl-CoA synthase (n-C14:0CoA)
1715	fatty-acyl-CoA synthase (n-C16:0CoA)
1716	fatty-acyl-CoA synthase (n-C18:0CoA)
1717	fatty acyl-CoA synthase (n-C8:0CoA), lumped reaction
1718	fatty acid electroneutral transport
1719	fatty acid electroneutral transport
1720	fatty acid electroneutral transport
1721	fatty acid electroneutral transport
1722	fatty acid electroneutral transport
1723	fatty acid electroneutral transport
1724	fatty acid electroneutral transport
1725	fatty acid electroneutral transport
1726	fatty acid electroneutral transport
1727	fructose-bisphosphate aldolase
1728	D-Fructose 1-phosphate D-glyceraldehyde-3-phosphate-lyase
1729	D-Fructose 1-phosphate D-glyceraldehyde-3-phosphate-lyase
1730	D-Tagatose 1-phosphate D-glyceraldehyde-3-phosphate-lyase
1731	fructose-bisphosphatase
1732	Fructose-2,6-bisphosphate 2-phosphatase
1733	Ferrochelatase, mitochondrial
1734	formyl coa hydrolase
1735	formate dehydrogenase
1736	iron (II) transport
1737	iron (II) transport
1738	Fe(III) reduction (ascorbate)
1739	Fucokinase
1740	N-Formyl-L-kynurenine amidohydrolase
1741	FMN adenylyltransferase
1742	folate reductase
1743	folate transport via anion exchange
1744	formyl coa transport
1745	formate mitochondrial transport
1746	FOR transporter, endoplasmic reticulum
1747	Formate transport, nuclear
1748	folylpolyglutamate synthetase
1749	folylpolyglutamate synthetase
1750	folylpolyglutamate synthetase, mitochondrial
1751	folylpolyglutamate synthetase
1752	folylpolyglutamate synthetase, mitochondrial
1753	folylpolyglutamate synthetase (DHF)
1754	folylpolyglutamate synthetase (DHF), mitochondrial
1755	folylpolyglutamate synthetase (DHF)
1756	folylpolyglutamate synthetase (DHF), mitochondrial
1757	folylpolyglutamate synthetase (DHF)
1758	folylpolyglutamate synthetase (DHF), mitochondrial
1759	folylpolyglutamate synthetase (10fthf)
1760	folylpolyglutamate synthetase (10fthf), mitochondrial
1761	folylpolyglutamate synthetase (10fthf)
1762	folylpolyglutamate synthetase (10fthf), mitochondrial
1763	folylpolyglutamate synthetase (10fthf)
1764	folylpolyglutamate synthetase (10fthf), mitochondrial
1765	folylpolyglutamate synthetase, mitochondrial
1766	lipid, flip-flop intracellular transport
1767	lipid, flip-flop intracellular transport
1768	farnesyltranstransferase
1769	D-fructose transport in via uniport
1770	D-fructose transport via sodium cotransport
1771	farnesyltranstransferase (trans,trans,cis-geranylgeranyl diphosphate-generating)
1772	formimidoyltransferase cyclodeaminase
1773	5-formethyltetrahydrofolate cyclo-ligase
1774	formyltetrahydrofolate dehydrogenase
1775	Formate-tetrahydrofolate ligase
1776	formate-tetrahydrofolate ligase, mitochondrial
1777	blood group intracellular transport
1778	blood group intracellular transport
1779	blood group intracellular transport
1780	blood group intracellular transport
1781	blood group intracellular transport
1782	blood group intracellular transport
1783	blood group intracellular transport
1784	blood group intracellular transport
1785	blood group intracellular transport
1786	blood group intracellular transport
1787	alpha-fucosidase, extracellular
1788	alpha-fucosidase, lysosomal
1789	alpha-fucosidase, extracellular
1790	alpha-fucosidase, lysosomal
1791	blood group intracellular transport
1792	blood group intracellular transport
1793	blood group intracellular transport
1794	blood group intracellular transport
1795	blood group intracellular transport
1796	blood group intracellular transport
1797	blood group intracellular transport
1798	blood group intracellular transport
1799	blood group intracellular transport
1800	blood group intracellular transport
1801	blood group intracellular transport
1802	blood group intracellular transport
1803	blood group intracellular transport
1804	blood group intracellular transport
1805	fucgalgbside hs transport
1806	fucgalgbside hs intracellular transport
1807	L-fucose efflux from lysosome
1808	fumarase
1809	fumarylacetoacetase
1810	fumarase, mitochondrial
1811	Fumarate:sulfite antiport, mitochondrial
1812	Fumarate:sulfate antiport, mitochondrial
1813	fumarate transport, mitochondrial
1814	Fumarate:thiosulfate antiport, mitochondrial
1815	Galactoside 2-alpha-L-fucosyltransferase 1
1816	Galactoside 2-alpha-L-fucosyltransferase 1
1817	Galactoside 2-alpha-L-fucosyltransferase 1
1818	Galactoside 2-alpha-L-fucosyltransferase 1
1819	Galactoside 2-alpha-L-fucosyltransferase 1
1820	Galactoside 2-alpha-L-fucosyltransferase 1
1821	Galactoside 2-alpha-L-fucosyltransferase 1
1822	fucosyltransferase 3 (galactoside 3(4)-L-fucosyltransferase, Lewis blood group included) 1
1823	fucosyltransferase 3 (galactoside 3(4)-L-fucosyltransferase, Lewis blood group included) 1
1824	fucosyltransferase 3 (galactoside 3(4)-L-fucosyltransferase, Lewis blood group included) 1
1825	fucosyltransferase 3 (galactoside 3(4)-L-fucosyltransferase, Lewis blood group included) 1
1826	fucosyltransferase 3 (galactoside 3(4)-L-fucosyltransferase, Lewis blood group included) 1
1827	Alpha-(1,3)-fucosyltransferase
1828	Alpha-(1,3)-fucosyltransferase
1829	Alpha-(1,3)-fucosyltransferase
1830	Alpha-(1,3)-fucosyltransferase
1831	Alpha-(1,3)-fucosyltransferase
1832	Alpha-(1,3)-fucosyltransferase
1833	Alpha-(1,3)-fucosyltransferase
1834	Alpha-(1,3)-fucosyltransferase
1835	Alpha-(1,3)-fucosyltransferase
1836	Alpha-(1,3)-fucosyltransferase
1837	Alpha-(1,3)-fucosyltransferase
1838	Glycolipid 1,2-alpha-D-mannosyltransferase (liver)
1839	Glycolipid 1,2-alpha-D-mannosyltransferase (uterus)
1840	Glycolipid 1,2-alpha-D-mannosyltransferase (liver)
1841	Glycolipid 1,2-alpha-D-mannosyltransferase (uterus)
1842	Glycolipid 1,3-alpha-D-mannosyltransferase (liver)
1843	Glycolipid 1,3-alpha-D-mannosyltransferase (uterus)
1844	beta-N-acetylglucosaminylglycopeptide beta-1,4-galactosyltransferase, Golgi
1845	beta-N-acetylglucosaminylglycopeptide beta-1,4-galactosyltransferase, Golgi
1846	beta-N-acetylglucosaminylglycopeptide beta-1,4-galactosyltransferase, Golgi
1847	beta-N-acetylglucosaminylglycopeptide beta-1,4-galactosyltransferase, Golgi
1848	beta-N-acetylglucosaminylglycopeptide beta-1,4-galactosyltransferase, Golgi
1849	beta-N-acetylglucosaminylglycopeptide beta-1,4-galactosyltransferase, Golgi
1850	beta-N-acetylglucosaminylglycopeptide beta-1,4-galactosyltransferase, Golgi
1851	beta-N-acetylglucosaminylglycopeptide beta-1,4-galactosyltransferase, Golgi
1852	beta-N-acetylglucosaminylglycopeptide beta-1,4-galactosyltransferase, Golgi
1853	beta-N-acetylglucosaminylglycopeptide beta-1,4-galactosyltransferase, Golgi
1854	beta-N-acetylglucosaminylglycopeptide beta-1,4-galactosyltransferase, Golgi
1855	beta-N-acetylglucosaminylglycopeptide beta-1,4-galactosyltransferase, Golgi
1856	beta-N-acetylglucosaminylglycopeptide beta-1,4-galactosyltransferase, Golgi
1857	beta-N-acetylglucosaminylglycopeptide beta-1,4-galactosyltransferase, Golgi
1858	beta-N-acetylglucosaminylglycopeptide beta-1,4-galactosyltransferase, Golgi
1859	beta-N-acetylglucosaminylglycopeptide beta-1,4-galactosyltransferase, Golgi
1860	beta-N-acetylglucosaminylglycopeptide beta-1,4-galactosyltransferase, Golgi
1861	beta-N-acetylglucosaminylglycopeptide beta-1,4-galactosyltransferase, Golgi
1862	beta-N-acetylglucosaminylglycopeptide beta-1,4-galactosyltransferase, Golgi
1863	beta-N-acetylglucosaminylglycopeptide beta-1,4-galactosyltransferase, Golgi
1864	beta-N-acetylglucosaminylglycopeptide beta-1,4-galactosyltransferase
1865	Glycolipid 1,6-alpha-D-mannosyltransferase (liver)
1866	Glycolipid 1,6-alpha-D-mannosyltransferase (uterus)
1867	g1m6masnB1 endoplasmic reticulum to Golgi transport
1868	g1m7masnC endoplasmic reticulum to Golgi transport
1869	g1m7masnC endoplasmic reticulum to Golgi transport
1870	g1m8masn transport from endoplasmic reticulum to Golgi apparatus
1871	glucose-1-phosphate thymidylyltransferase
1872	g2m8masn transport from endoplasmic reticulum to Golgi apparatus
1873	g3m8masn transport from endoplasmic reticulum to Golgi apparatus
1874	glycerol-3-phosphate dehydrogenase (NAD)
1875	glycerol-3-phosphate dehydrogenase (FAD), mitochondrial
1876	L-glutamate 5-semialdehyde dehydratase, reversible, mitochondrial
1877	L-glutamate 5-semialdehyde dehydratase (spontaneous)
1878	glutamate-5-semialdehyde dehydrogenase (m)
1879	glucosamine-6-phosphate deaminase
1880	glucose-6-phosphate dehydrogenase, endoplasmic reticulum
1881	glucose 6-phosphate dehydrogenase
1882	glucose 6-phosphate dehydrogenase, endoplasmic reticulum
1883	glucose-6-phosphate phosphatase, edoplasmic reticular
1884	glucose 6-phosphate endoplasmic reticular transport via diffusion
1885	GABA secretion via secretory vesicle (ATP driven)
1886	guanidinoacetate N-methyltransferase (c)
1887	glucosaminyl-acylphosphatidylinositol ER flippase
1888	Galactosylceramide sulfotransferase
1889	Galactosylceramide sulfotransferase
1890	galacglcgalgbside hs transport
1891	galacglcgalgbside hs intracellular transport
1892	beta-galactosidase, lysosomal
1893	beta-galactosidase, lysosomal
1894	beta-galactosidase, lysosomal
1895	beta-galactosidase, lysosomal
1896	beta-galactosidase, lysosomal
1897	beta-galactosidase, lysosomal
1898	beta-galactosidase, lysosomal
1899	beta-galactosidase, lysosomal
1900	beta-galactosidase, lysosomal
1901	beta-galactosidase, lysosomal
1902	beta-galactosidase, lysosomal
1903	beta-galactosidase, lysosomal
1904	beta-galactosidase, lysosomal
1905	beta-galactosidase, lysosomal
1906	beta-galactosidase, lysosomal
1907	beta-galactosidase, lysosomal
1908	beta-galactosidase, lysosomal
1909	beta-galactosidase, lysosomal
1910	beta-galactosidase, lysosomal
1911	Galactocerebrosidase
1912	blood group intracellular transport
1913	blood group intracellular transport
1914	blood group intracellular transport
1915	blood group intracellular transport
1916	blood group intracellular transport
1917	blood group intracellular transport
1918	galgalgalthcrm hs transport
1919	galgalgalthcrm hs intracellular transport
1920	galgluside hs intracellular transport
1921	galgluside hs intracellular transport
1922	Beta-1,4 N-acetylgalactosaminyltransferase
1923	Beta-1,4 N-acetylgalactosaminyltransferase
1924	Beta-1,4 N-acetylgalactosaminyltransferase
1925	Beta-1,4 N-acetylgalactosaminyltransferase
1926	galactokinase
1927	UDPGal-chondroitin acetylgalactosaminyltransferase I, Golgi
1928	uridine diphosphoacetylgalactosamine-chondroitin acetylgalactosaminyltransferase II, Golgi
1929	uridine diphosphoacetylgalactosamine-chondroitin acetylgalactosaminyltransferase II, Golgi
1930	uridine diphosphoacetylgalactosamine-chondroitin acetylgalactosaminyltransferase II, Golgi
1931	uridine diphosphoacetylgalactosamine-chondroitin acetylgalactosaminyltransferase II, Golgi
1932	GalNAc transferase, Golgi apparatus
1933	D-Galactose:NADP+ 1-oxidoreductase
1934	galactocerebroside intracellular transport
1935	galactocerebroside intracellular transport
1936	galactose-1-phosphate uridylyltransferase
1937	galactose transport (uniport)
1938	D-galactose transport via proton symport
1939	UDP-D-galactose:galactosylxylose galactosyltransferase, Golgi apparatus
1940	galactose transport via sodium symport
1941	UDP-D-galactose:D-xylose galactosyltransferase, Golgi apparatus
1942	galactose efflux from lysosome
1943	UTP-glucose-1-phosphate uridylyltransferase
1944	glucosamine transport (uniport)
1945	glucoamylase, extracellular (glygn5 -> malt)
1946	Ganglioside O-acetylation
1947	Ganglioside O-acetylation
1948	Ganglioside O-acetylation
1949	Ganglioside O-acetylation
1950	glyceraldehyde-3-phosphate dehydrogenase
1951	phosphoribosylglycinamide formyltransferase
1952	glycosylasparaginase, lysosomal
1953	glycosylasparaginase, lysosomal
1954	glycosylasparaginase, lysosomal
1955	Glucosylceramidase
1956	Glucosylceramidase
1957	globoside alpha-1,3-N-acetylgalactosaminyltransferase 1
1958	globoside transport
1959	globoside intracellular transport
1960	Glycolaldehyde dehydrogenase
1961	Glycolaldehyde dehydrogenase, mitochondrial
1962	glycine-cleavage complex (lipoamide), mitochondrial
1963	glycine-cleavage system (lipoamide) irreversible, mitochondrial
1964	glycine-cleavage complex (lipoamide), mitochondrial
1965	glycine-cleavage complex (lipoylprotein), mitochondrial
1966	glycine-cleavage complex (lipoylprotein) irreversible, mitochondrial
1967	glycine-cleavage complex (lipoylprotein), mitochondrial
1968	glycocholate transport via bicarbonate countertransport
1969	glycocholate transport via sodium cotransport
1970	ABC bile acid transporter
1971	bile acid intracellular transport
1972	bile acid intracellular transport
1973	N-acetyllactosaminide beta-1,6-N-acetylglucosaminyl-transferase
1974	gd1b2 hs transport
1975	gd1b2 hs intracellular transport
1976	gd1c hs transport
1977	gd1c hs intracellular transport
1978	GDPFuc Golgi transport via CMP antiport
1979	GDP intracellular transport
1980	glutamine-fructose-6-phosphate transaminase
1981	GDP-L-fucose synthase
1982	Gamma-glutamyl hydrolase (10FTHF5GLU), extracellular
1983	Gamma-glutamyl hydrolase (10FTHF5GLU), lysosomal
1984	Gamma-glutamyl hydrolase (10FTHF6GLU), extracellular
1985	Gamma-glutamyl hydrolase (10FTHF6GLU), lysosomal
1986	Gamma-glutamyl hydrolase (10FTHF7GLU), extracellular
1987	Gamma-glutamyl hydrolase (10FTHF7GLU), lysosomal
1988	Gamma-glutamyl hydrolase (5DHF), extracellular
1989	Gamma-glutamyl hydrolase (5DHF), lysosomal
1990	Gamma-glutamyl hydrolase (5THF), extracellular
1991	Gamma-glutamyl hydrolase (5THF), lysosomal
1992	Gamma-glutamyl hydrolase (6DHF), extracellular
1993	Gamma-glutamyl hydrolase (6DHF), lysosomal
1994	Gamma-glutamyl hydrolase (6THF), extracellular
1995	Gamma-glutamyl hydrolase (6THF), lysosomal
1996	Gamma-glutamyl hydrolase (7DHF), extracellular
1997	Gamma-glutamyl hydrolase (7DHF), lysosomal
1998	Gamma-glutamyl hydrolase (7THF), extracellular
1999	Gamma-glutamyl hydrolase (7THF), lysosomal
[truncated: 5,441 more rows]

## Sheet: metKeggID
MetID	KEGG_ID
1
2
3
4
5
6
7
8
9
10	C00234
11	C00234
12	C00234
13	C05488
14	C05488
15	C05488
16	C03205
17	C03205
18	C03205
19	C00986
20	C00001
21	C00007
22	C05665
23	C00027
24	C00014
25
26	C00282
27	C00005
28	C00007
29
30	C00001
31	C00006
32
33	C18231
34
35	C01673
36	C02918
37	C00002
38	C02918
39	C00008
40	C00282
41	C00009
42	C04092
43	C00282
44	C00004
45	C00408
46	C00003
47
48
49
50
51
52	C01561
53	C02235
54	C02235
55
56
57	C01561
58	C01561
59	C02218
60	C00022
61	C00005
62	C00053
63	C57006
64	C00006
65	C00054
66	C00956
67	C00026
68	C00956
69	C00026
70	C00672
71	C01801
72	C05984
73	C00003
74	C00109
75	C00004
76	C05984
77	C00282
78	C00288
79	C01330
80	C00288
81	C01330
82
83
84	C00322
85	C00010
86	C00003
87	C00011
88	C00527
89	C00004
90	C00322
91	C05577
92	C05576
93	C05576
94	C01161
95	C00019
96	C00021
97	C05582
98	C00355
99	C00355
100	C04043
101	C05580
102	C01179
103	C03672
104	C01179
105	C00011
106	C00544
107	C00942
108	C00942
109	C03284
110	C03284
111	C00349
112	C00025
113	C03284
114
115
116	C02934
117	C00836
118	C00632
119	C04409
120	C00877
121	C03561
122	C06000
123	C06001
124	C03227
125	C05645
126	C00025
127	C03758
128	C05668
129	C01013
130	C00010
131	C00222
132	C05636
133	C05637
134	C05581
135	C05828
136	C05828
137	C00141
138	C00141
139	C03465
140	C03465
141	C05583
142	C05584
143	C05587
144	C01367
145	C00001
146	C00212
147	C00009
148	C00606
149	C00049
150	C00606
151	C00049
152	C00519
153	C05527
154	C05527
155	C00094
156	C00022
157	C00094
158	C00788
159	C00218
160	C00547
161	C00334
162	C00334
163	C00223
164	C02949
165	C00024
166	C00156
167
168
169	C05938
170	C05947
171	C03765
172	C00642
173	C00233
174	C00233
175	C02373
176	C02373
177	C02373
178	C02373
179
180
181
182
183	C00870
184	C00870
185	C00847
186	C00847
187	C03033
188	C03033
189	C03033
190
191
192	C03917
193	C03917
194	C03917
195	C00430
196	C00430
197
198
199	C03479
200	C03479
201	C00001
202	C01017
203	C00780
204
205
206	C05634
207	C05635
208	C05634
209	C05635
210	C05648
211	C01017
212	C05651
213	C05638
214	C05639
215	C00440
216	C00440
217
218
219
220
221
222
223	C14497
224	C14497
225	C14497
226
227
228
229	C01164
230	C01164
231
232
233
234
235
236
237
238	C00159
239
240
241	C00159
242
243
244	C00052
245
246	C00015
247
248	C00052
249	C00282
250
251	C00015
252
253	C00043
254
255
256
257	C00164
258	C00332
259	C00020
260	C00013
261	C01888
262	C00546
263	C01888
264	C04076
265
266	C00203
267
268
269
270
271
272
273
274
275
276
277
278
279
280
281	C00232
282	C00532
283	C00312
284	C00532
285	C00555
286	C00334
287	C00334
288	C00282
289	C03344
290	C00100
291	C00024
292	C00332
293	C00024
294	C00332
295	C00010
296	C00164
297	C00164
298	C05265
299	C01944
300	C05263
301	C05274
302	C05261
303	C01832
304	C05259
305	C02593
306	C16216
307	C00154
308
309	C16529
310	C00164
311	C00084
312	C00084
313	C00084
314	C00084
315	C00084
316	C00083
317	C00002
318	C00288
319	C00008
320	C00083
321	C00009
322	C00024
323	C00163
324	C00100
325	C00163
326	C00020
327	C00013
328	C00024
329	C00024
330	C00207
331	C00207
332	C00207
333
334
335
336
337
338
339
340	C01132
341
342	C00081
343	C00104
344	C01132
345	C01132
346	C00140
347	C00645
348	C00352
349	C00357
350	C04256
351	C00140
352
353
354
355
356	C00033
357
358	C00624
359	C01996
360	C00033
361	C00114
362	C01996
363	C01996
364	C00158
365	C00036
366
367
368
369
370
371
372
373
374
375
376
377
378	C04257
379	C00074
380	C06241
381	C00275
382
383	C19910
384	C19910
385	C19910
386
387
388
389	C01033
390	C00016
391	C03345
392	C01352
393	C00136
394	C02939
395	C03069
396	C00630
397	C03460
398	C00007
399	C00027
400	C05272
401
402
403	C00437
404	C00077
405	C00311
406	C00158
407	C00311
408	C05447
409	C01352
410	C00016
411	C05448
412	C00001
413	C05448
414	C05460
415	C00061
416	C00255
417	C02571
418	C02571
419	C00033
420	C05660
421	C00978
422	C01598
423	C00033
424	C05235
425	C00236
426	C00597
427	C00212
428	C00294
429	C00212
430	C00294
431	C00014
432	C00147
433	C00147
434	C00147
435
436
437	C00044
438	C00035
439	C00044
440	C00035
441	C00360
442	C00131
443	C00206
444	C01137
445	C00575
446	C00212
447	C00498
448	C00103
449	C06192
450	C00636
451	C00301
452	C03736
453	C00301
454	C03736
455	C00301
456	C00119
457	C00008
458	C16170
459	C16170
460	C15025
461
462
463	C16170
464	C15025
465	C00788
466	C16527
467	C16527
468	C05686
469	C05696
470	C00224
471	C03794
472	C00122
473	C04823
474	C04677
475	C00130
476	C06800
477	C06800
478
479
480
481
482
483
484
485
486
487
488
489
490
491
492
493
494
495
496
497
498
499
500
501
502
503
504
505
506
507
508
509
510
511
512
513
514
515	C00307
516	C05212
517	C00055
518
519
520	C00570
521	C05977
522
523
524
525	C00179
526	C00134
527	C00086
528
529
530
531
532	C04133
533	C01250
534
535
536	C00041
537	C00048
538	C00037
539	C00041
540	C00048
541	C00037
542	C00022
543	C11136
544	C11136
545	C11136
546	C05330
547	C00021
548	C00021
549
550
551	C04734
552	C00101
553	C03373
554	C04751
555	C04317
556	C04317
557	C00091
558	C00149
559	C00149
560	C00026
561	C00026
562	C00410
563	C04042
564	C05451
565	C05452
566	C05453
567	C05454
568	C05455
569	C17339
570	C00041
571	C00152
572	C00041
573	C00152
574	C00097
575	C00097
576	C00133
577	C00064
578	C00133
579	C00064
580	C00037
581	C00037
582	C00065
583	C00065
584	C00041
585	C00188
586	C00188
587	C00132
588	C00067
589	C00583
590	C00937
591	C02917
592	C00424
593	C00469
594	C00637
595	C00954
596	C00637
597	C00954
598
599
600	C01780
601	C01780
602	C01780
603	C00111
604	C00184
605	C00219
606	C05965
607	C14812
608	C05966
609	C05356
610	C00909
611	C04644
612	C04644
613	C00007
614	C05447
615	C00001
616	C05448
617	C05448
618	C05448
619	C02220
620	C00019
621	C00021
622	C00019
623	C00019
624	C01419
625	C01419
626	C00020
627	C00020
628
629	C00031
630
631
632
633	C11135
634	C11135
635	C11135
636	C00523
637	C00523
638	C00523
639	C13244
640	C13244
641	C03508
642	C01260
643	C00099
644	C00222
645	C02759
646	C02759
647
648	C00047
649
650
651	C00047
652
653
654	C05552
655
656	C05552
657	C09880
658	C09880
659	C04042
660	C02714
661	C05936
662	C00992
663	C00992
664	C00259
665	C00259
666	C02041
667	C02041
668
669
670	C02041
671	C02249
672	C02249
673	C00219
674	C00219
675	C06425
676	C06425
677	C00062
678	C00062
679	C00062
680	C00047
681	C00086
682	C00077
683	C03406
684	C00327
685
686
687	C00059
688
689
690
691
692	C00154
693
694
695	C02593
696	C16162
697
698	C03035
699	C16163
700	C03595
701
702	C02050
703	C16166
704	C16173
705	C16169
706	C00412
707
708	C00510
709
710
711
712	C16532
713	C16218
714	C16529
715
716
717	C16164
718	C16172
719	C16167
720	C16171
721	C16168
722	C05272
723
724
725	C00154
726
727
728
729
730	C00319
731	C00072
732	C00704
733	C00425
734	C00072
735	C00152
736	C00014
737
738
739	C00099
740	C00169
741	C00438
742	C00402
743	C00238
744	C00402
745	C00238
746	C00402
747	C01042
748	C00049
749	C00036
750	C00008
751	C00002
752	C00002
753	C00020
754	C00009
755	C00008
756	C00002
757	C00002
758	C02477
759	C02477
760	C14153
761	C14153
762
763
764
765
766
767
768
769
770
771
772
773
774
775
776
777
778
779
780
781
782
783
784
785
786
787
788	C00001
789
790
791
792	C01794
793	C01921
794	C00245
795
796	C05461
797	C05466
798	C05337
799	C00120
800	C05921
801	C00120
802	C05921
803	C00099
804	C05665
805	C01181
806	C00042
807	C02094
808	C00376
809	C05839
810	C05838
811	C00031
812	C01089
813
814	C00096
815
816
817
818	C00576
819	C00719
820	C01089
821	C01089
822	C00719
823	C01026
824	C00073
825	C05787
826	C05787
827	C05787
828
829
830
831	C00500
832	C00486
833	C00486
834	C00486
835	C05552
836
837
838
839	C00282
840
841
842
843	C00001
844	C00120
845	C00047
846	C05552
847	C00120
848	C05100
849	C01205
850	C00246
851	C00246
852	C00246
853	C14152
854	C14152
855	C00180
856	C00180
857	C00180
858	C11455
859	C00005
860	C05108
861	C00006
862	C02990
863	C02990
864	C02990
865
866	C02990
867
868
869	C05272
870
871
872	C00412
873
874
875	C00510
876
877
878	C02249
879	C16169
880
881
882	C16169
883	C11946
884	C11947
885	C11946
886	C11947
887	C15808
888	C15816
889	C00011
890	C00003
891	C00004
892	C05437
893	C05437
894	C00076
895	C00076
896	C00575
897	C02094
898	C00964
899	C00964
900	C00469
901	C00027
902	C00541
903	C00541
904	C00853
905	C00194
906	C00536
907	C00169
908	C00031
909	C00092
910	C00014
911	C00169
912	C00009
913	C00013
914	C04654
915	C04741
916	C00584
917	C00639
918
919
920
921
922	C00137
923
924
925	C00063
926	C00063
927
928
929
930
931
932
933
934
935
936
937	C00942
938	C00187
939	C15519
940	C00114
941	C00114
942	C00010
943	C00588
944	C00114
945	C00695
946	C00695
947	C00588
948	C00588
949	C00114
950	C00114
951	C00187
952	C18043
953	C00187
954	C00187
955	C00187
956	C00187
957
958
959	C00140
960	C00531
961	C01011
962	C00327
963	C00158
964	C00074
965	C00300
966	C02305
967	C00300
968	C02305
969	C00698
970	C00058
971	C00698
972	C00058
973	C00708
974	C00708
975	C00209
976	C00209
977	C16166
978
979
980	C16166
981	C16513
982	C16513
983
984
985	C00055
986	C00128
987	C00128
988	C00128
989	C00063
990	C00013
991	C00011
992	C00011
993	C00011
994	C00011
995	C00010
996	C00010
997	C00010
998	C01416
999	C12448
1000
1001	C11378
1002
1003
1004
1005	C04383
1006
1007
1008
1009
1010
1011
1012	C00237
1013	C00237
1014	C00811
1015	C05851
1016	C05851
1017	C06459
1018	C05674
1019	C03263
1020	C01079
1021	C00300
1022
1023	C03017
1024	C15025
1025	C03017
1026	C02571
1027	C15025
1028
1029
1030	C00791
1031	C00735
1032	C00735
1033	C00735
1034	C00735
1035	C02140
1036	C02140
1037	C02140
1038	C02140
1039	C06429
1040	C06429
1041
1042
1043
1044
1045
1046
1047
1048
1049
1050
1051
1052	C03017
1053
1054	C00100
1055	C15025
1056	C02571
1057	C00380
1058	C00106
1059	C00380
1060
1061
1062
1063
1064
1065
1066
1067
1068
1069
1070	C00075
1071	C01326
1072	C01326
1073	C01326
1074
1075
1076	C00390
1077	C00491
1078	C00051
1079	C00127
1080	C01962
1081	C00957
1082	C00097
1083	C00957
1084	C02291
1085	C00491
1086	C00025
1087	C00475
1088	C00299
1089	C00475
1090	C00055
1091	C00475
1092	C00282
1093	C00014
1094	C00299
1095	C00475
1096	C00475
1097	C00112
1098	C00286
1099	C00361
1100	C00055
1101	C00286
1102	C00112
1103	C00361
1104	C00239
1105	C00705
1106	C00239
1107	C00705
1108	C00458
1109	C00458
1110	C00131
1111	C00206
1112	C00075
1113	C00015
1114	C00112
1115	C00008
1116	C00044
1117	C00035
1118	C01205
1119	C01205
1120	C00559
1121	C05512
1122	C00559
1123	C05512
1124
1125
1126
1127
1128	C00133
1129	C00014
1130	C00133
1131	C00792
1132	C03771
1133	C04575
1134	C00036
1135	C03221
1136	C02944
1137	C00881
1138	C00239
1139	C00881
1140	C00365
1141	C16173
1142
1143
1144	C16173
1145
1146
1147	C01693
1148	C04185
1149	C00881
1150	C00526
1151	C00526
1152	C00881
1153	C01127
1154	C13650
1155	C13650
1156
1157
1158	C05859
1159
1160	C05859
1161
1162
1163
1164
1165
1166
1167	C05466
1168	C05466
1169	C00362
1170	C00131
1171	C00362
1172	C00206
1173	C00361
1174	C00330
1175	C00330
1176	C00330
1177	C00618
1178	C00425
1179
1180	C00111
1181	C04554
1182	C04554
1183	C01352
1184	C00016
1185	C03845
1186	C05439
1187	C01189
1188	C01802
1189	C05107
1190
1191	C00016
1192	C01352
1193
1194	C04555
1195	C04555
1196	C04555
1197	C01227
1198	C01227
1199	C00415
1200	C00415
1201	C00415
1202	C00337
1203	C00295
1204	C00429
1205	C02642
1206	C00906
1207	C02953
1208	C00272
1209	C00143
1210	C01344
1211	C01344
1212	C06127
1213	C06127
1214	C06127
1215	C06126
1216	C06126
1217	C06126
1218	C01345
1219	C01345
1220	C15650
1221	C01180
1222	C00256
1223	C00256
1224	C00256
1225
1226
1227	C03595
1228	C03242
1229	C03242
1230
1231	D00348
1232	C00458
1233
1234
1235	C00286
1236	C00286
1237
1238	C00459
1239	C00459
1240	C00459
1241	C00346
1242
1243	C16677
1244
1245
1246
1247
1248
1249	C16678
1250
1251	C00750
1252	C00750
1253
1254	C02483
1255	C02483
1256	C13008
1257	C13008
1258	C00235
1259	C00129
1260	C00341
1261	C00235
1262	C00129
1263	C00341
1264	C00013
1265	C01026
1266	C00067
1267	C00213
1268
1269
1270
1271
1272
1273
1274
1275
1276	C00857
1277	C00857
1278
1279	C02967
1280	C05691
1281	C05692
1282	C00705
1283	C00363
1284	C01346
1285	C00363
1286	C01346
1287	C00460
1288	C00460
1289	C00459
1290	C05412
1291	C05411
1292	C01620
1293	C02045
1294
1295
1296	C05873
1297
1298
1299
1300
1301
1302
1303
1304
1305
1306
1307
1308
1309
1310	C05870
1311
1312
1313
1314
1315
1316
1317
1318
1319
1320
1321
1322
1323	C05604
1324	C00822
1325	C13690
1326	C13690
1327	C03758
1328	C00515
1329	C01110
1330	C00882
1331	C00882
1332	C01159
1333	C01143
1334	C00009
1335	C00448
1336	C00763
1337	C03564
1338	C00673
1339	C01801
1340	C00661
1341	C00363
1342	C00364
1343	C01346
1344	C00365
1345	C00178
1346	C00526
1347	C00365
1348	C00526
1349	C00460
1350	C19586
1351	C19586
1352
1353
1354
1355
1356
1357
1358	C10858
1359	C12449
1360	C03561
1361	C03561
1362	C00877
1363	C04405
1364	C00132
1365	C05947
1366	C01127
1367
1368
1369	C16164
1370
1371
1372
1373
1374	C16218
1375	C00712
1376	C00712
1377
1378
1379
1380
1381
1382
1383
1384
1385
1386	C05875
1387	C04147
1388
1389	C05874
1390
1391	C05873
1392
1393
1394
1395
1396
1397
1398
1399	C00631
1400	C03557
1401	C05673
1402	C05503
1403	C05503
1404	C05503
1405	C00951
1406	C00951
1407	C00951
1408	C05504
1409	C05504
1410	C05504
1411	C05141
1412	C05141
1413	C11133
1414	C11133
1415	C11133
1416	C02538
1417	C02538
1418	C00468
1419	C00468
1420
1421
1422	C00189
1423	C00346
1424	C00469
1425	C00234
1426
1427
1428
1429
1430	C11061
1431
1432	C00642
1433
1434
1435
1436
1437
1438
1439
1440	C03246
1441	C00055
1442	C00415
1443	C14818
1444	C14819
1445	C00504
1446	C02336
1447
1448
1449
1450
1451
1452
1453
1454
1455
1456
1457
1458
1459
1460	C01019
1461	C00984
1462
1463
1464
1465
1466
1467	C00329
1468
1469	C01921
1470
1471
1472	C00035
1473	C03740
1474	C00719
1475	C00116
1476
1477
1478	C00144
1479
1480
1481
1482
1483	C00387
1484
1485	C00127
1486	C00051
1487	C00044
1488	C00242
1489	C00027
1490
1491	C04794
1492	C09315
1493	C00249
1494	C08362
1495	C14209
1496
1497	C00135
1498	C00388
1499	C00263
1500
1501
1502
1503	C00262
1504	C00104
1505	C00407
1506	C00130
1507	C00137
1508
1509
1510
1511
1512	C00186
1513	C00243
1514	C00909
1515	C02165
1516	C02166
1517	C05951
1518	C05952
1519	C06462
1520	C00123
1521	C08320
1522	C00521
1523	C16241
1524
1525	C01595
1526	C06427
1527	C06426
1528
1529
1530	C00208
1531	C01835
1532	C00159
1533	C00132
1534	C05588
1535
1536	C00073
1537	C00546
1538	C04946
1539	C00253
1540	C00003
1541	C00006
1542	C00153
1543	C07266
1544	C00533
1545	C00829
1546	C00547
1547
1548	C08323
1549	C00007
1550	C00704
1551
1552
1553	C01530
1554	C00712
1555	C06423
1556	C07324
1557
1558	C00077
1559
1560
1561
1562	C02188
1563	C02452
1564
1565	C04148
1566	C00079
1567	C00032
1568	C02059
1569	C01607
1570	C00864
1571	C00163
1572	C00410
1573	C00763
1574	C00148
1575	C00696
1576	C04741
1577	C00584
1578	C00639
1579
1580	C16537
1581	C00534
1582	C00250
1583	C00314
1584	C00022
1585	C00474
1586
1587	C00473
1588	C16682
1589	C00899
1590	C00777
1591	C11061
1592	C00121
1593	C00255
1594
1595
1596
1597
1598
1599	C00213
1600	C05697
1601	C00740
1602	C11499
1603	C00059
1604	C03640
1605	C01120
1606	C06124
1607	C00780
1608	C16300
1609	C00042
1610	C00089
1611
1612	C00795
1613	C00245
1614	C07394
1615
1616	C01755
1617	C05465
1618
1619
1620
1621
1622	C00101
1623	C00378
1624	C01081
1625	C03028
1626	C00178
1627	C00214
1628	C01829
1629	C06428
1630	C07148
1631	C01083
1632	C02465
1633
1634	C00078
1635	C00535
1636	C11134
1637
1638	C05529
1639	C06424
1640	C02198
1641
1642
1643	C00082
1644	C00015
1645	C00105
1646	C00106
1647	C00366
1648	C00086
1649	C00299
1650	C00075
1651	C08367
1652	C00183
1653	C05441
1654	C05443
1655	C08317
1656	C18218
1657	C05294
1658
1659
1660
1661	C15518
1662	C15520
1663	C06341
1664
1665	C00379
1666
1667
1668	C02985
1669	C00325
1670	C00325
1671	C11530
1672
1673	C00035
1674
1675	C02679
1676
1677	C06424
1678
1679	C08322
1680
1681	C00249
1682
1683	C08362
1684
1685	C01530
1686
1687	C00712
1688	C16160
1689	C01595
1690
1691
1692
1693
1694	C16537
1695
1696
1697
1698	C08367
1699	C06426
1700	C06427
1701	C16300
1702
1703	C06428
1704	C01607
1705	C02060
1706	C08320
1707	C08323
1708
1709
1710
1711
1712
1713	C06423
1714	C01944
1715	C08317
1716
1717	C18218
1718	C01031
1719	C00067
1720	C02593
1721
1722	C01944
1723
1724	C00412
1725
1726	C02050
1727
1728	C16162
1729	C03035
1730	C03035
1731	C16163
1732	C16163
1733
1734
1735	C16529
1736	C16532
1737	C00510
1738	C16171
1739	C16167
1740	C16172
1741	C16168
1742
1743	C05274
1744	C01832
1745	C00354
1746	C01094
1747	C02154
1748
1749	C00266
1750
1751	C00085
1752	C00665
1753	C14818
1754	C02191
1755	C00032
1756	C00798
1757	C14818
1758	C01019
1759	C02700
1760	C00328
1761	C00504
1762	C00798
1763	C00058
1764	C00058
1765	C00058
1766
1767	C00101
1768	C00448
1769	C00448
1770	C00353
1771	C02336
1772	C11356
1773	C00664
1774	C00445
1775
1776
1777
1778
1779
1780
1781
1782
1783
1784
1785
1786	C01019
1787
1788
1789
1790
1791
1792
1793
1794
1795
1796
1797
1798
1799
1800
1801
1802
1803
1804
1805
1806	C01061
1807	C00122
1808	C00059
1809	C00059
1810	C05529
1811	C05529
1812
1813
1814
1815
1816
1817
1818
1819
1820
1821
1822
1823
1824
1825
1826
1827
1828
1829
1830
1831
1832
1833
1834
1835
1836
1837
1838
1839
1840
1841
1842
1843
1844
1845
1846
1847
1848
1849
1850	C05875
1851	C00842
1852	C05874
1853	C00093
1854	C01165
1855	C04322
1856	C01165
1857	C04322
1858	C03287
1859	C01236
1860	C00092
1861	C01236
1862	C00581
1863
1864
1865
1866	C00053
1867	C00054
1868
1869
1870
1871	C00984
1872
1873
1874
1875
1876
1877
1878
1879
1880
1881
1882
1883
1884
1885
1886
1887
1888
1889
1890
1891
1892
1893
1894
1895
1896
1897
1898
1899
1900
1901
1902
1903
1904
1905
1906
1907
1908
1909
1910
1911
1912
1913
1914
1915	C00984
1916	C00446
1917
1918	C04893
1919
1920
1921
1922
1923
1924
1925
1926
1927
1928	C01697
1929
1930	C01287
1931	C04825
1932	C03424
1933	C00029
1934	C00329
1935
1936
1937
1938
1939
1940
1941	C03838
1942	C04376
1943	C04946
1944
1945	C00031
1946
1947
1948	C00160
1949	C00266
1950	C00160
1951	C00248
1952
1953	C00579
1954	C00143
1955
1956
1957
1958	C01921
1959
1960
1961
1962
1963	C00144
1964	C00144
1965	C01222
1966	C00025
1967	C00101
1968	C01879
1969
1970
1971	C02166
1972	C00025
1973	C05951
1974	C05952
1975	C06462
1976	C00065
1977	C01259
1978	C01149
1979	C01259
1980	C01149
1981	C00144
1982	C02670
1983	C00818
1984	C02670
1985	C00818
1986	C02670
1987
1988
1989
1990	C00191
1991
1992
1993
1994
1995
1996
1997
1998
1999
[truncated: 3,064 more rows]

## Sheet: metHMDB
MetID
1
2
3
4
5
6
7
8
9
10	HMDB00972
11	HMDB00972
12	HMDB00972
13	HMDB00015
14	HMDB00015
15	HMDB00015
16	HMDB00016
17	HMDB00016
18	HMDB00016
19	HMDB00002
20	HMDB02111
21	HMDB01377
22	HMDB01106
23	HMDB03125
24	HMDB00051
25
26	HMDB01362
27	HMDB00221
28	HMDB01377
29	HMDB06227
30	HMDB02111
31	HMDB00217
32
33	HMDB06228
34	HMDB06225
35	HMDB01903
36	HMDB00699
37	HMDB00538
38	HMDB00699
39	HMDB01341
40	HMDB01362
41	HMDB00973
42	HMDB01084
43	HMDB01362
44	HMDB01487
45	HMDB00716
46	HMDB00902
47
48
49
50
51	HMDB01438
52	HMDB03550
53	HMDB02916
54	HMDB02916
55	HMDB01438
56	HMDB01438
57	HMDB03550
58	HMDB03550
59	HMDB03609
60	HMDB00243
61	HMDB00221
62	HMDB01134
63	HMDB02757
64	HMDB00217
65	HMDB00061
66	HMDB00510
67	HMDB00208
68	HMDB00510
69	HMDB00208
70	HMDB01351
71	HMDB03224
72	HMDB00008
73	HMDB00902
74	HMDB00005
75	HMDB01487
76	HMDB00008
77	HMDB01362
78	HMDB00595
79	HMDB00588
80	HMDB00595
81	HMDB00588
82	HMDB00379
83	HMDB00379
84	HMDB00225
85	HMDB01423
86	HMDB00902
87	HMDB01967
88	HMDB01339
89	HMDB01487
90	HMDB00225
91	HMDB06242
92	HMDB00318
93	HMDB00318
94	HMDB01336
95	HMDB01185
96	HMDB00939
97	HMDB00118
98	HMDB00181
99	HMDB00181
100	HMDB03791
101	HMDB01866
102	HMDB00707
103	HMDB00755
104	HMDB00707
105	HMDB01967
106	HMDB00130
107	HMDB01314
108	HMDB01314
109	HMDB02166
110	HMDB02166
111	HMDB01172
112	HMDB00148
113	HMDB02166
114	HMDB06251
115
116	HMDB01480
117	HMDB00269
118	HMDB01476
119	HMDB01330
120	HMDB02009
121	HMDB01166
122	HMDB01052
123	HMDB00023
124	HMDB11631
125	HMDB04083
126	HMDB00148
127	HMDB00073
128	HMDB06807
129	HMDB00700
130	HMDB01423
131	HMDB11111
132
133
134	HMDB05175
135	HMDB02820
136	HMDB02820
137	HMDB00019
138	HMDB00019
139	HMDB00491
140	HMDB00491
141	HMDB04061
142	HMDB00291
143	HMDB00022
144	HMDB03540
145	HMDB02111
146	HMDB00050
147	HMDB00973
148	HMDB00996
149	HMDB00191
150	HMDB00996
151	HMDB00191
152	HMDB00965
153	HMDB02332
154	HMDB02332
155	HMDB00240
156	HMDB00243
157	HMDB00240
158	HMDB00068
159	HMDB00164
160	HMDB00216
161	HMDB00112
162	HMDB00112
163
164	HMDB06467
165	HMDB01206
166	HMDB00500
167	HMDB06468
168	HMDB06468
169	HMDB06556
170	HMDB02273
171	HMDB03767
172	HMDB00020
173	HMDB00695
174	HMDB00695
175	HMDB01318
176	HMDB01318
177	HMDB01318
178	HMDB01318
179	HMDB06408
180	HMDB06408
181	HMDB06492
182	HMDB06492
183	HMDB01232
184	HMDB01232
185	HMDB00017
186	HMDB00017
187	HMDB06203
188	HMDB06203
189	HMDB06203
190	HMDB06278
191	HMDB06278
192	HMDB02961
193	HMDB02961
194	HMDB02961
195	HMDB01149
196	HMDB01149
197	HMDB06487
198	HMDB06487
199	HMDB01562
200	HMDB01562
201	HMDB02111
202	HMDB00472
203	HMDB00259
204
205
206	HMDB04073
207	HMDB00763
208	HMDB04073
209	HMDB00763
210	HMDB04086
211	HMDB00472
212	HMDB12819
213	HMDB04076
214	HMDB04077
215	HMDB01396
216	HMDB01396
217
218
219
220	HMDB06563
221	HMDB06563
222	HMDB06563
223	HMDB06259
224	HMDB06259
225	HMDB06259
226	HMDB06563
227	HMDB06563
228	HMDB06563
229	HMDB00032
230	HMDB00032
231
232
233
234
235
236
237	HMDB06537
238	HMDB00169
239	HMDB06535
240	HMDB06537
241	HMDB00169
242	HMDB06535
243
244	HMDB00302
245
246	HMDB00295
247
248	HMDB00302
249	HMDB01362
250
251	HMDB00295
252
253	HMDB00290
254
255
256
257	HMDB00060
258	HMDB01484
259	HMDB00045
260	HMDB00250
261	HMDB02134
262	HMDB01167
263	HMDB02134
264	HMDB01263
265
266	HMDB00304
267
268
269
270
271
272
273
274
275
276
277
278
279
280
281	HMDB01259
282	HMDB01851
283	HMDB00751
284	HMDB01851
285	HMDB01080
286	HMDB00112
287	HMDB00112
288	HMDB01362
289	HMDB01157
290	HMDB01275
291	HMDB01206
292	HMDB01484
293	HMDB01206
294	HMDB01484
295	HMDB01423
296	HMDB00060
297	HMDB00060
298	HMDB03939
299	HMDB01070
300	HMDB03937
301	HMDB06404
302	HMDB03935
303	HMDB03571
304	HMDB06402
305	HMDB01521
306	HMDB06498
307	HMDB01338
308
309	HMDB06526
310	HMDB00060
311	HMDB00990
312	HMDB00990
313	HMDB00990
314	HMDB00990
315	HMDB00990
316	HMDB01175
317	HMDB00538
318	HMDB00595
319	HMDB01341
320	HMDB01175
321	HMDB00973
322	HMDB01206
323	HMDB00237
324	HMDB01275
325	HMDB00237
326	HMDB00045
327	HMDB00250
328	HMDB01206
329	HMDB01206
330	HMDB01659
331	HMDB01659
332	HMDB01659
333
334
335
336
337
338
339
340	HMDB00212
341	HMDB06480
342	HMDB00189
343	HMDB03335
344	HMDB00212
345	HMDB00212
346	HMDB00215
347	HMDB01129
348	HMDB01254
349	HMDB01062
350	HMDB01367
351	HMDB00215
352
353
354
355
356	HMDB00042
357
358	HMDB01138
359	HMDB00895
360	HMDB00042
361	HMDB00097
362	HMDB00895
363	HMDB00895
364	HMDB00094
365	HMDB00223
366
367
368
369
370
371
372
373
374
375
376
377
378	HMDB01121
379	HMDB00263
380	HMDB06268
381	HMDB01078
382
383	HMDB00230
384	HMDB00230
385	HMDB00230
386
387
388
389	HMDB01041
390	HMDB01248
391	HMDB02054
392	HMDB01197
393	HMDB01088
394	HMDB01113
395	HMDB01493
396	HMDB01243
397	HMDB01011
398	HMDB01377
399	HMDB03125
400	HMDB03945
401
402
403	HMDB03357
404	HMDB00214
405	HMDB00193
406	HMDB00094
407	HMDB00193
408	HMDB06895
409	HMDB01197
410	HMDB01248
411	HMDB12456
412	HMDB02111
413	HMDB02178
414	HMDB06889
415	HMDB01520
416	HMDB00244
417	HMDB00201
418	HMDB00201
419	HMDB00042
420	HMDB04096
421	HMDB01238
422	HMDB01389
423	HMDB00042
424	HMDB06961
425	HMDB01270
426	HMDB00807
427	HMDB00050
428	HMDB00195
429	HMDB00050
430	HMDB00195
431	HMDB00051
432	HMDB00034
433	HMDB00034
434	HMDB00034
435
436
437	HMDB01273
438	HMDB01201
439	HMDB01273
440	HMDB01201
441	HMDB00905
442	HMDB01532
443	HMDB01508
444	HMDB00988
445	HMDB00058
446	HMDB00050
447	HMDB06557
448	HMDB01586
449	HMDB06369
450	HMDB06330
451	HMDB01178
452	HMDB00618
453	HMDB01178
454	HMDB00618
455	HMDB01178
456	HMDB00280
457	HMDB01341
458
459
460	HMDB00062
461	HMDB06321
462	HMDB06321
463
464	HMDB00062
465	HMDB00068
466	HMDB02226
467	HMDB02226
468	HMDB04112
469	HMDB11104
470	HMDB01003
471	HMDB00536
472	HMDB00134
473	HMDB00797
474	HMDB01517
475	HMDB00175
476	HMDB06552
477	HMDB06552
478
479
480
481
482
483
484
485
486
487
488
489
490
491
492
493
494
495
496
497
498
499
500
501
502
503
504
505
506
507
508
509
510
511
512
513
514
515	HMDB01413
516
517	HMDB00095
518
519
520	HMDB01564
521
522
523
524
525	HMDB01432
526	HMDB01414
527	HMDB00294
528
529
530
531
532	HMDB06456
533	HMDB06488
534
535
536	HMDB00161
537	HMDB00119
538	HMDB00123
539	HMDB00161
540	HMDB00119
541	HMDB00123
542	HMDB00243
543	HMDB04484
544	HMDB04484
545	HMDB04484
546	HMDB00742
547	HMDB00939
548	HMDB00939
549
550
551	HMDB01439
552	HMDB01846
553	HMDB01235
554	HMDB06273
555
556
557	HMDB01022
558	HMDB00156
559	HMDB00156
560	HMDB00208
561	HMDB00208
562	HMDB01830
563	HMDB03069
564	HMDB06892
565	HMDB06893
566	HMDB06887
567	HMDB01457
568	HMDB01993
569	HMDB02197
570	HMDB00161
571	HMDB00168
572	HMDB00161
573	HMDB00168
574	HMDB00574
575	HMDB00574
576	HMDB01310
577	HMDB00641
578	HMDB01310
579	HMDB00641
580	HMDB00123
581	HMDB00123
582	HMDB00187
583	HMDB00187
584	HMDB00161
585	HMDB00167
586	HMDB00167
587	HMDB01875
588	HMDB01426
589	HMDB01881
590	HMDB06458
591	HMDB06213
592	HMDB03052
593	HMDB00108
594	HMDB01190
595	HMDB00197
596	HMDB01190
597	HMDB00197
598	HMDB01958
599	HMDB00795
600	HMDB00037
601	HMDB00037
602	HMDB00037
603	HMDB01473
604	HMDB01882
605	HMDB01043
606	HMDB04243
607	HMDB04692
608	HMDB04244
609	HMDB01193
610	HMDB01337
611	HMDB02159
612	HMDB02159
613	HMDB01377
614	HMDB06895
615	HMDB02111
616	HMDB02178
617	HMDB02178
618	HMDB02178
619	HMDB01241
620	HMDB01185
621	HMDB00939
622	HMDB01185
623	HMDB01185
624	HMDB00078
625	HMDB00078
626	HMDB00045
627	HMDB00045
628
629	HMDB00122
630
631
632
633	HMDB02829
634	HMDB02829
635	HMDB02829
636	HMDB00031
637	HMDB00031
638	HMDB00031
639
640
641	HMDB06454
642	HMDB01211
643	HMDB00056
644	HMDB11111
645	HMDB03667
646	HMDB03667
647
648	HMDB00182
649
650
651	HMDB00182
652
653
654	HMDB03134
655
656	HMDB03134
657	HMDB06525
658	HMDB06525
659	HMDB03069
660	HMDB02064
661	HMDB04226
662	HMDB03458
663	HMDB03458
664	HMDB00646
665	HMDB00646
666	HMDB04258
667	HMDB04258
668	HMDB06460
669	HMDB06460
670	HMDB04258
671	HMDB06523
672	HMDB06523
673	HMDB01043
674	HMDB01043
675	HMDB02212
676	HMDB02212
677	HMDB00517
678	HMDB00517
679	HMDB00517
680	HMDB00182
681	HMDB00294
682	HMDB00214
683	HMDB00052
684	HMDB00904
685
686
687	HMDB01448
688
689
690
691
692	HMDB01338
693
694	HMDB06532
695	HMDB01521
696	HMDB06290
697
698	HMDB06368
699	HMDB06519
700
701	HMDB06514
702	HMDB01064
703	HMDB06267
704	HMDB06513
705
706	HMDB01114
707
708	HMDB01322
709	HMDB06521
710
711
712
713	HMDB06529
714	HMDB06526
715
716	HMDB06459
717
718
719
720	HMDB06516
721	HMDB06243
722	HMDB03945
723
724
725	HMDB01338
726
727
728
729
730	HMDB00252
731	HMDB00044
732	HMDB02168
733	HMDB01264
734	HMDB00044
735	HMDB00168
736	HMDB00051
737
738
739	HMDB00056
740	HMDB01096
741	HMDB00828
742	HMDB06483
743	HMDB00586
744	HMDB06483
745	HMDB00586
746	HMDB06483
747	HMDB00812
748	HMDB00191
749	HMDB00223
750	HMDB01341
751	HMDB00538
752	HMDB00538
753	HMDB00045
754	HMDB00973
755	HMDB01341
756	HMDB00538
757	HMDB00538
758	HMDB01893
759	HMDB01893
760	HMDB06327
761	HMDB06327
762
763
764
765
766
767
768
769
770
771
772
773
774
775
776
777
778
779
780
781
782
783
784
785
786
787
788	HMDB02111
789
790
791
792	HMDB01374
793	HMDB00138
794	HMDB00251
795	HMDB00036
796	HMDB06897
797	HMDB00637
798	HMDB06292
799	HMDB00030
800	HMDB04220
801	HMDB00030
802	HMDB04220
803	HMDB00056
804	HMDB01106
805	HMDB01161
806	HMDB00254
807	HMDB00561
808	HMDB01358
809
810
811	HMDB00122
812	HMDB00011
813
814	HMDB01163
815
816
817
818	HMDB01252
819	HMDB00043
820	HMDB00011
821	HMDB00011
822	HMDB00043
823	HMDB00092
824	HMDB00696
825	HMDB03325
826	HMDB03325
827	HMDB03325
828
829
830
831	HMDB01008
832	HMDB00054
833	HMDB00054
834	HMDB00054
835	HMDB03134
836
837
838
839	HMDB01362
840
841
842
843	HMDB02111
844	HMDB00030
845	HMDB00182
846	HMDB03134
847	HMDB00030
848	HMDB02031
849	HMDB02299
850	HMDB00039
851	HMDB00039
852	HMDB00039
853	HMDB06335
854	HMDB06335
855	HMDB01870
856	HMDB01870
857	HMDB01870
858	HMDB01023
859	HMDB00221
860	HMDB01286
861	HMDB00217
862	HMDB00222
863	HMDB00222
864	HMDB00222
865	HMDB06317
866	HMDB00222
867	HMDB06532
868	HMDB06317
869	HMDB03945
870	HMDB00848
871	HMDB00848
872	HMDB01114
873
874
875	HMDB01322
876
877
878	HMDB06523
879
880	HMDB06510
881	HMDB06510
882
883	HMDB06540
884	HMDB04601
885	HMDB06540
886	HMDB04601
887	HMDB06927
888	HMDB06838
889	HMDB01967
890	HMDB00902
891	HMDB01487
892	HMDB06271
893	HMDB06271
894	HMDB00464
895	HMDB00464
896	HMDB00058
897	HMDB00561
898	HMDB03450
899	HMDB03450
900	HMDB00108
901	HMDB03125
902	HMDB06316
903	HMDB06316
904	HMDB03429
905	HMDB02086
906	HMDB03379
907	HMDB01096
908	HMDB00122
909	HMDB01401
910	HMDB00051
911	HMDB01096
912	HMDB00973
913	HMDB00250
914	HMDB01320
915	HMDB01442
916	HMDB01220
917	HMDB01139
918
919
920
921
922	HMDB00211
923
924
925	HMDB00082
926	HMDB00082
927
928
929
930
931
932
933
934
935
936
937	HMDB01314
938	HMDB00067
939	HMDB06247
940	HMDB00097
941	HMDB00097
942	HMDB01423
943	HMDB01565
944	HMDB00097
945	HMDB00619
946	HMDB00619
947	HMDB01565
948	HMDB01565
949	HMDB00097
950	HMDB00097
951	HMDB00067
952	HMDB00653
953	HMDB00067
954	HMDB00067
955	HMDB00067
956	HMDB00067
957
958
959	HMDB00215
960	HMDB03377
961	HMDB06345
962	HMDB00904
963	HMDB00094
964	HMDB00263
965	HMDB00064
966	HMDB01511
967	HMDB00064
968	HMDB01511
969	HMDB00492
970	HMDB00142
971	HMDB00492
972	HMDB00142
973	HMDB12238
974	HMDB12238
975	HMDB02329
976	HMDB02329
977	HMDB06267
978	HMDB06496
979	HMDB06496
980	HMDB06267
981	HMDB06528
982	HMDB06528
983
984
985	HMDB00095
986	HMDB01176
987	HMDB01176
988	HMDB01176
989	HMDB00082
990	HMDB00250
991	HMDB01967
992	HMDB01967
993	HMDB01967
994	HMDB01967
995	HMDB01423
996	HMDB01423
997	HMDB01423
998
999	HMDB06406
1000	HMDB06484
1001	HMDB01072
1002
1003
1004
1005
1006
1007
1008
1009
1010
1011
1012	HMDB01361
1013	HMDB01361
1014	HMDB02035
1015	HMDB01218
1016	HMDB01218
1017
1018
1019	HMDB01261
1020	HMDB01097
1021	HMDB00064
1022
1023	HMDB00824
1024	HMDB00062
1025	HMDB00824
1026	HMDB00201
1027	HMDB00062
1028	HMDB06202
1029	HMDB06202
1030	HMDB00562
1031	HMDB00063
1032	HMDB00063
1033	HMDB00063
1034	HMDB00063
1035	HMDB01547
1036	HMDB01547
1037	HMDB01547
1038	HMDB01547
1039	HMDB02183
1040	HMDB02183
1041
1042
1043
1044
1045
1046
1047
1048
1049
1050
1051
1052	HMDB00824
1053	HMDB11604
1054	HMDB01275
1055	HMDB00062
1056	HMDB00201
1057	HMDB00630
1058	HMDB00300
1059	HMDB00630
1060
1061
1062
1063
1064
1065
1066
1067
1068
1069
1070	HMDB00285
1071	HMDB02084
1072	HMDB02084
1073	HMDB02084
1074
1075
1076	HMDB13111
1077	HMDB00192
1078	HMDB00125
1079	HMDB03337
1080	HMDB03585
1081	HMDB01368
1082	HMDB00574
1083	HMDB01368
1084	HMDB00099
1085	HMDB00192
1086	HMDB00148
1087	HMDB00089
1088	HMDB00296
1089	HMDB00089
1090	HMDB00095
1091	HMDB00089
1092	HMDB01362
1093	HMDB00051
1094	HMDB00296
1095	HMDB00089
1096	HMDB00089
1097	HMDB01546
1098	HMDB01440
1099	HMDB00960
1100	HMDB00095
1101	HMDB01440
1102	HMDB01546
1103	HMDB00960
1104	HMDB01202
1105	HMDB01245
1106	HMDB01202
1107	HMDB01245
1108	HMDB00998
1109	HMDB00998
1110	HMDB01532
1111	HMDB01508
1112	HMDB00285
1113	HMDB00295
1114	HMDB01546
1115	HMDB01341
1116	HMDB01273
1117	HMDB01201
1118	HMDB02299
1119	HMDB02299
1120	HMDB00101
1121	HMDB00071
1122	HMDB00101
1123	HMDB00071
1124
1125
1126
1127
1128	HMDB01310
1129	HMDB00051
1130	HMDB01310
1131	HMDB03416
1132	HMDB04225
1133	HMDB05971
1134	HMDB00223
1135	HMDB03712
1136	HMDB04257
1137	HMDB00014
1138	HMDB01202
1139	HMDB00014
1140	HMDB01409
1141	HMDB06513
1142	HMDB06321
1143	HMDB06321
1144	HMDB06513
1145	HMDB13123
1146	HMDB13123
1147	HMDB01430
1148	HMDB01253
1149	HMDB00014
1150	HMDB00012
1151	HMDB00012
1152	HMDB00014
1153	HMDB02070
1154	HMDB06543
1155	HMDB06543
1156	HMDB06288
1157	HMDB06288
1158
1159
1160
1161
1162
1163
1164
1165
1166
1167	HMDB00637
1168	HMDB00637
1169	HMDB01044
1170	HMDB01532
1171	HMDB01044
1172	HMDB01508
1173	HMDB00960
1174	HMDB00085
1175	HMDB00085
1176	HMDB00085
1177	HMDB06334
1178	HMDB01264
1179
1180	HMDB01473
1181	HMDB00359
1182	HMDB00359
1183	HMDB01197
1184	HMDB01248
1185	HMDB06841
1186	HMDB06842
1187	HMDB01170
1188	HMDB02719
1189	HMDB03896
1190
1191	HMDB01248
1192	HMDB01197
1193
1194	HMDB01032
1195	HMDB01032
1196	HMDB01032
1197	HMDB00077
1198	HMDB00077
1199	HMDB01056
1200	HMDB01056
1201	HMDB01056
1202	HMDB03349
1203	HMDB00226
1204	HMDB00076
1205	HMDB00026
1206	HMDB00079
1207	HMDB00038
1208	HMDB00027
1209	HMDB01533
1210	HMDB03536
1211	HMDB03536
1212
1213
1214
1215
1216
1217
1218	HMDB03537
1219	HMDB03537
1220
1221	HMDB01553
1222	HMDB01311
1223	HMDB01311
1224	HMDB01311
1225
1226
1227
1228	HMDB02925
1229	HMDB02925
1230
1231	HMDB06219
1232	HMDB00998
1233
1234
1235	HMDB01440
1236	HMDB01440
1237
1238	HMDB01342
1239	HMDB01342
1240	HMDB01342
1241	HMDB00224
1242
1243	HMDB06254
1244	HMDB00425
1245
1246
1247
1248
1249	HMDB06285
1250
1251	HMDB01256
1252	HMDB01256
1253
1254	HMDB01492
1255	HMDB01492
1256	HMDB06240
1257	HMDB06240
1258	HMDB01120
1259	HMDB01347
1260	HMDB01285
1261	HMDB01120
1262	HMDB01347
1263	HMDB01285
1264	HMDB00250
1265	HMDB00092
1266	HMDB01426
1267	HMDB00271
1268	HMDB06258
1269	HMDB06320
1270	HMDB06320
1271	HMDB06258
1272	HMDB06320
1273	HMDB11604
1274	HMDB06202
1275	HMDB11604
1276	HMDB01179
1277	HMDB01179
1278
1279
1280	HMDB11118
1281	HMDB11117
1282	HMDB01245
1283	HMDB01274
1284	HMDB01000
1285	HMDB01274
1286	HMDB01000
1287	HMDB01191
1288	HMDB01191
1289	HMDB01342
1290
1291
1292
1293	HMDB06293
1294
1295
1296
1297
1298
1299
1300
1301
1302
1303
1304
1305
1306
1307
1308
1309
1310
1311
1312
1313
1314
1315
1316
1317
1318
1319
1320
1321
1322
1323	HMDB04067
1324	HMDB01229
1325	HMDB06275
1326	HMDB06275
1327	HMDB00073
1328	HMDB03374
1329	HMDB06272
1330	HMDB01373
1331	HMDB01373
1332	HMDB01294
1333	HMDB01090
1334	HMDB00973
1335	HMDB00961
1336	HMDB03411
1337	HMDB06875
1338	HMDB01031
1339	HMDB03224
1340	HMDB01112
1341	HMDB01274
1342	HMDB01227
1343	HMDB01000
1344	HMDB01409
1345	HMDB00262
1346	HMDB00012
1347	HMDB01409
1348	HMDB00012
1349	HMDB01191
1350	HMDB06558
1351	HMDB06558
1352
1353
1354
1355
1356
1357
1358	HMDB06548
1359	HMDB06348
1360	HMDB01166
1361	HMDB01166
1362	HMDB02009
1363	HMDB01356
1364	HMDB01875
1365	HMDB02273
1366	HMDB02070
1367
1368
1369
1370	HMDB02177
1371	HMDB02177
1372	HMDB06464
1373	HMDB06464
1374	HMDB06529
1375	HMDB00573
1376	HMDB00573
1377
1378
1379
1380
1381
1382
1383
1384
1385
1386
1387
1388
1389
1390
1391
1392
1393
1394
1395
1396
1397
1398
1399	HMDB03391
1400	HMDB11747
1401
1402	HMDB06224
1403	HMDB06224
1404	HMDB06224
1405	HMDB00151
1406	HMDB00151
1407	HMDB00151
1408	HMDB06766
1409	HMDB06766
1410	HMDB06766
1411	HMDB00153
1412	HMDB00153
1413	HMDB04483
1414	HMDB04483
1415	HMDB04483
1416	HMDB01425
1417	HMDB01425
1418	HMDB00145
1419	HMDB00145
1420
1421
1422	HMDB00149
1423	HMDB00224
1424	HMDB00108
1425	HMDB00972
1426
1427
1428
1429
1430	HMDB03141
1431
1432	HMDB00020
1433	HMDB06487
1434
1435	HMDB06563
1436	HMDB06563
1437
1438
1439
1440	HMDB06336
1441	HMDB00095
1442	HMDB01056
1443	HMDB00692
1444	HMDB12943
1445	HMDB00121
1446	HMDB00660
1447
1448
1449
1450
1451
1452
1453
1454
1455
1456
1457
1458
1459
1460	HMDB00174
1461	HMDB00143
1462
1463
1464
1465
1466
1467	HMDB01514
1468
1469	HMDB00138
1470
1471
1472	HMDB01201
1473	HMDB06248
1474	HMDB00043
1475	HMDB00131
1476	HMDB06372
1477
1478	HMDB01397
1479
1480
1481
1482
1483	HMDB00133
1484
1485	HMDB03337
1486	HMDB00125
1487	HMDB01273
1488	HMDB00132
1489	HMDB03125
1490
1491
1492
1493	HMDB00220
1494	HMDB03229
1495	HMDB05896
1496	HMDB02356
1497	HMDB00177
1498	HMDB00870
1499	HMDB00719
1500	HMDB02259
1501
1502
1503	HMDB00157
1504	HMDB03335
1505	HMDB00172
1506	HMDB00175
1507	HMDB00211
1508
1509
1510
1511
1512	HMDB00190
1513	HMDB00186
1514	HMDB01337
1515	HMDB01085
1516	HMDB01198
1517	HMDB03080
1518	HMDB02200
1519	HMDB06465
1520	HMDB00687
1521	HMDB02003
1522	HMDB03375
1523	HMDB01451
1524	HMDB06270
1525	HMDB00673
1526	HMDB01388
1527	HMDB03073
1528
1529
1530	HMDB00163
1531	HMDB01262
1532	HMDB00169
1533	HMDB01875
1534	HMDB04063
1535	HMDB06512
1536	HMDB00696
1537	HMDB01167
1538
1539	HMDB01488
1540	HMDB00902
1541	HMDB00217
1542	HMDB01406
1543
1544	HMDB03378
1545
1546	HMDB00216
1547	HMDB02062
1548	HMDB02368
1549	HMDB01377
1550	HMDB02168
1551
1552
1553	HMDB00827
1554	HMDB00207
1555	HMDB00482
1556	HMDB01913
1557	HMDB06215
1558	HMDB00214
1559
1560
1561
1562
1563	HMDB03634
1564
1565	HMDB06344
1566	HMDB00159
1567	HMDB03178
1568	HMDB03555
1569	HMDB00801
1570	HMDB00210
1571	HMDB00237
1572	HMDB01830
1573	HMDB03411
1574	HMDB00162
1575	HMDB01403
1576	HMDB01442
1577	HMDB01220
1578	HMDB01139
1579
1580	HMDB00826
1581	HMDB01431
1582	HMDB01545
1583	HMDB00239
1584	HMDB00243
1585	HMDB00508
1586
1587	HMDB00305
1588	HMDB06217
1589	HMDB06216
1590	HMDB01852
1591	HMDB03141
1592	HMDB00283
1593	HMDB00244
1594
1595
1596
1597
1598
1599	HMDB00271
1600
1601	HMDB03406
1602
1603	HMDB01448
1604	HMDB06482
1605	HMDB01383
1606	HMDB00277
1607	HMDB00259
1608	HMDB06547
1609	HMDB00254
1610	HMDB00258
1611
1612	HMDB03418
1613	HMDB00251
1614
1615	HMDB00036
1616	HMDB01453
1617	HMDB00951
1618	HMDB02007
1619	HMDB06323
1620	HMDB06322
1621	HMDB06246
1622	HMDB01846
1623	HMDB00235
1624	HMDB02666
1625	HMDB01512
1626	HMDB00262
1627	HMDB00273
1628	HMDB00248
1629	HMDB01999
1630
1631	HMDB00975
1632	HMDB00265
1633	HMDB03036
1634	HMDB00929
1635	HMDB00234
1636	HMDB03193
1637	HMDB02833
1638	HMDB00257
1639	HMDB00806
1640	HMDB01452
1641	HMDB06409
1642
1643	HMDB00158
1644	HMDB00295
1645	HMDB00288
1646	HMDB00300
1647	HMDB00289
1648	HMDB00294
1649	HMDB00296
1650	HMDB00285
1651
1652	HMDB00883
1653	HMDB00900
1654	HMDB00876
1655	HMDB02059
1656	HMDB06294
1657	HMDB06769
1658
1659
1660
1661
1662	HMDB06280
1663	HMDB06281
1664
1665	HMDB02917
1666
1667
1668	HMDB01265
1669	HMDB01095
1670	HMDB01095
1671
1672
1673	HMDB01201
1674
1675	HMDB00638
1676
1677	HMDB00806
1678
1679	HMDB02000
1680
1681	HMDB00220
1682
1683	HMDB03229
1684
1685	HMDB00827
1686
1687	HMDB00207
1688
1689	HMDB00673
1690
1691	HMDB06270
1692
1693
1694	HMDB00826
1695	HMDB06499
1696	HMDB02259
1697	HMDB06497
1698
1699	HMDB03073
1700	HMDB01388
1701	HMDB06547
1702
1703	HMDB01999
1704	HMDB00801
1705	HMDB01359
1706	HMDB02003
1707	HMDB02368
1708	HMDB06246
1709	HMDB06322
1710	HMDB06323
1711	HMDB02007
1712	HMDB02356
1713	HMDB00482
1714	HMDB01070
1715	HMDB02059
1716
1717	HMDB06294
1718	HMDB01550
1719	HMDB01426
1720	HMDB01521
1721	HMDB06499
1722	HMDB01070
1723	HMDB06497
1724	HMDB01114
1725	HMDB06521
1726	HMDB01064
1727
1728	HMDB06290
1729	HMDB06368
1730	HMDB06368
1731	HMDB06519
1732	HMDB06519
1733	HMDB06514
1734	HMDB06514
1735	HMDB06526
1736
1737	HMDB01322
1738	HMDB06516
1739
1740
1741	HMDB06243
1742	HMDB06459
1743	HMDB06404
1744	HMDB03571
1745	HMDB01058
1746	HMDB01076
1747	HMDB01051
1748	HMDB06534
1749	HMDB03344
1750	HMDB06328
1751	HMDB00124
1752	HMDB01047
1753	HMDB00692
1754	HMDB00241
1755	HMDB03178
1756	HMDB03419
1757	HMDB00692
1758	HMDB00174
1759	HMDB01200
1760	HMDB00684
1761	HMDB00121
1762	HMDB03419
1763	HMDB00142
1764	HMDB00142
1765	HMDB00142
1766	HMDB06487
1767	HMDB01846
1768	HMDB00961
1769	HMDB00961
1770	HMDB04486
1771	HMDB00660
1772
1773	HMDB01534
1774	HMDB01354
1775
1776
1777
1778
1779
1780
1781
1782
1783
1784
1785
1786	HMDB00174
1787
1788
1789
1790
1791
1792
1793
1794
1795
1796
1797
1798
1799
1800
1801
1802
1803
1804
1805
1806	HMDB01268
1807	HMDB00134
1808	HMDB01448
1809	HMDB01448
1810	HMDB00257
1811	HMDB00257
1812
1813
1814
1815
1816
1817
1818
1819
1820
1821
1822
1823
1824
1825
1826
1827
1828
1829
1830
1831
1832
1833
1834
1835
1836
1837
1838
1839
1840
1841
1842
1843
1844
1845
1846
1847
1848
1849
1850
1851	HMDB01328
1852
1853	HMDB00126
1854	HMDB02104
1855	HMDB01301
1856	HMDB02104
1857	HMDB01301
1858	HMDB01228
1859	HMDB01127
1860	HMDB01401
1861	HMDB01127
1862	HMDB00128
1863
1864
1865
1866	HMDB01134
1867	HMDB00061
1868
1869
1870
1871	HMDB00143
1872
1873
1874
1875
1876
1877
1878
1879
1880
1881
1882
1883
1884
1885
1886
1887
1888
1889
1890
1891
1892
1893
1894
1895
1896
1897
1898
1899
1900
1901
1902
1903
1904
1905
1906
1907
1908
1909
1910
1911
1912
1913
1914
1915	HMDB00143
1916	HMDB00645
1917
1918
1919
1920
1921
1922
1923
1924
1925
1926
1927
1928	HMDB00107
1929
1930
1931
1932
1933	HMDB00286
1934	HMDB01514
1935
1936
1937
1938
1939
1940
1941	HMDB02022
1942	HMDB01308
1943
1944
1945	HMDB00122
1946
1947
1948	HMDB00115
1949	HMDB03344
1950	HMDB00115
1951	HMDB00962
1952	HMDB06239
1953	HMDB00985
1954	HMDB01533
1955
1956
1957
1958	HMDB00138
1959
1960
1961
1962
1963	HMDB01397
1964	HMDB01397
1965	HMDB01346
1966	HMDB00148
1967	HMDB01846
1968	HMDB00267
1969
1970
1971	HMDB01198
1972	HMDB00148
1973	HMDB03080
1974	HMDB02200
1975	HMDB06465
1976	HMDB00187
1977	HMDB01422
1978	HMDB01345
1979	HMDB01422
1980	HMDB01345
1981	HMDB01397
1982	HMDB06355
1983	HMDB00663
1984	HMDB06355
1985	HMDB00663
1986	HMDB06355
1987
1988
1989
1990	HMDB00127
1991
1992
1993
1994
1995
1996
1997
1998
1999
[truncated: 3,064 more rows]

## Sheet: interaction_mets
MetID	Mets	Interaction_Mets
1	10fthf5glu[c]	1
2	10fthf5glu[l]	1
3	10fthf5glu[m]	1
4	10fthf6glu[c]	1
5	10fthf6glu[l]	1
6	10fthf6glu[m]	1
7	10fthf7glu[c]	1
8	10fthf7glu[l]	1
9	10fthf7glu[m]	1
10	10fthf[c]	1
11	10fthf[l]	1
12	10fthf[m]	1
13	11docrtsl[c]	1
14	11docrtsl[m]	1
15	11docrtsl[r]	1
16	11docrtstrn[c]	1
17	11docrtstrn[m]	1
18	11docrtstrn[r]	1
19	13dampp[c]	1
20	h2o[c]	0
21	o2[c]	0
22	bamppald[c]	1
23	h2o2[c]	0
24	nh4[c]	0
25	2425dhvitd2[m]	1
26	h[m]	0
27	nadph[m]	1
28	o2[m]	0
29	1a2425thvitd2[m]	1
30	h2o[m]	0
31	nadp[m]	1
32	2425dhvitd3[m]	1
33	1a2425thvitd3[m]	1
34	1a25dhvitd2[m]	1
35	1a25dhvitd3[m]	1
36	1mncam[c]	1
37	atp[c]	1
38	1mncam[e]	1
39	adp[c]	1
40	h[c]	0
41	pi[c]	0
42	1pipdn2c[x]	1
43	h[x]	0
44	nadh[x]	1
45	Lpipecol[x]	1
46	nad[x]	1
47	2425dhvitd2[c]	1
48	2425dhvitd2[e]	1
49	2425dhvitd3[c]	1
50	2425dhvitd3[e]	1
51	25hvitd2[m]	1
52	25hvitd3[m]	1
53	24nph[e]	1
54	24nph[c]	1
55	25hvitd2[c]	1
56	25hvitd2[e]	1
57	25hvitd3[c]	1
58	25hvitd3[e]	1
59	2amac[c]	1
60	pyr[c]	1
61	nadph[c]	1
62	paps[c]	1
63	Lcyst[c]	1
64	nadp[c]	1
65	pap[c]	1
66	L2aadp[c]	1
67	akg[m]	1
68	L2aadp[m]	1
69	akg[c]	1
70	2dr1p[c]	1
71	drib[c]	1
72	2hb[c]	1
73	nad[c]	1
74	2obut[c]	1
75	nadh[c]	1
76	2hb[e]	1
77	h[e]	0
78	hco3[e]	0
79	na1[e]	0
80	hco3[c]	0
81	na1[c]	0
82	2mcit[c]	1
83	2mcit[e]	1
84	2oxoadp[m]	1
85	coa[m]	1
86	nad[m]	1
87	co2[m]	0
88	glutcoa[m]	1
89	nadh[m]	1
90	2oxoadp[c]	1
91	34dhmald[c]	1
92	34dhoxpeg[c]	1
93	34dhoxpeg[e]	1
94	34dhpha[c]	1
95	amet[c]	1
96	ahcys[c]	1
97	homoval[c]	1
98	34dhphe[e]	1
99	34dhphe[c]	1
100	34dhpac[c]	1
101	34dhoxmand[c]	1
102	34hpp[m]	1
103	34hpl[m]	1
104	34hpp[c]	1
105	co2[c]	0
106	hgentis[c]	1
107	35cgmp[c]	1
108	35cgmp[n]	1
109	3aib[c]	1
110	3aib[e]	1
111	2mop[m]	1
112	glu_L[m]	1
113	3aib[m]	1
114	3dphb[m]	1
115	3dpdhb[m]	1
116	3dsphgn[c]	1
117	sphgn[c]	1
118	3hanthrn[c]	1
119	cmusa[c]	1
120	b2coa[m]	1
121	3hbcoa_R[m]	1
122	3hibutcoa[m]	1
123	3hmp[m]	1
124	hLkynr[c]	1
125	42A3HP24DB[c]	1
126	glu_L[c]	1
127	dopa[c]	1
128	3hpcoa[c]	1
129	3hpp[c]	1
130	coa[c]	1
131	msa[c]	1
132	3hxkynam[c]	1
133	48dhoxquin[c]	1
134	3mox4hpac[c]	1
135	3mlda[c]	1
136	3mlda[e]	1
137	3mob[c]	1
138	3mob[m]	1
139	3mop[c]	1
140	3mop[m]	1
141	3m4hpga[c]	1
142	3mox4hoxm[c]	1
143	3moxtyr[c]	1
144	3amp[l]	1
145	h2o[l]	0
146	adn[l]	1
147	pi[l]	0
148	3sala[m]	1
149	asp_L[c]	1
150	3sala[c]	1
151	asp_L[m]	1
152	hyptaur[c]	1
153	3snpyr[c]	1
154	3snpyr[m]	1
155	so3[c]	0
156	pyr[m]	1
157	so3[m]	0
158	adrnl[c]	1
159	mma[c]	1
160	nrpphr[c]	1
161	4abut[c]	1
162	4abut[m]	1
163	coucoa[m]	1
164	4hbzcoa[m]	1
165	accoa[m]	1
166	4hbz[m]	1
167	4hdebrisoquine[e]	1
168	4hdebrisoquine[c]	1
169	4hglusa[m]	1
170	e4hglu[m]	1
171	4hoxpacd[c]	1
172	4hphac[c]	1
173	4mop[c]	1
174	4mop[m]	1
175	4mptnl[c]	1
176	4mptnl[e]	1
177	4mptnl[m]	1
178	4mptnl[r]	1
179	4mtolbutamide[e]	1
180	4mtolbutamide[c]	1
181	4nphsf[e]	1
182	4nphsf[c]	1
183	4nph[c]	1
184	4nph[e]	1
185	4pyrdx[c]	1
186	4pyrdx[e]	1
187	5adtststeroneglc[c]	1
188	5adtststeroneglc[e]	1
189	5adtststeroneglc[r]	1
190	5adtststerones[c]	1
191	5adtststerones[e]	1
192	5adtststerone[c]	1
193	5adtststerone[e]	1
194	5adtststerone[r]	1
195	5aop[c]	1
196	5aop[m]	1
197	5dhf[c]	1
198	5dhf[l]	1
199	5fthf[e]	1
200	5fthf[c]	1
201	h2o[e]	0
202	5htrp[c]	1
203	srtn[c]	1
204	5homeprazole[e]	1
205	5homeprazole[c]	1
206	5hoxindact[c]	1
207	5hoxindoa[c]	1
208	5hoxindact[m]	1
209	5hoxindoa[m]	1
210	5hoxnfkyn[c]	1
211	5htrp[e]	1
212	5hxkyn[c]	1
213	5hxkynam[c]	1
214	46dhoxquin[c]	1
215	5mthf[e]	1
216	5mthf[c]	1
217	5thf[c]	1
218	5thf[l]	1
219	5thf[m]	1
220	6dhf[c]	1
221	6dhf[l]	1
222	6dhf[m]	1
223	6htststerone[c]	1
224	6htststerone[e]	1
225	6htststerone[r]	1
226	6thf[c]	1
227	6thf[l]	1
228	6thf[m]	1
229	7dhchsterol[r]	1
230	7dhchsterol[c]	1
231	7dhf[c]	1
232	7dhf[l]	1
233	7dhf[m]	1
234	7thf[c]	1
235	7thf[l]	1
236	7thf[m]	1
237	m2mn[c]	1
238	man[c]	1
239	mn[c]	1
240	m2mn[l]	1
241	man[l]	1
242	mn[l]	1
243	galgluside_hs[c]	1
244	udpgal[c]	1
245	thcrm_hs[c]	1
246	udp[c]	1
247	galgluside_hs[g]	1
248	udpgal[g]	1
249	h[g]	0
250	thcrm_hs[g]	1
251	udp[g]	1
252	T_antigen[g]	1
253	uacgam[g]	1
254	gncore1[g]	1
255	core2[g]	1
256	gncore2[g]	1
257	acac[c]	1
258	aacoa[c]	1
259	amp[c]	1
260	ppi[c]	0
261	aact[c]	1
262	mthgxl[c]	1
263	aact[m]	1
264	L2aadp6sa[m]	1
265	fucgalacglcgalgluside_hs[g]	1
266	udpacgal[g]	1
267	acgalfucgalacglcgalgluside_hs[g]	1
268	galfucgalacglcgalgluside_hs[g]	1
269	fuc12gal14acglcgalgluside_hs[g]	1
270	galfuc12gal14acglcgalgluside_hs[g]	1
271	acgalfuc12gal14acglcgalgluside_hs[g]	1
272	fucgalacgalfuc12gal14acglcgalgluside_hs[g]	1
273	acgalfucgalacgalfuc12gal14acglcgalgluside_hs[g]	1
274	fucgalacglcgal14acglcgalgluside_hs[g]	1
275	acgalfucgalacglcgal14acglcgalgluside_hs[g]	1
276	fucgalacgalfucgalacglcgal14acglcgalgluside_hs[g]	1
277	acgalfucgalacgalfucgalacglcgal14acglcgalgluside_hs[g]	1
278	galfucgalacglcgal14acglcgalgluside_hs[g]	1
279	fucfucgalacglcgalacglcgal14acglcgalgluside_hs[g]	1
280	galgalfucfucgalacglcgalacglcgal14acglcgalgluside_hs[g]	1
281	sucsal[m]	1
282	abt[c]	1
283	xylu_L[c]	1
284	abt[e]	1
285	4abutn[c]	1
286	4abut[e]	1
287	4abut[l]	1
288	h[l]	0
289	2maacoa[m]	1
290	ppcoa[m]	1
291	accoa[c]	1
292	aacoa[m]	1
293	accoa[x]	1
294	aacoa[x]	1
295	coa[x]	1
296	acac[e]	1
297	acac[m]	1
298	3odcoa[x]	1
299	occoa[x]	1
300	3oddcoa[x]	1
301	dcacoa[x]	1
302	3otdcoa[x]	1
303	ddcacoa[x]	1
304	3ohdcoa[x]	1
305	tdcoa[x]	1
306	3ohodcoa[x]	1
307	pmtcoa[x]	1
308	3ohxccoa[x]	1
309	ttccoa[x]	1
310	acac[x]	1
311	acald[e]	1
312	acald[c]	1
313	acald[m]	1
314	acald[r]	1
315	acald[x]	1
316	malcoa[c]	1
317	atp[m]	1
318	hco3[m]	0
319	adp[m]	1
320	malcoa[m]	1
321	pi[m]	0
322	accoa[g]	1
323	ppa[c]	1
324	ppcoa[c]	1
325	ppa[m]	1
326	amp[m]	1
327	ppi[m]	0
328	accoa[n]	1
329	accoa[r]	1
330	acetone[e]	1
331	acetone[c]	1
332	acetone[m]	1
333	acgagbside_hs[c]	1
334	acgagbside_hs[g]	1
335	acgagbside_hs[l]	1
336	acgalfucgalacgalfuc12gal14acglcgalgluside_hs[e]	1
337	acgalfucgalacgalfuc12gal14acglcgalgluside_hs[c]	1
338	acgalfucgalacgalfucgalacglcgal14acglcgalgluside_hs[e]	1
339	acgalfucgalacgalfucgalacglcgal14acglcgalgluside_hs[c]	1
340	acgal[c]	1
341	acgal1p[c]	1
342	itp[c]	1
343	idp[c]	1
344	acgal[g]	1
345	acgal[l]	1
346	acgam[c]	1
347	acmana[c]	1
348	gam6p[c]	1
349	acgam6p[c]	1
350	acgam1p[c]	1
351	acgam[l]	1
352	acgbgbside_hs[c]	1
353	acgbgbside_hs[g]	1
354	acgbgbside_hs[l]	1
355	acgpail_hs[c]	1
356	ac[c]	1
357	gpail_hs[c]	1
358	acglu[m]	1
359	ach[e]	1
360	ac[e]	1
361	chol[e]	1
362	ach[n]	1
363	ach[c]	1
364	cit[c]	1
365	oaa[c]	1
366	acn13acngalgbside_hs[c]	1
367	acn13acngalgbside_hs[e]	1
368	acn13acngalgbside_hs[g]	1
369	acn23acngalgbside_hs[c]	1
370	acn23acngalgbside_hs[e]	1
371	acn23acngalgbside_hs[g]	1
372	acnacngal14acglcgalgluside_hs[e]	1
373	acnacngal14acglcgalgluside_hs[c]	1
374	acnacngal14acglcgalgluside_hs[g]	1
375	acnacngalgbside_hs[c]	1
376	acnacngalgbside_hs[e]	1
377	acnacngalgbside_hs[g]	1
378	acmanap[c]	1
379	pep[c]	1
380	acnamp[c]	1
381	man6p[c]	1
382	kdnp[c]	1
383	acnam[c]	1
384	acnam[l]	1
385	acnam[n]	1
386	acngalacglcgal14acglcgalgluside_hs[e]	1
387	acngalacglcgal14acglcgalgluside_hs[c]	1
388	acngalacglcgal14acglcgalgluside_hs[g]	1
389	2mbcoa[m]	1
390	fad[m]	1
391	2mb2coa[m]	1
392	fadh2[m]	1
393	btcoa[m]	1
394	ivcoa[m]	1
395	3mb2coa[m]	1
396	ibcoa[m]	1
397	2mp2coa[m]	1
398	o2[x]	0
399	h2o2[x]	0
400	hdd2coa[x]	1
401	ACP[c]	1
402	acACP[c]	1
403	acorn[c]	1
404	orn[c]	1
405	icit[c]	1
406	cit[m]	1
407	icit[m]	1
408	dhcholoylcoa[x]	1
409	fadh2[x]	1
410	fad[x]	1
411	thcholoylcoa[x]	1
412	h2o[x]	0
413	cholcoas[x]	1
414	cholcoads[x]	1
415	fmn[c]	1
416	ribflv[c]	1
417	acrn[c]	1
418	acrn[m]	1
419	ac[m]	1
420	5moxact[c]	1
421	Nacsertn[c]	1
422	melatn[c]	1
423	ac[g]	1
424	acetol[c]	1
425	13dpg[c]	1
426	3pg[c]	1
427	adn[c]	1
428	ins[c]	1
429	adn[e]	1
430	ins[e]	1
431	nh4[e]	0
432	ade[e]	1
433	ade[c]	1
434	ade[l]	1
435	adhap_hs[c]	1
436	adhap_hs[x]	1
437	gtp[c]	1
438	gdp[c]	1
439	gtp[m]	1
440	gdp[m]	1
441	damp[c]	1
442	datp[c]	1
443	dadp[c]	1
444	ametam[c]	1
445	camp[c]	1
446	adn[m]	1
447	adpglc[c]	1
448	g1p[c]	1
449	adpman[c]	1
450	man1p[c]	1
451	adprib[c]	1
452	r5p[c]	1
453	adprib[m]	1
454	r5p[m]	1
455	adprib[e]	1
456	prpp[c]	1
457	adp[x]	1
458	adrncoa[c]	1
459	adrncoa[x]	1
460	crn[c]	1
461	adrncrn[c]	1
462	adrncrn[m]	1
463	adrncoa[m]	1
464	crn[m]	1
465	adrnl[e]	1
466	adrn[e]	1
467	adrn[c]	1
468	adsel[c]	1
469	3padsel[c]	1
470	aps[c]	1
471	dcamp[c]	1
472	fum[c]	1
473	25aics[c]	1
474	aicar[c]	1
475	imp[c]	1
476	aflatoxin[e]	1
477	aflatoxin[c]	1
478	ksi_pre18[g]	1
479	ksi_pre19[g]	1
480	ksi_pre21[g]	1
481	ksi_pre22[g]	1
482	ksi_pre24[g]	1
483	ksi_pre25[g]	1
484	ksi_pre27[g]	1
485	ksi_pre28[g]	1
486	ksi_pre30[g]	1
487	ksi_pre31[g]	1
488	ksi_pre33[g]	1
489	ksi_pre34[g]	1
490	ksii_core4_pre2[g]	1
491	ksii_core4_pre3[g]	1
492	ksii_core4_pre4[g]	1
493	ksii_core4_pre5[g]	1
494	ksii_core4_pre7[g]	1
495	ksii_core4_pre8[g]	1
496	ksii_core2_pre2[g]	1
497	ksii_core2_pre3[g]	1
498	ksii_core2_pre4[g]	1
499	ksii_core2_pre5[g]	1
500	ksii_core2_pre7[g]	1
501	ksii_core2_pre8[g]	1
502	ksi_pre1[g]	1
503	ksi_pre2[g]	1
504	ksi_pre3[g]	1
505	ksi_pre4[g]	1
506	ksi_pre6[g]	1
507	ksi_pre7[g]	1
508	ksi_pre9[g]	1
509	ksi_pre10[g]	1
510	ksi_pre12[g]	1
511	ksi_pre13[g]	1
512	ksi_pre15[g]	1
513	ksi_pre16[g]	1
514	ak2g_hs[c]	1
515	cdpchol[c]	1
516	ak2gchol_hs[c]	1
517	cmp[c]	1
518	ak2gpe_hs[c]	1
519	dak2gpe_hs[c]	1
520	cdpea[c]	1
521	ak2gp_hs[c]	1
522	akdhap_hs[c]	1
523	akgp_hs[c]	1
524	Rtotal2[c]	1
525	agm[m]	1
526	ptrc[m]	1
527	urea[m]	1
528	Rtotal2coa[c]	1
529	alpa_hs[c]	1
530	pa_hs[c]	1
531	akdhap_hs[x]	1
532	acg5p[m]	1
533	acg5sa[m]	1
534	alkylR1oh[x]	1
535	Rtotal[x]	1
536	ala_L[m]	1
537	glx[m]	1
538	gly[m]	1
539	ala_L[x]	1
540	glx[x]	1
541	gly[x]	1
542	pyr[x]	1
543	ahandrostanglc[c]	1
544	ahandrostanglc[e]	1
545	ahandrostanglc[r]	1
546	hcys_L[c]	1
547	ahcys[n]	1
548	ahcys[r]	1
549	n2m2nmn[l]	1
550	n2m2mn[l]	1
551	fprica[c]	1
552	thf[c]	1
553	air[c]	1
554	5aizc[c]	1
555	ak2lgchol_hs[e]	1
556	ak2lgchol_hs[c]	1
557	succoa[m]	1
558	mal_L[c]	1
559	mal_L[m]	1
560	akg[e]	1
561	akg[x]	1
562	prgstrn[c]	1
563	aprgstrn[c]	1
564	xol7ah[c]	1
565	xol7ah2[c]	1
566	xoldioloneh[c]	1
567	xoltriol[c]	1
568	xol7aone[c]	1
569	xoldiolone[c]	1
570	ala_L[e]	1
571	asn_L[c]	1
572	ala_L[c]	1
573	asn_L[e]	1
574	cys_L[c]	1
575	cys_L[e]	1
576	ala_D[e]	1
577	gln_L[c]	1
578	ala_D[c]	1
579	gln_L[e]	1
580	gly[c]	1
581	gly[e]	1
582	ser_L[c]	1
583	ser_L[e]	1
584	ala_L[l]	1
585	thr_L[c]	1
586	thr_L[e]	1
587	meoh[c]	1
588	fald[c]	1
589	12ppd_R[c]	1
590	lald_D[c]	1
591	12ppd_S[c]	1
592	lald_L[c]	1
593	etoh[c]	1
594	id3acald[c]	1
595	ind3ac[c]	1
596	id3acald[m]	1
597	ind3ac[m]	1
598	pristanal[c]	1
599	prist[c]	1
600	aldstrn[c]	1
601	aldstrn[e]	1
602	aldstrn[m]	1
603	dhap[c]	1
604	dha[c]	1
605	arachd[c]	1
606	12HPET[c]	1
607	12RHPET[c]	1
608	15HPET[c]	1
609	5HPET[c]	1
610	leuktrA4[c]	1
611	dhcholestancoa[x]	1
612	dhcholestancoa[r]	1
613	o2[r]	0
614	dhcholoylcoa[r]	1
615	h2o[r]	0
616	cholcoar[x]	1
617	cholcoar[r]	1
618	cholcoas[r]	1
619	amuco[c]	1
620	amet[r]	1
621	ahcys[m]	1
622	amet[m]	1
623	amet[n]	1
624	cgly[c]	1
625	cgly[e]	1
626	amp[x]	1
627	amp[r]	1
628	strch1[e]	1
629	glc_D[e]	1
630	strch2[e]	1
631	glygn2[e]	1
632	glygn4[e]	1
633	andrstrnglc[c]	1
634	andrstrnglc[e]	1
635	andrstrnglc[r]	1
636	andrstrn[e]	1
637	andrstrn[c]	1
638	andrstrn[r]	1
639	antipyrene[e]	1
640	antipyrene[c]	1
641	2aobut[m]	1
642	ap4a[c]	1
643	ala_B[m]	1
644	msa[m]	1
645	apnnox[e]	1
646	apnnox[c]	1
647	apoC[c]	1
648	lys_L[c]	1
649	apoC_Lys[c]	1
650	apoC[m]	1
651	lys_L[m]	1
652	apoC_Lys[m]	1
653	apoC_Lys_btn[c]	1
654	biocyt[c]	1
655	apoC_Lys_btn[m]	1
656	biocyt[m]	1
657	appnn[e]	1
658	appnn[c]	1
659	aprgstrn[e]	1
660	aprut[c]	1
661	n4abutn[c]	1
662	aqcobal[e]	1
663	aqcobal[c]	1
664	arab_L[e]	1
665	arab_L[c]	1
666	arachcoa[c]	1
667	arachcoa[x]	1
668	arachcrn[c]	1
669	arachcrn[m]	1
670	arachcoa[m]	1
671	arachdcoa[c]	1
672	arachdcoa[x]	1
673	arachd[e]	1
674	arachd[r]	1
675	arach[e]	1
676	arach[c]	1
677	arg_L[m]	1
678	arg_L[e]	1
679	arg_L[c]	1
680	lys_L[e]	1
681	urea[c]	1
682	orn[m]	1
683	argsuc[c]	1
684	citr_L[c]	1
685	sgalside_hs[l]	1
686	galside_hs[l]	1
687	so4[l]	0
688	Rtotalcoa[c]	1
689	Rtotal[c]	1
690	Rtotal3coa[c]	1
691	Rtotal3[c]	1
692	pmtcoa[c]	1
693	R1coa_hs[c]	1
694	hdcoa[c]	1
695	tdcoa[c]	1
696	lnlncacoa[c]	1
697	R2coa_hs[c]	1
698	lnlncgcoa[c]	1
699	strdnccoa[c]	1
700	dlnlcgcoa[c]	1
701	tmndnccoa[c]	1
702	lnlccoa[c]	1
703	clpndcoa[c]	1
704	dcsptn1coa[c]	1
705	c226coa[c]	1
706	stcoa[c]	1
707	R3coa_hs[c]	1
708	odecoa[c]	1
709	vacccoa[c]	1
710	lneldccoa[c]	1
711	R4coa_hs[c]	1
712	nrvnccoa[c]	1
713	od2coa[c]	1
714	lgnccoa[c]	1
715	R5coa_hs[c]	1
716	hexccoa[c]	1
717	eicostetcoa[c]	1
718	tetpent6coa[c]	1
719	tetpent3coa[c]	1
720	tettet6coa[c]	1
721	tethex3coa[c]	1
722	hdd2coa[c]	1
723	R6coa_hs[c]	1
724	Rtotalcoa[m]	1
725	pmtcoa[m]	1
726	Rtotal2coa[m]	1
727	Rtotal3coa[m]	1
728	crm_hs[l]	1
729	Rtotal[l]	1
730	sphings[l]	1
731	ascb_L[c]	1
732	o2s[c]	0
733	dhdascb[c]	1
734	ascb_L[e]	1
735	asn_L[m]	1
736	nh4[m]	0
737	Asn_X_Ser_Thr[r]	1
738	Asn_X_Ser_Thr[l]	1
739	ala_B[c]	1
740	cbp[c]	1
741	cbasp[c]	1
742	asp_D[e]	1
743	k[c]	0
744	asp_D[c]	1
745	k[e]	0
746	asp_D[x]	1
747	Nacasp[m]	1
748	asp_L[e]	1
749	oaa[m]	1
750	adp[r]	1
751	atp[r]	1
752	atp[e]	1
753	amp[e]	1
754	pi[e]	0
755	adp[e]	1
756	atp[n]	1
757	atp[x]	1
758	avite1[e]	1
759	avite1[c]	1
760	avite2[e]	1
761	avite2[c]	1
762	gbside_hs[g]	1
763	ga2_hs[g]	1
764	ga1_hs[g]	1
765	gm2_hs[g]	1
766	gm1_hs[g]	1
767	gd2_hs[g]	1
768	gd1b_hs[g]	1
769	gt2_hs[g]	1
770	gt1c_hs[g]	1
771	galgbside_hs[g]	1
772	acglcgalgluside_hs[g]	1
773	galacglcgalgluside_hs[g]	1
774	gal14acglcgalgluside_hs[g]	1
775	acglcgal14acglcgalgluside_hs[g]	1
776	galacglcgal14acglcgalgluside_hs[g]	1
777	acglc13galacglcgal14acglcgalgluside_hs[g]	1
778	galacgalfuc12gal14acglcgalgluside_hs[g]	1
779	galacgalfucgalacglcgal14acglcgalgluside_hs[g]	1
780	acglcgalacglcgal14acglcgalgluside_hs[g]	1
781	galacglcgalacglcgal14acglcgalgluside_hs[g]	1
782	galacglc13galacglcgal14acglcgalgluside_hs[g]	1
783	galthcrm_hs[g]	1
784	galgalthcrm_hs[g]	1
785	galgalgalthcrm_hs[g]	1
786	acglcgalgbside_hs[g]	1
787	galacglcgalgbside_hs[g]	1
788	h2o[g]	0
789	gm2a_hs[g]	1
790	gm1a_hs[g]	1
791	gluside_hs[g]	1
792	cholcoa[x]	1
793	gchola[x]	1
794	taur[x]	1
795	tchola[x]	1
796	dgcholcoa[x]	1
797	dgchol[x]	1
798	dcholcoa[x]	1
799	btn[c]	1
800	btamp[c]	1
801	btn[m]	1
802	btamp[m]	1
803	ala_B[e]	1
804	bamppald[m]	1
805	4tmeabutn[c]	1
806	succ[c]	1
807	caro[c]	1
808	retinal[c]	1
809	bdg2hc[c]	1
810	2coum[c]	1
811	glc_D[c]	1
812	bhb[m]	1
813	chito2pdol_L[c]	1
814	gdpmann[c]	1
815	mpdol_L[c]	1
816	chito2pdol_U[c]	1
817	mpdol_U[c]	1
818	betald[m]	1
819	glyb[m]	1
820	bhb[e]	1
821	bhb[c]	1
822	glyb[c]	1
823	dmgly[c]	1
824	met_L[c]	1
825	bildglcur[e]	1
826	bildglcur[c]	1
827	bildglcur[r]	1
828	bilglcur[e]	1
829	bilglcur[c]	1
830	bilglcur[r]	1
831	biliverd[c]	1
832	bilirub[c]	1
833	bilirub[e]	1
834	bilirub[r]	1
835	biocyt[n]	1
836	dolmanp_L[r]	1
837	memgacpail_hs[r]	1
838	dolp_L[r]	1
839	h[r]	0
840	m2emgacpail_hs[r]	1
841	dolmanp_U[r]	1
842	dolp_U[r]	1
843	h2o[n]	0
844	btn[n]	1
845	lys_L[n]	1
846	biocyt[e]	1
847	btn[e]	1
848	3uib[c]	1
849	3aib_D[c]	1
850	but[c]	1
851	but[m]	1
852	but[e]	1
853	bvite[e]	1
854	bvite[c]	1
855	bz[e]	1
856	bz[c]	1
857	bz[r]	1
858	44mctr[r]	1
859	nadph[r]	1
860	44mzym[r]	1
861	nadp[r]	1
862	pmtcrn[c]	1
863	pmtcrn[m]	1
864	hdcecrn[c]	1
865	hdd2crn[c]	1
866	hdcecrn[m]	1
867	hdcoa[m]	1
868	hdd2crn[m]	1
869	hdd2coa[m]	1
870	stcrn[c]	1
871	stcrn[m]	1
872	stcoa[m]	1
873	odecrn[c]	1
874	odecrn[m]	1
875	odecoa[m]	1
876	arachdcrn[c]	1
877	arachdcrn[m]	1
878	arachdcoa[m]	1
879	c226coa[x]	1
880	c226crn[c]	1
881	c226crn[m]	1
882	c226coa[m]	1
883	c2m26dcoa[m]	1
884	3h26dm5coa[m]	1
885	c2m26dcoa[x]	1
886	3h26dm5coa[x]	1
887	4mzym_int1[r]	1
888	4mzym_int2[r]	1
889	co2[r]	0
890	nad[r]	1
891	nadh[r]	1
892	zym_int2[r]	1
893	zymst[r]	1
894	ca2[c]	0
895	ca2[e]	0
896	camp[e]	1
897	caro[e]	1
898	carveol[e]	1
899	carveol[c]	1
900	etoh[x]	1
901	h2o2[m]	0
902	cbl2[c]	1
903	cbl2[m]	1
904	cbl1[m]	1
905	adocbl[m]	1
906	pppi[m]	0
907	cbp[r]	1
908	glc_D[r]	1
909	g6p[r]	1
910	nh4[r]	0
911	cbp[m]	1
912	pi[r]	0
913	ppi[r]	0
914	prostg1[c]	1
915	prostge1[c]	1
916	prostge2[c]	1
917	prostgf2[c]	1
918	cca_d3[c]	1
919	cca_d3[e]	1
920	cca_d3[m]	1
921	cdpdag_hs[c]	1
922	inost[c]	1
923	pail_hs[c]	1
924	cdpdag_hs[m]	1
925	ctp[c]	1
926	ctp[m]	1
927	pa_hs[m]	1
928	dag_hs[c]	1
929	pchol_hs[c]	1
930	pe_hs[c]	1
931	crm_hs[c]	1
932	crmp_hs[c]	1
933	crm_hs[g]	1
934	crm_hs[r]	1
935	gluside_hs[c]	1
936	gluside_hs[r]	1
937	35cgmp[e]	1
938	chsterol[r]	1
939	xol25oh[r]	1
940	chol[c]	1
941	chol[n]	1
942	coa[n]	1
943	cholp[c]	1
944	chol[m]	1
945	cholate[e]	1
946	cholate[c]	1
947	cholp[g]	1
948	cholp[l]	1
949	chol[g]	1
950	chol[r]	1
951	chsterol[c]	1
952	chsterols[c]	1
953	chsterol[e]	1
954	chsterol[l]	1
955	chsterol[m]	1
956	chsterol[g]	1
957	chtn[c]	1
958	chtn[e]	1
959	acgam[e]	1
960	itaccoa[m]	1
961	citmcoa_L[m]	1
962	citr_L[m]	1
963	cit[e]	1
964	pep[m]	1
965	creat[m]	1
966	pcreat[m]	1
967	creat[c]	1
968	pcreat[c]	1
969	cl[e]	0
970	for[c]	1
971	cl[c]	0
972	for[e]	1
973	i[c]	0
974	i[e]	0
975	oxa[c]	1
976	oxa[e]	1
977	clpndcoa[x]	1
978	clpndcrn[c]	1
979	clpndcrn[m]	1
980	clpndcoa[m]	1
981	clpnd[e]	1
982	clpnd[c]	1
983	pglyc_hs[c]	1
984	clpn_hs[c]	1
985	cmp[g]	1
986	cmpacna[c]	1
987	cmpacna[g]	1
988	cmpacna[n]	1
989	ctp[n]	1
990	ppi[n]	0
991	co2[e]	0
992	co2[g]	0
993	co2[n]	0
994	co2[x]	0
995	coa[g]	1
996	coa[l]	1
997	coa[r]	1
998	coke[r]	1
999	egme[r]	1
1000	2dpmhobq[m]	1
1001	q10[m]	1
1002	2dp6mobq[m]	1
1003	2dp6mobq_me[m]	1
1004	2dp6mep[m]	1
1005	Tn_antigen[g]	1
1006	core3[g]	1
1007	core4[g]	1
1008	core5[g]	1
1009	core6[g]	1
1010	core7[g]	1
1011	core8[g]	1
1012	co[c]	0
1013	co[e]	0
1014	T4hcinnm[m]	1
1015	coumarin[e]	1
1016	coumarin[c]	1
1017	ntm2amep[c]	1
1018	cmpntm2amep[c]	1
1019	cpppg3[c]	1
1020	pppg9[c]	1
1021	creat[e]	1
1022	crmp_hs[e]	1
1023	pcrn[x]	1
1024	crn[x]	1
1025	pcrn[c]	1
1026	acrn[x]	1
1027	crn[e]	1
1028	dmnoncrn[x]	1
1029	dmnoncrn[m]	1
1030	crtn[c]	1
1031	crtsl[e]	1
1032	crtsl[c]	1
1033	crtsl[m]	1
1034	crtsl[r]	1
1035	crtstrn[e]	1
1036	crtstrn[c]	1
1037	crtstrn[m]	1
1038	crtstrn[r]	1
1039	crvnc[e]	1
1040	crvnc[c]	1
1041	cspg_a[l]	1
1042	Ser_Gly_Ala_X_Gly[l]	1
1043	cs_a[l]	1
1044	cspg_b[l]	1
1045	cs_b[l]	1
1046	cspg_c[l]	1
1047	cs_c[l]	1
1048	cspg_d[l]	1
1049	cs_d[l]	1
1050	cspg_e[l]	1
1051	cs_e[l]	1
1052	pcrn[m]	1
1053	dmnoncoa[x]	1
1054	ppcoa[x]	1
1055	crn[r]	1
1056	acrn[r]	1
1057	csn[c]	1
1058	ura[c]	1
1059	csn[e]	1
1060	cspg_a[g]	1
1061	cspg_a[e]	1
1062	cspg_b[g]	1
1063	cspg_b[e]	1
1064	cspg_c[g]	1
1065	cspg_c[e]	1
1066	cspg_d[g]	1
1067	cspg_d[e]	1
1068	cspg_e[g]	1
1069	cspg_e[e]	1
1070	utp[c]	1
1071	cyan[e]	1
1072	cyan[c]	1
1073	cyan[m]	1
1074	focytC[m]	1
1075	ficytC[m]	1
1076	q10h2[m]	1
1077	Lcystin[c]	1
1078	gthrd[c]	1
1079	gthox[c]	1
1080	thcys[c]	1
1081	mercppyr[c]	1
1082	cys_L[m]	1
1083	mercppyr[m]	1
1084	cyst_L[c]	1
1085	Lcystin[e]	1
1086	glu_L[e]	1
1087	cytd[c]	1
1088	uri[c]	1
1089	cytd[m]	1
1090	cmp[m]	1
1091	cytd[n]	1
1092	h[n]	0
1093	nh4[n]	0
1094	uri[n]	1
1095	cytd[e]	1
1096	cytd[l]	1
1097	cdp[c]	1
1098	dgtp[c]	1
1099	dgdp[c]	1
1100	cmp[n]	1
1101	dgtp[n]	1
1102	cdp[n]	1
1103	dgdp[n]	1
1104	dcmp[c]	1
1105	dcdp[c]	1
1106	dcmp[n]	1
1107	dcdp[n]	1
1108	dctp[c]	1
1109	dctp[n]	1
1110	datp[n]	1
1111	dadp[n]	1
1112	utp[n]	1
1113	udp[n]	1
1114	cdp[m]	1
1115	adp[n]	1
1116	gtp[n]	1
1117	gdp[n]	1
1118	3aib_D[e]	1
1119	3aib_D[m]	1
1120	dad_2[c]	1
1121	din[c]	1
1122	dad_2[e]	1
1123	din[e]	1
1124	dag_hs[r]	1
1125	dag_hs[n]	1
1126	pa_hs[n]	1
1127	dag_hs[e]	1
1128	ala_D[x]	1
1129	nh4[x]	0
1130	ala_D[l]	1
1131	arg_D[x]	1
1132	5g2oxpt[x]	1
1133	23doguln[c]	1
1134	oaa[x]	1
1135	dd2coa[m]	1
1136	dd3coa[m]	1
1137	dcyt[m]	1
1138	dcmp[m]	1
1139	dcyt[n]	1
1140	dump[c]	1
1141	dcsptn1coa[x]	1
1142	dcsptn1crn[c]	1
1143	dcsptn1crn[m]	1
1144	dcsptn1coa[m]	1
1145	dcsptn1[e]	1
1146	dcsptn1[c]	1
1147	L_dpchrm[c]	1
1148	56dihindlcrbxlt[c]	1
1149	dcyt[c]	1
1150	duri[c]	1
1151	duri[n]	1
1152	dcyt[e]	1
1153	4h2oglt[m]	1
1154	debrisoquine[e]	1
1155	debrisoquine[c]	1
1156	decdp[c]	1
1157	decdp[m]	1
1158	dedoldp_L[c]	1
1159	dedolp_L[c]	1
1160	dedoldp_U[c]	1
1161	dedolp_U[c]	1
1162	dedol_L[c]	1
1163	dedol_U[c]	1
1164	dolichol_L[c]	1
1165	dolichol_U[c]	1
1166	tag_hs[c]	1
1167	dgchol[e]	1
1168	dgchol[c]	1
1169	dgmp[c]	1
1170	datp[m]	1
1171	dgmp[m]	1
1172	dadp[m]	1
1173	dgdp[m]	1
1174	dgsn[m]	1
1175	dgsn[e]	1
1176	dgsn[c]	1
1177	3dhguln[c]	1
1178	dhdascb[e]	1
1179	Rtotalcoa[x]	1
1180	dhap[x]	1
1181	dhcholestanate[m]	1
1182	dhcholestanate[x]	1
1183	fadh2[r]	1
1184	fad[r]	1
1185	zymstnl[r]	1
1186	chlstol[r]	1
1187	lthstrl[r]	1
1188	dsmsterol[r]	1
1189	ddsmsterol[r]	1
1190	dhcrm_hs[c]	1
1191	fad[c]	1
1192	fadh2[c]	1
1193	3dpdhb_me[m]	1
1194	dheas[e]	1
1195	dheas[c]	1
1196	dheas[r]	1
1197	dhea[c]	1
1198	dhea[r]	1
1199	dhf[c]	1
1200	dhf[l]	1
1201	dhf[m]	1
1202	dhor_S[c]	1
1203	orot[c]	1
1204	56dura[c]	1
1205	cala[c]	1
1206	56dthm[c]	1
1207	dhbpt[c]	1
1208	thbpt[c]	1
1209	mlthf[c]	1
1210	didp[c]	1
1211	didp[n]	1
1212	digalsgalside_hs[c]	1
1213	digalsgalside_hs[e]	1
1214	digalsgalside_hs[g]	1
1215	digalside_hs[c]	1
1216	digalside_hs[g]	1
1217	digalside_hs[l]	1
1218	ditp[c]	1
1219	ditp[n]	1
1220	dkmpp[c]	1
1221	2kmb[c]	1
1222	lac_D[e]	1
1223	lac_D[c]	1
1224	lac_D[m]	1
1225	dlnlcgcrn[c]	1
1226	dlnlcgcrn[m]	1
1227	dlnlcgcoa[m]	1
1228	dlnlcg[e]	1
1229	dlnlcg[c]	1
1230	13_cis_oretn[n]	1
1231	13_cis_retn[n]	1
1232	dctp[m]	1
1233	dem2emgacpail_prot_hs[r]	1
1234	dgpi_prot_hs[r]	1
1235	dgtp[m]	1
1236	dgtp[e]	1
1237	dsT_antigen[g]	1
1238	dttp[m]	1
1239	dttp[e]	1
1240	dttp[n]	1
1241	ethamp[r]	1
1242	gpi_sig[r]	1
1243	hretn[n]	1
1244	kdn[c]	1
1245	m3gacpail_prot_hs[r]	1
1246	melanin[c]	1
1247	mem2emgacpail_prot_hs[r]	1
1248	n5m2masn[g]	1
1249	oretn[n]	1
1250	Ser_Thr[l]	1
1251	sprm[c]	1
1252	sprm[e]	1
1253	sTn_antigen[g]	1
1254	yvite[c]	1
1255	yvite[e]	1
1256	dmantipyrine[e]	1
1257	dmantipyrine[c]	1
1258	dmpp[c]	1
1259	ipdp[c]	1
1260	grdp[c]	1
1261	dmpp[x]	1
1262	ipdp[x]	1
1263	grdp[x]	1
1264	ppi[x]	0
1265	dmgly[m]	1
1266	fald[m]	1
1267	sarcs[m]	1
1268	dmhptcoa[c]	1
1269	dmhptcrn[c]	1
1270	dmhptcrn[m]	1
1271	dmhptcoa[m]	1
1272	dmhptcrn[e]	1
1273	dmnoncoa[c]	1
1274	dmnoncrn[c]	1
1275	dmnoncoa[m]	1
1276	dnad[c]	1
1277	dnad[n]	1
1278	dna[n]	1
1279	dna5mtc[n]	1
1280	seasmet[n]	1
1281	seahcys[n]	1
1282	dcdp[m]	1
1283	dtdp[m]	1
1284	dudp[c]	1
1285	dtdp[c]	1
1286	dudp[m]	1
1287	dutp[c]	1
1288	dutp[m]	1
1289	dttp[c]	1
1290	lyxnt[c]	1
1291	xylnt[c]	1
1292	thrnt[c]	1
1293	eryth[c]	1
1294	g3m8mpdol_L[r]	1
1295	doldp_L[r]	1
1296	g3m8masn[r]	1
1297	g3m8mpdol_U[r]	1
1298	doldp_U[r]	1
1299	dolglcp_L[c]	1
1300	dolglcp_L[r]	1
1301	dolglcp_U[c]	1
1302	dolglcp_U[r]	1
1303	dolichol_L[r]	1
1304	dolichol_U[r]	1
1305	dolp_L[c]	1
1306	dolp_U[c]	1
1307	dolmanp_L[c]	1
1308	dolmanp_U[c]	1
1309	m8mpdol_L[r]	1
1310	g1m8mpdol_L[r]	1
1311	m8mpdol_U[r]	1
1312	g1m8mpdol_U[r]	1
1313	g2m8mpdol_L[r]	1
1314	g2m8mpdol_U[r]	1
1315	m4mpdol_L[r]	1
1316	m5mpdol_L[r]	1
1317	m4mpdol_U[r]	1
1318	m5mpdol_U[r]	1
1319	m6mpdol_L[r]	1
1320	m6mpdol_U[r]	1
1321	m7mpdol_L[r]	1
1322	m7mpdol_U[r]	1
1323	2c23dh56dhoxin[c]	1
1324	dopaqn[c]	1
1325	dopasf[c]	1
1326	dopasf[e]	1
1327	dopa[e]	1
1328	orn_D[x]	1
1329	5a2opntn[x]	1
1330	dpcoa[c]	1
1331	dpcoa[l]	1
1332	23dpg[c]	1
1333	5dpmev[x]	1
1334	pi[x]	0
1335	frdp[c]	1
1336	pro_D[x]	1
1337	1p2cbxl[x]	1
1338	2dr5p[c]	1
1339	drib[e]	1
1340	g3p[c]	1
1341	dtdp[n]	1
1342	dtmp[c]	1
1343	dudp[n]	1
1344	dump[n]	1
1345	thym[c]	1
1346	duri[m]	1
1347	dump[m]	1
1348	duri[e]	1
1349	dutp[n]	1
1350	eaflatoxin[e]	1
1351	eaflatoxin[c]	1
1352	ebastineoh[e]	1
1353	ebastineoh[c]	1
1354	ebastineoh[r]	1
1355	ebastine[e]	1
1356	ebastine[c]	1
1357	ebastine[r]	1
1358	ecgon[r]	1
1359	pecgon[r]	1
1360	3hbcoa[m]	1
1361	3hbcoa[x]	1
1362	b2coa[x]	1
1363	3hmbcoa[m]	1
1364	meoh[r]	1
1365	e4hglu[c]	1
1366	4h2oglt[c]	1
1367	eicostetcrn[c]	1
1368	eicostetcrn[m]	1
1369	eicostetcoa[m]	1
1370	eicostet[e]	1
1371	eicostet[c]	1
1372	elaidcrn[c]	1
1373	elaidcrn[m]	1
1374	od2coa[m]	1
1375	elaid[e]	1
1376	elaid[c]	1
1377	s2l2n2m2m[c]	1
1378	s2l2n2m2mn[c]	1
1379	n2m2nm[c]	1
1380	n2m2nmn[c]	1
1381	n2m2nm[l]	1
1382	ksi_deg2[l]	1
1383	ksi_deg3[l]	1
1384	s2l2n2m2m[l]	1
1385	s2l2n2m2mn[l]	1
1386	g1m8masn[g]	1
1387	glc1man[g]	1
1388	m7masnA[g]	1
1389	g2m8masn[g]	1
1390	glc2man[g]	1
1391	g3m8masn[g]	1
1392	glc3man[g]	1
1393	g1m7masnC[g]	1
1394	m6masnC[g]	1
1395	g1m7masnB[g]	1
1396	m6masnB2[g]	1
1397	g1m6masnB1[g]	1
1398	m5masnB1[g]	1
1399	2pg[c]	1
1400	2ameph[c]	1
1401	cmp2amep[c]	1
1402	estradiolglc[e]	1
1403	estradiolglc[c]	1
1404	estradiolglc[r]	1
1405	estradiol[e]	1
1406	estradiol[c]	1
1407	estradiol[r]	1
1408	estriolglc[c]	1
1409	estriolglc[e]	1
1410	estriolglc[r]	1
1411	estriol[r]	1
1412	estriol[c]	1
1413	estroneglc[c]	1
1414	estroneglc[e]	1
1415	estroneglc[r]	1
1416	estrones[e]	1
1417	estrones[c]	1
1418	estrone[r]	1
1419	estrone[c]	1
1420	etfox[m]	1
1421	etfrd[m]	1
1422	etha[c]	1
1423	ethamp[c]	1
1424	etoh[e]	1
1425	10fthf[e]	1
1426	10fthf5glu[e]	1
1427	10fthf6glu[e]	1
1428	10fthf7glu[e]	1
1429	11_cis_retfa[e]	1
1430	13_cis_retnglc[e]	1
1431	1glyc_hs[e]	1
1432	4hphac[e]	1
1433	5dhf[e]	1
1434	5thf[e]	1
1435	6dhf[e]	1
1436	6thf[e]	1
1437	7dhf[e]	1
1438	7thf[e]	1
1439	9_cis_retfa[e]	1
1440	adprbp[e]	1
1441	cmp[e]	1
1442	dhf[e]	1
1443	fe2[e]	1
1444	fe3[e]	1
1445	fol[e]	1
1446	fru[e]	1
1447	fuc13galacglcgal14acglcgalgluside_hs[e]	1
1448	fuc14galacglcgalgluside_hs[e]	1
1449	fucacgalfucgalacglcgalgluside_hs[e]	1
1450	fucacngal14acglcgalgluside_hs[e]	1
1451	fucacngalacglcgalgluside_hs[e]	1
1452	fucfuc12gal14acglcgalgluside_hs[e]	1
1453	fucfuc132galacglcgal14acglcgalgluside_hs[e]	1
1454	fucfucfucgalacglc13galacglcgal14acglcgalgluside_hs[e]	1
1455	fucfucfucgalacglcgal14acglcgalgluside_hs[e]	1
1456	fucfucgalacglcgalgluside_hs[e]	1
1457	fucgal14acglcgalgluside_hs[e]	1
1458	fucgalfucgalacglcgalgluside_hs[e]	1
1459	fucgalgbside_hs[e]	1
1460	fuc_L[e]	1
1461	gal[e]	1
1462	galacglcgalgbside_hs[e]	1
1463	galfuc12gal14acglcgalgluside_hs[e]	1
1464	galfucgalacglcgal14acglcgalgluside_hs[e]	1
1465	galgalfucfucgalacglcgalacglcgal14acglcgalgluside_hs[e]	1
1466	galgalgalthcrm_hs[e]	1
1467	gam[e]	1
1468	gbside_hs[e]	1
1469	gchola[e]	1
1470	gd1b2_hs[e]	1
1471	gd1c_hs[e]	1
1472	gdp[e]	1
1473	gluala[e]	1
1474	glyb[e]	1
1475	glyc[e]	1
1476	glyc_S[e]	1
1477	glygn5[e]	1
1478	gmp[e]	1
1479	gp1c_hs[e]	1
1480	gp1calpha_hs[e]	1
1481	gq1b_hs[e]	1
1482	gq1balpha_hs[e]	1
1483	gsn[e]	1
1484	gt1a_hs[e]	1
1485	gthox[e]	1
1486	gthrd[e]	1
1487	gtp[e]	1
1488	gua[e]	1
1489	h2o2[e]	0
1490	ha[e]	1
1491	ha_pre1[e]	1
1492	hcoumarin[e]	1
1493	hdca[e]	1
1494	hdcea[e]	1
1495	hestratriol[e]	1
1496	hexc[e]	1
1497	his_L[e]	1
1498	hista[e]	1
1499	hom_L[e]	1
1500	hpdca[e]	1
1501	hspg[e]	1
1502	htaxol[e]	1
1503	hxan[e]	1
1504	idp[e]	1
1505	ile_L[e]	1
1506	imp[e]	1
1507	inost[e]	1
1508	ksi[e]	1
1509	ksi_deg1[e]	1
1510	ksii_core2[e]	1
1511	ksii_core4[e]	1
1512	lac_L[e]	1
1513	lcts[e]	1
1514	leuktrA4[e]	1
1515	leuktrB4[e]	1
1516	leuktrC4[e]	1
1517	leuktrD4[e]	1
1518	leuktrE4[e]	1
1519	leuktrF4[e]	1
1520	leu_L[e]	1
1521	lgnc[e]	1
1522	limnen[e]	1
1523	lipoate[e]	1
1524	lneldc[e]	1
1525	lnlc[e]	1
1526	lnlnca[e]	1
1527	lnlncg[e]	1
1528	lpchol_hs[e]	1
1529	mag_hs[e]	1
1530	malt[e]	1
1531	malttr[e]	1
1532	man[e]	1
1533	meoh[e]	1
1534	mepi[e]	1
1535	mercplaccys[e]	1
1536	met_L[e]	1
1537	mthgxl[e]	1
1538	n2m2nmasn[e]	1
1539	nac[e]	1
1540	nad[e]	1
1541	nadp[e]	1
1542	ncam[e]	1
1543	nifedipine[e]	1
1544	no[e]	0
1545	npthl[e]	1
1546	nrpphr[e]	1
1547	nrpphrsf[e]	1
1548	nrvnc[e]	1
1549	o2[e]	0
1550	o2s[e]	0
1551	oagd3_hs[e]	1
1552	oagt3_hs[e]	1
1553	ocdca[e]	1
1554	ocdcea[e]	1
1555	octa[e]	1
1556	omeprazole[e]	1
1557	onpthl[e]	1
1558	orn[e]	1
1559	paf_hs[e]	1
1560	pchol_hs[e]	1
1561	pe_hs[e]	1
1562	peplys[e]	1
1563	perillyl[e]	1
1564	pglyc_hs[e]	1
1565	pheacgln[e]	1
1566	phe_L[e]	1
1567	pheme[e]	1
1568	phyQ[e]	1
1569	phyt[e]	1
1570	pnto_R[e]	1
1571	ppa[e]	1
1572	prgstrn[e]	1
1573	pro_D[e]	1
1574	pro_L[e]	1
1575	prostgd2[e]	1
1576	prostge1[e]	1
1577	prostge2[e]	1
1578	prostgf2[e]	1
1579	ps_hs[e]	1
1580	ptdca[e]	1
1581	pydam[e]	1
1582	pydx[e]	1
1583	pydxn[e]	1
1584	pyr[e]	1
1585	rbt[e]	1
1586	retfa[e]	1
1587	retinol[e]	1
1588	retinol_9_cis[e]	1
1589	retinol_cis_11[e]	1
1590	retn[e]	1
1591	retnglc[e]	1
1592	rib_D[e]	1
1593	ribflv[e]	1
1594	Rtotal[e]	1
1595	Rtotal2[e]	1
1596	Rtotal3[e]	1
1597	s2l2fn2m2masn[e]	1
1598	s2l2n2m2masn[e]	1
1599	sarcs[e]	1
1600	sel[e]	1
1601	ser_D[e]	1
1602	sl_L[e]	1
1603	so4[e]	0
1604	spc_hs[e]	1
1605	sph1p[e]	1
1606	sphs1p[e]	1
1607	srtn[e]	1
1608	strdnc[e]	1
1609	succ[e]	1
1610	sucr[e]	1
1611	tag_hs[e]	1
1612	tagat_D[e]	1
1613	taur[e]	1
1614	taxol[e]	1
1615	tchola[e]	1
1616	tcynt[e]	1
1617	tdchola[e]	1
1618	tethex3[e]	1
1619	tetpent3[e]	1
1620	tetpent6[e]	1
1621	tettet6[e]	1
1622	thf[e]	1
1623	thm[e]	1
1624	thmmp[e]	1
1625	thmtp[e]	1
1626	thym[e]	1
1627	thymd[e]	1
1628	thyox_L[e]	1
1629	tmndnc[e]	1
1630	tolbutamide[e]	1
1631	tre[e]	1
1632	triodthy[e]	1
1633	triodthysuf[e]	1
1634	trp_L[e]	1
1635	tststerone[e]	1
1636	tststeroneglc[e]	1
1637	tststerones[e]	1
1638	tsul[e]	1
1639	ttdca[e]	1
1640	txa2[e]	1
1641	tymsf[e]	1
1642	Tyr_ggn[e]	1
1643	tyr_L[e]	1
1644	udp[e]	1
1645	ump[e]	1
1646	ura[e]	1
1647	urate[e]	1
1648	urea[e]	1
1649	uri[e]	1
1650	utp[e]	1
1651	vacc[e]	1
1652	val_L[e]	1
1653	vitd2[e]	1
1654	vitd3[e]	1
1655	whddca[e]	1
1656	whhdca[e]	1
1657	whtststerone[e]	1
1658	whttdca[e]	1
1659	xolest_hs[e]	1
1660	xolest2_hs[e]	1
1661	xoltri24[e]	1
1662	xoltri25[e]	1
1663	xoltri27[e]	1
1664	xyl_D[e]	1
1665	xylt[e]	1
1666	f1a[g]	1
1667	f1a[l]	1
1668	fuc1p_L[c]	1
1669	gdpfuc[c]	1
1670	gdpfuc[g]	1
1671	n2m2masn[g]	1
1672	fn2m2masn[g]	1
1673	gdp[g]	1
1674	ddcaACP[c]	1
1675	ddca[c]	1
1676	myrsACP[c]	1
1677	ttdca[c]	1
1678	tdeACP[c]	1
1679	ttdcea[c]	1
1680	palmACP[c]	1
1681	hdca[c]	1
1682	hdeACP[c]	1
1683	hdcea[c]	1
1684	ocdcaACP[c]	1
1685	ocdca[c]	1
1686	octeACP[c]	1
1687	ocdcea[c]	1
1688	lnlcACP[c]	1
1689	lnlc[c]	1
1690	lneldcACP[c]	1
1691	lneldc[c]	1
1692	ocdcyaACP[c]	1
1693	ocdcya[c]	1
1694	ptdca[c]	1
1695	ptdcacoa[c]	1
1696	hpdca[c]	1
1697	hpdcacoa[c]	1
1698	vacc[c]	1
1699	lnlncg[c]	1
1700	lnlnca[c]	1
1701	strdnc[c]	1
1702	pristcoa[c]	1
1703	tmndnc[c]	1
1704	phyt[c]	1
1705	phytcoa[c]	1
1706	lgnc[c]	1
1707	nrvnc[c]	1
1708	tettet6[c]	1
1709	tetpent6[c]	1
1710	tetpent3[c]	1
1711	tethex3[c]	1
1712	hexc[c]	1
1713	octa[c]	1
1714	occoa[c]	1
1715	whddca[c]	1
1716	whttdca[c]	1
1717	whhdca[c]	1
1718	Sfglutth[c]	1
1719	fald[l]	1
1720	tdcoa[m]	1
1721	ptdcacoa[m]	1
1722	occoa[m]	1
1723	hpdcacoa[m]	1
1724	stcoa[x]	1
1725	vacccoa[m]	1
1726	lnlccoa[m]	1
1727	lneldccoa[m]	1
1728	lnlncacoa[m]	1
1729	lnlncgcoa[m]	1
1730	lnlncgcoa[x]	1
1731	strdnccoa[m]	1
1732	strdnccoa[x]	1
1733	tmndnccoa[m]	1
1734	tmndnccoa[x]	1
1735	lgnccoa[x]	1
1736	nrvnccoa[x]	1
1737	odecoa[x]	1
1738	tettet6coa[x]	1
1739	tetpent3coa[x]	1
1740	tetpent6coa[x]	1
1741	tethex3coa[x]	1
1742	hexccoa[x]	1
1743	dcacoa[c]	1
1744	ddcacoa[c]	1
1745	fdp[c]	1
1746	f1p[c]	1
1747	glyald[c]	1
1748	xu1p_D[c]	1
1749	gcald[c]	1
1750	tag1p_D[c]	1
1751	f6p[c]	1
1752	f26bp[c]	1
1753	fe2[m]	0
1754	ppp9[m]	1
1755	pheme[m]	1
1756	formcoa[c]	1
1757	fe2[c]	0
1758	fuc_L[c]	1
1759	Lfmkynr[c]	1
1760	Lkynr[c]	1
1761	fol[c]	1
1762	formcoa[x]	1
1763	for[m]	1
1764	for[r]	1
1765	for[n]	1
1766	5dhf[m]	1
1767	thf[m]	1
1768	frdp[x]	1
1769	frdp[r]	1
1770	ggdp[c]	1
1771	fru[c]	1
1772	ttc_ggdp[c]	1
1773	5forthf[c]	1
1774	methf[c]	1
1775	fuc13galacglcgal14acglcgalgluside_hs[c]	1
1776	fuc13galacglcgal14acglcgalgluside_hs[g]	1
1777	fuc14galacglcgalgluside_hs[c]	1
1778	fuc14galacglcgalgluside_hs[g]	1
1779	fucacgalfucgalacglcgalgluside_hs[c]	1
1780	fucacgalfucgalacglcgalgluside_hs[g]	1
1781	fucacngal14acglcgalgluside_hs[c]	1
1782	fucacngal14acglcgalgluside_hs[g]	1
1783	fucacngalacglcgalgluside_hs[c]	1
1784	fucacngalacglcgalgluside_hs[g]	1
1785	ksi[l]	1
1786	fuc_L[l]	1
1787	ksi_deg1[l]	1
1788	s2l2fn2m2masn[l]	1
1789	s2l2n2m2masn[l]	1
1790	fucfuc12gal14acglcgalgluside_hs[c]	1
1791	fucfuc12gal14acglcgalgluside_hs[g]	1
1792	fucfuc132galacglcgal14acglcgalgluside_hs[c]	1
1793	fucfuc132galacglcgal14acglcgalgluside_hs[g]	1
1794	fucfucfucgalacglc13galacglcgal14acglcgalgluside_hs[c]	1
1795	fucfucfucgalacglc13galacglcgal14acglcgalgluside_hs[g]	1
1796	fucfucfucgalacglcgal14acglcgalgluside_hs[c]	1
1797	fucfucfucgalacglcgal14acglcgalgluside_hs[g]	1
1798	fucfucgalacglcgalgluside_hs[c]	1
1799	fucfucgalacglcgalgluside_hs[g]	1
1800	fucgal14acglcgalgluside_hs[c]	1
1801	fucgal14acglcgalgluside_hs[g]	1
1802	fucgalfucgalacglcgalgluside_hs[c]	1
1803	fucgalfucgalacglcgalgluside_hs[g]	1
1804	fucgalgbside_hs[c]	1
1805	fucgalgbside_hs[g]	1
1806	4fumacac[c]	1
1807	fum[m]	1
1808	so4[m]	0
1809	so4[c]	0
1810	tsul[m]	1
1811	tsul[c]	1
1812	acngalacglcgalgluside_hs[g]	1
1813	fucgalacglc13galacglcgal14acglcgalgluside_hs[g]	1
1814	fucfucgalacglc13galacglcgal14acglcgalgluside_hs[g]	1
1815	acngal14acglcgalgluside_hs[g]	1
1816	fucfucgalacglcgal14acglcgalgluside_hs[g]	1
1817	fuc132galacglcgal14acglcgalgluside_hs[g]	1
1818	m2mpdol_L[c]	1
1819	m3mpdol_L[c]	1
1820	m2mpdol_U[c]	1
1821	m3mpdol_U[c]	1
1822	m4mpdol_L[c]	1
1823	m4mpdol_U[c]	1
1824	m1mpdol_L[c]	1
1825	m1mpdol_U[c]	1
1826	ksi_pre14[g]	1
1827	ksi_pre17[g]	1
1828	ksi_pre20[g]	1
1829	ksi_pre23[g]	1
1830	ksi_pre26[g]	1
1831	ksi_pre29[g]	1
1832	ksi_pre32[g]	1
1833	ksi_pre35[g]	1
1834	ksi_pre36[g]	1
1835	ksii_core4_pre1[g]	1
1836	ksii_core4_pre6[g]	1
1837	ksii_core4_pre9[g]	1
1838	ksii_core4_pre10[g]	1
1839	ksii_core2_pre1[g]	1
1840	ksii_core2_pre6[g]	1
1841	ksii_core2_pre9[g]	1
1842	ksii_core2_pre10[g]	1
1843	ksi_pre5[g]	1
1844	ksi_pre8[g]	1
1845	ksi_pre11[g]	1
1846	l2fn2m2masn[g]	1
1847	g1m6masnB1[r]	1
1848	g1m7masnB[r]	1
1849	g1m7masnC[r]	1
1850	g1m8masn[r]	1
1851	dtdpglu[c]	1
1852	g2m8masn[r]	1
1853	glyc3p[c]	1
1854	glu5sa[m]	1
1855	1pyr5c[m]	1
1856	glu5sa[c]	1
1857	1pyr5c[c]	1
1858	glu5p[m]	1
1859	6pgl[r]	1
1860	g6p[c]	1
1861	6pgl[c]	1
1862	gudac[c]	1
1863	gacpail_hs[c]	1
1864	gacpail_hs[r]	1
1865	galside_hs[g]	1
1866	paps[g]	1
1867	pap[g]	1
1868	sgalside_hs[g]	1
1869	galacglcgalgbside_hs[c]	1
1870	ksi_deg26[l]	1
1871	gal[l]	1
1872	ksi_deg27[l]	1
1873	ksi_deg29[l]	1
1874	ksi_deg30[l]	1
1875	ksi_deg32[l]	1
1876	ksi_deg33[l]	1
1877	ksi_deg35[l]	1
1878	ksi_deg36[l]	1
1879	ksi_deg38[l]	1
1880	ksi_deg39[l]	1
1881	ksi_deg40[l]	1
1882	ksi_deg41[l]	1
1883	ksii_core2_deg2[l]	1
1884	ksii_core2_deg3[l]	1
1885	ksii_core2_deg5[l]	1
1886	ksii_core2_deg6[l]	1
1887	ksii_core2_deg8[l]	1
1888	ksii_core2_deg9[l]	1
1889	core6[l]	1
1890	l2n2m2mn[l]	1
1891	ksii_core4_deg2[l]	1
1892	ksii_core4_deg3[l]	1
1893	ksi_deg5[l]	1
1894	ksi_deg6[l]	1
1895	ksi_deg8[l]	1
1896	ksi_deg9[l]	1
1897	ksi_deg11[l]	1
1898	ksi_deg12[l]	1
1899	ksi_deg14[l]	1
1900	ksi_deg15[l]	1
1901	ksi_deg17[l]	1
1902	ksi_deg18[l]	1
1903	ksi_deg20[l]	1
1904	ksi_deg21[l]	1
1905	ksi_deg23[l]	1
1906	ksi_deg24[l]	1
1907	galfuc12gal14acglcgalgluside_hs[c]	1
1908	galfucgalacglcgal14acglcgalgluside_hs[c]	1
1909	galgalfucfucgalacglcgalacglcgal14acglcgalgluside_hs[c]	1
1910	galgalgalthcrm_hs[c]	1
1911	galgluside_hs[l]	1
1912	gm3_hs[g]	1
1913	gd3_hs[g]	1
1914	gt3_hs[g]	1
1915	gal[c]	1
1916	gal1p[c]	1
1917	cs_hs_linkage[g]	1
1918	cs_pre[g]	1
1919	cs_a_b_pre2[g]	1
1920	cs_a_b_pre3[g]	1
1921	cs_c_pre2[g]	1
1922	cs_c_pre3[g]	1
1923	cs_d_pre3[g]	1
1924	cs_d_pre4[g]	1
1925	cs_e_pre3[g]	1
1926	cs_e_pre4[g]	1
1927	Ser_Thr[g]	1
1928	galt[c]	1
1929	galside_hs[c]	1
1930	lxser[g]	1
1931	l2xser[g]	1
1932	xser[g]	1
1933	udpg[c]	1
1934	gam[c]	1
1935	gd3_hs[c]	1
1936	oagd3_hs[c]	1
1937	oagd3_hs[g]	1
1938	gt3_hs[c]	1
1939	oagt3_hs[c]	1
1940	oagt3_hs[g]	1
1941	gar[c]	1
1942	fgam[c]	1
1943	n2m2nmasn[l]	1
1944	gluside_hs[l]	1
1945	glc_D[l]	1
1946	gbside_hs[c]	1
1947	gbside_hs[l]	1
1948	glyclt[c]	1
1949	gcald[m]	1
1950	glyclt[m]	1
1951	lpam[m]	1
1952	alpam[m]	1
1953	dhlam[m]	1
1954	mlthf[m]	1
1955	lpro[m]	1
1956	alpro[m]	1
1957	dhlpro[m]	1
1958	gchola[c]	1
1959	gd1b2_hs[c]	1
1960	gd1b2_hs[g]	1
1961	gd1c_hs[c]	1
1962	gd1c_hs[g]	1
1963	gmp[g]	1
1964	gmp[c]	1
1965	gdpddman[c]	1
1966	glu_L[l]	1
1967	thf[l]	1
1968	5oxpro[c]	1
1969	Tyr_ggn[c]	1
1970	ggn[c]	1
1971	leuktrC4[r]	1
1972	glu_L[r]	1
1973	leuktrD4[r]	1
1974	leuktrE4[c]	1
1975	leuktrF4[c]	1
1976	ser_L[m]	1
1977	3htmelys[c]	1
1978	4tmeabut[c]	1
1979	3htmelys[m]	1
1980	4tmeabut[m]	1
1981	gmp[m]	1
1982	glac[c]	1
1983	glcr[c]	1
1984	glac[m]	1
1985	glcr[m]	1
1986	glac[r]	1
1987	glygn1[c]	1
1988	glygn2[c]	1
1989	hs_deg9[l]	1
1990	glcur[l]	1
1991	hs_deg10[l]	1
1992	cs_a_deg2[l]	1
1993	cs_a_deg3[l]	1
1994	cs_c_deg2[l]	1
1995	cs_c_deg3[l]	1
1996	cs_d_deg3[l]	1
1997	cs_d_deg4[l]	1
1998	cs_e_deg3[l]	1
1999	cs_e_deg4[l]	1
[truncated: 3,064 more rows]

## Sheet: SSMs
MetID	Mets	Sigmets
1	10fthf5glu[c]	0
2	10fthf5glu[l]	0
3	10fthf5glu[m]	0
4	10fthf6glu[c]	0
5	10fthf6glu[l]	0
6	10fthf6glu[m]	0
7	10fthf7glu[c]	0
8	10fthf7glu[l]	0
9	10fthf7glu[m]	0
10	10fthf[c]	0
11	10fthf[l]	0
12	10fthf[m]	0
13	11docrtsl[c]	0
14	11docrtsl[m]	0
15	11docrtsl[r]	0
16	11docrtstrn[c]	0
17	11docrtstrn[m]	0
18	11docrtstrn[r]	0
19	13dampp[c]	0
20	h2o[c]	0
21	o2[c]	0
22	bamppald[c]	0
23	h2o2[c]	0
24	nh4[c]	0
25	2425dhvitd2[m]	0
26	h[m]	0
27	nadph[m]	0
28	o2[m]	0
29	1a2425thvitd2[m]	0
30	h2o[m]	0
31	nadp[m]	0
32	2425dhvitd3[m]	0
33	1a2425thvitd3[m]	0
34	1a25dhvitd2[m]	0
35	1a25dhvitd3[m]	0
36	1mncam[c]	0
37	atp[c]	0
38	1mncam[e]	0
39	adp[c]	0
40	h[c]	0
41	pi[c]	0
42	1pipdn2c[x]	0
43	h[x]	0
44	nadh[x]	0
45	Lpipecol[x]	0
46	nad[x]	0
47	2425dhvitd2[c]	0
48	2425dhvitd2[e]	0
49	2425dhvitd3[c]	0
50	2425dhvitd3[e]	0
51	25hvitd2[m]	0
52	25hvitd3[m]	0
53	24nph[e]	0
54	24nph[c]	0
55	25hvitd2[c]	0
56	25hvitd2[e]	0
57	25hvitd3[c]	0
58	25hvitd3[e]	0
59	2amac[c]	0
60	pyr[c]	0
61	nadph[c]	0
62	paps[c]	0
63	Lcyst[c]	0
64	nadp[c]	0
65	pap[c]	0
66	L2aadp[c]	0
67	akg[m]	0
68	L2aadp[m]	0
69	akg[c]	0
70	2dr1p[c]	0
71	drib[c]	0
72	2hb[c]	1
73	nad[c]	0
74	2obut[c]	0
75	nadh[c]	0
76	2hb[e]	0
77	h[e]	0
78	hco3[e]	0
79	na1[e]	0
80	hco3[c]	0
81	na1[c]	0
82	2mcit[c]	0
83	2mcit[e]	0
84	2oxoadp[m]	0
85	coa[m]	0
86	nad[m]	0
87	co2[m]	0
88	glutcoa[m]	0
89	nadh[m]	0
90	2oxoadp[c]	0
91	34dhmald[c]	0
92	34dhoxpeg[c]	0
93	34dhoxpeg[e]	0
94	34dhpha[c]	0
95	amet[c]	0
96	ahcys[c]	0
97	homoval[c]	0
98	34dhphe[e]	0
99	34dhphe[c]	0
100	34dhpac[c]	0
101	34dhoxmand[c]	0
102	34hpp[m]	0
103	34hpl[m]	0
104	34hpp[c]	0
105	co2[c]	0
106	hgentis[c]	0
107	35cgmp[c]	0
108	35cgmp[n]	0
109	3aib[c]	0
110	3aib[e]	0
111	2mop[m]	0
112	glu_L[m]	1
113	3aib[m]	0
114	3dphb[m]	0
115	3dpdhb[m]	0
116	3dsphgn[c]	0
117	sphgn[c]	0
118	3hanthrn[c]	0
119	cmusa[c]	0
120	b2coa[m]	0
121	3hbcoa_R[m]	0
122	3hibutcoa[m]	0
123	3hmp[m]	0
124	hLkynr[c]	0
125	42A3HP24DB[c]	0
126	glu_L[c]	1
127	dopa[c]	0
128	3hpcoa[c]	0
129	3hpp[c]	0
130	coa[c]	0
131	msa[c]	0
132	3hxkynam[c]	0
133	48dhoxquin[c]	0
134	3mox4hpac[c]	0
135	3mlda[c]	0
136	3mlda[e]	0
137	3mob[c]	0
138	3mob[m]	0
139	3mop[c]	0
140	3mop[m]	0
141	3m4hpga[c]	0
142	3mox4hoxm[c]	0
143	3moxtyr[c]	0
144	3amp[l]	0
145	h2o[l]	0
146	adn[l]	0
147	pi[l]	0
148	3sala[m]	0
149	asp_L[c]	0
150	3sala[c]	0
151	asp_L[m]	0
152	hyptaur[c]	0
153	3snpyr[c]	0
154	3snpyr[m]	0
155	so3[c]	0
156	pyr[m]	0
157	so3[m]	0
158	adrnl[c]	0
159	mma[c]	0
160	nrpphr[c]	0
161	4abut[c]	0
162	4abut[m]	0
163	coucoa[m]	0
164	4hbzcoa[m]	0
165	accoa[m]	0
166	4hbz[m]	0
167	4hdebrisoquine[e]	0
168	4hdebrisoquine[c]	0
169	4hglusa[m]	0
170	e4hglu[m]	0
171	4hoxpacd[c]	0
172	4hphac[c]	0
173	4mop[c]	0
174	4mop[m]	0
175	4mptnl[c]	0
176	4mptnl[e]	0
177	4mptnl[m]	0
178	4mptnl[r]	0
179	4mtolbutamide[e]	0
180	4mtolbutamide[c]	0
181	4nphsf[e]	0
182	4nphsf[c]	0
183	4nph[c]	0
184	4nph[e]	0
185	4pyrdx[c]	0
186	4pyrdx[e]	0
187	5adtststeroneglc[c]	0
188	5adtststeroneglc[e]	0
189	5adtststeroneglc[r]	0
190	5adtststerones[c]	0
191	5adtststerones[e]	0
192	5adtststerone[c]	0
193	5adtststerone[e]	0
194	5adtststerone[r]	0
195	5aop[c]	0
196	5aop[m]	0
197	5dhf[c]	0
198	5dhf[l]	0
199	5fthf[e]	0
200	5fthf[c]	0
201	h2o[e]	0
202	5htrp[c]	0
203	srtn[c]	0
204	5homeprazole[e]	0
205	5homeprazole[c]	0
206	5hoxindact[c]	0
207	5hoxindoa[c]	0
208	5hoxindact[m]	0
209	5hoxindoa[m]	0
210	5hoxnfkyn[c]	0
211	5htrp[e]	0
212	5hxkyn[c]	0
213	5hxkynam[c]	0
214	46dhoxquin[c]	0
215	5mthf[e]	0
216	5mthf[c]	0
217	5thf[c]	0
218	5thf[l]	0
219	5thf[m]	0
220	6dhf[c]	0
221	6dhf[l]	0
222	6dhf[m]	0
223	6htststerone[c]	0
224	6htststerone[e]	0
225	6htststerone[r]	0
226	6thf[c]	0
227	6thf[l]	0
228	6thf[m]	0
229	7dhchsterol[r]	0
230	7dhchsterol[c]	0
231	7dhf[c]	0
232	7dhf[l]	0
233	7dhf[m]	0
234	7thf[c]	0
235	7thf[l]	0
236	7thf[m]	0
237	m2mn[c]	0
238	man[c]	1
239	mn[c]	0
240	m2mn[l]	0
241	man[l]	1
242	mn[l]	0
243	galgluside_hs[c]	0
244	udpgal[c]	0
245	thcrm_hs[c]	0
246	udp[c]	0
247	galgluside_hs[g]	0
248	udpgal[g]	0
249	h[g]	0
250	thcrm_hs[g]	0
251	udp[g]	0
252	T_antigen[g]	0
253	uacgam[g]	1
254	gncore1[g]	0
255	core2[g]	0
256	gncore2[g]	0
257	acac[c]	0
258	aacoa[c]	0
259	amp[c]	1
260	ppi[c]	1
261	aact[c]	0
262	mthgxl[c]	0
263	aact[m]	0
264	L2aadp6sa[m]	0
265	fucgalacglcgalgluside_hs[g]	0
266	udpacgal[g]	0
267	acgalfucgalacglcgalgluside_hs[g]	0
268	galfucgalacglcgalgluside_hs[g]	0
269	fuc12gal14acglcgalgluside_hs[g]	0
270	galfuc12gal14acglcgalgluside_hs[g]	0
271	acgalfuc12gal14acglcgalgluside_hs[g]	0
272	fucgalacgalfuc12gal14acglcgalgluside_hs[g]	0
273	acgalfucgalacgalfuc12gal14acglcgalgluside_hs[g]	0
274	fucgalacglcgal14acglcgalgluside_hs[g]	0
275	acgalfucgalacglcgal14acglcgalgluside_hs[g]	0
276	fucgalacgalfucgalacglcgal14acglcgalgluside_hs[g]	0
277	acgalfucgalacgalfucgalacglcgal14acglcgalgluside_hs[g]	0
278	galfucgalacglcgal14acglcgalgluside_hs[g]	0
279	fucfucgalacglcgalacglcgal14acglcgalgluside_hs[g]	0
280	galgalfucfucgalacglcgalacglcgal14acglcgalgluside_hs[g]	0
281	sucsal[m]	0
282	abt[c]	0
283	xylu_L[c]	0
284	abt[e]	0
285	4abutn[c]	0
286	4abut[e]	0
287	4abut[l]	0
288	h[l]	0
289	2maacoa[m]	0
290	ppcoa[m]	0
291	accoa[c]	0
292	aacoa[m]	0
293	accoa[x]	0
294	aacoa[x]	0
295	coa[x]	0
296	acac[e]	0
297	acac[m]	0
298	3odcoa[x]	0
299	occoa[x]	0
300	3oddcoa[x]	0
301	dcacoa[x]	0
302	3otdcoa[x]	0
303	ddcacoa[x]	0
304	3ohdcoa[x]	0
305	tdcoa[x]	0
306	3ohodcoa[x]	0
307	pmtcoa[x]	0
308	3ohxccoa[x]	0
309	ttccoa[x]	0
310	acac[x]	0
311	acald[e]	0
312	acald[c]	0
313	acald[m]	0
314	acald[r]	0
315	acald[x]	0
316	malcoa[c]	0
317	atp[m]	0
318	hco3[m]	0
319	adp[m]	0
320	malcoa[m]	0
321	pi[m]	0
322	accoa[g]	0
323	ppa[c]	0
324	ppcoa[c]	0
325	ppa[m]	0
326	amp[m]	1
327	ppi[m]	1
328	accoa[n]	0
329	accoa[r]	0
330	acetone[e]	0
331	acetone[c]	0
332	acetone[m]	0
333	acgagbside_hs[c]	0
334	acgagbside_hs[g]	0
335	acgagbside_hs[l]	0
336	acgalfucgalacgalfuc12gal14acglcgalgluside_hs[e]	0
337	acgalfucgalacgalfuc12gal14acglcgalgluside_hs[c]	0
338	acgalfucgalacgalfucgalacglcgal14acglcgalgluside_hs[e]	0
339	acgalfucgalacgalfucgalacglcgal14acglcgalgluside_hs[c]	0
340	acgal[c]	0
341	acgal1p[c]	0
342	itp[c]	0
343	idp[c]	0
344	acgal[g]	0
345	acgal[l]	0
346	acgam[c]	0
347	acmana[c]	1
348	gam6p[c]	0
349	acgam6p[c]	0
350	acgam1p[c]	0
351	acgam[l]	0
352	acgbgbside_hs[c]	0
353	acgbgbside_hs[g]	0
354	acgbgbside_hs[l]	0
355	acgpail_hs[c]	0
356	ac[c]	0
357	gpail_hs[c]	0
358	acglu[m]	0
359	ach[e]	0
360	ac[e]	0
361	chol[e]	0
362	ach[n]	0
363	ach[c]	0
364	cit[c]	0
365	oaa[c]	0
366	acn13acngalgbside_hs[c]	0
367	acn13acngalgbside_hs[e]	0
368	acn13acngalgbside_hs[g]	0
369	acn23acngalgbside_hs[c]	0
370	acn23acngalgbside_hs[e]	0
371	acn23acngalgbside_hs[g]	0
372	acnacngal14acglcgalgluside_hs[e]	0
373	acnacngal14acglcgalgluside_hs[c]	0
374	acnacngal14acglcgalgluside_hs[g]	0
375	acnacngalgbside_hs[c]	0
376	acnacngalgbside_hs[e]	0
377	acnacngalgbside_hs[g]	0
378	acmanap[c]	0
379	pep[c]	0
380	acnamp[c]	0
381	man6p[c]	0
382	kdnp[c]	0
383	acnam[c]	0
384	acnam[l]	0
385	acnam[n]	0
386	acngalacglcgal14acglcgalgluside_hs[e]	0
387	acngalacglcgal14acglcgalgluside_hs[c]	0
388	acngalacglcgal14acglcgalgluside_hs[g]	0
389	2mbcoa[m]	0
390	fad[m]	0
391	2mb2coa[m]	0
392	fadh2[m]	0
393	btcoa[m]	0
394	ivcoa[m]	0
395	3mb2coa[m]	0
396	ibcoa[m]	0
397	2mp2coa[m]	0
398	o2[x]	0
399	h2o2[x]	0
400	hdd2coa[x]	0
401	ACP[c]	0
402	acACP[c]	0
403	acorn[c]	0
404	orn[c]	0
405	icit[c]	0
406	cit[m]	0
407	icit[m]	0
408	dhcholoylcoa[x]	0
409	fadh2[x]	0
410	fad[x]	0
411	thcholoylcoa[x]	0
412	h2o[x]	0
413	cholcoas[x]	0
414	cholcoads[x]	0
415	fmn[c]	0
416	ribflv[c]	0
417	acrn[c]	0
418	acrn[m]	0
419	ac[m]	0
420	5moxact[c]	0
421	Nacsertn[c]	0
422	melatn[c]	0
423	ac[g]	0
424	acetol[c]	0
425	13dpg[c]	0
426	3pg[c]	1
427	adn[c]	0
428	ins[c]	1
429	adn[e]	0
430	ins[e]	0
431	nh4[e]	0
432	ade[e]	0
433	ade[c]	0
434	ade[l]	0
435	adhap_hs[c]	0
436	adhap_hs[x]	0
437	gtp[c]	0
438	gdp[c]	0
439	gtp[m]	0
440	gdp[m]	0
441	damp[c]	0
442	datp[c]	0
443	dadp[c]	0
444	ametam[c]	0
445	camp[c]	0
446	adn[m]	0
447	adpglc[c]	0
448	g1p[c]	1
449	adpman[c]	0
450	man1p[c]	0
451	adprib[c]	0
452	r5p[c]	0
453	adprib[m]	0
454	r5p[m]	0
455	adprib[e]	0
456	prpp[c]	0
457	adp[x]	0
458	adrncoa[c]	0
459	adrncoa[x]	0
460	crn[c]	0
461	adrncrn[c]	0
462	adrncrn[m]	0
463	adrncoa[m]	0
464	crn[m]	0
465	adrnl[e]	0
466	adrn[e]	0
467	adrn[c]	0
468	adsel[c]	0
469	3padsel[c]	0
470	aps[c]	0
471	dcamp[c]	0
472	fum[c]	0
473	25aics[c]	0
474	aicar[c]	0
475	imp[c]	1
476	aflatoxin[e]	0
477	aflatoxin[c]	0
478	ksi_pre18[g]	0
479	ksi_pre19[g]	0
480	ksi_pre21[g]	0
481	ksi_pre22[g]	0
482	ksi_pre24[g]	0
483	ksi_pre25[g]	0
484	ksi_pre27[g]	0
485	ksi_pre28[g]	0
486	ksi_pre30[g]	0
487	ksi_pre31[g]	0
488	ksi_pre33[g]	0
489	ksi_pre34[g]	0
490	ksii_core4_pre2[g]	0
491	ksii_core4_pre3[g]	0
492	ksii_core4_pre4[g]	0
493	ksii_core4_pre5[g]	0
494	ksii_core4_pre7[g]	0
495	ksii_core4_pre8[g]	0
496	ksii_core2_pre2[g]	0
497	ksii_core2_pre3[g]	0
498	ksii_core2_pre4[g]	0
499	ksii_core2_pre5[g]	0
500	ksii_core2_pre7[g]	0
501	ksii_core2_pre8[g]	0
502	ksi_pre1[g]	0
503	ksi_pre2[g]	0
504	ksi_pre3[g]	0
505	ksi_pre4[g]	0
506	ksi_pre6[g]	0
507	ksi_pre7[g]	0
508	ksi_pre9[g]	0
509	ksi_pre10[g]	0
510	ksi_pre12[g]	0
511	ksi_pre13[g]	0
512	ksi_pre15[g]	0
513	ksi_pre16[g]	0
514	ak2g_hs[c]	0
515	cdpchol[c]	0
516	ak2gchol_hs[c]	0
517	cmp[c]	1
518	ak2gpe_hs[c]	0
519	dak2gpe_hs[c]	0
520	cdpea[c]	0
521	ak2gp_hs[c]	0
522	akdhap_hs[c]	0
523	akgp_hs[c]	0
524	Rtotal2[c]	0
525	agm[m]	0
526	ptrc[m]	0
527	urea[m]	0
528	Rtotal2coa[c]	0
529	alpa_hs[c]	0
530	pa_hs[c]	0
531	akdhap_hs[x]	0
532	acg5p[m]	0
533	acg5sa[m]	0
534	alkylR1oh[x]	0
535	Rtotal[x]	0
536	ala_L[m]	0
537	glx[m]	0
538	gly[m]	0
539	ala_L[x]	0
540	glx[x]	0
541	gly[x]	0
542	pyr[x]	0
543	ahandrostanglc[c]	0
544	ahandrostanglc[e]	0
545	ahandrostanglc[r]	0
546	hcys_L[c]	0
547	ahcys[n]	0
548	ahcys[r]	0
549	n2m2nmn[l]	0
550	n2m2mn[l]	0
551	fprica[c]	0
552	thf[c]	0
553	air[c]	0
554	5aizc[c]	0
555	ak2lgchol_hs[e]	0
556	ak2lgchol_hs[c]	0
557	succoa[m]	0
558	mal_L[c]	0
559	mal_L[m]	0
560	akg[e]	0
561	akg[x]	0
562	prgstrn[c]	0
563	aprgstrn[c]	0
564	xol7ah[c]	0
565	xol7ah2[c]	0
566	xoldioloneh[c]	0
567	xoltriol[c]	0
568	xol7aone[c]	0
569	xoldiolone[c]	0
570	ala_L[e]	0
571	asn_L[c]	1
572	ala_L[c]	0
573	asn_L[e]	0
574	cys_L[c]	0
575	cys_L[e]	0
576	ala_D[e]	0
577	gln_L[c]	0
578	ala_D[c]	0
579	gln_L[e]	0
580	gly[c]	0
581	gly[e]	0
582	ser_L[c]	0
583	ser_L[e]	0
584	ala_L[l]	0
585	thr_L[c]	1
586	thr_L[e]	0
587	meoh[c]	0
588	fald[c]	0
589	12ppd_R[c]	0
590	lald_D[c]	0
591	12ppd_S[c]	0
592	lald_L[c]	0
593	etoh[c]	0
594	id3acald[c]	0
595	ind3ac[c]	0
596	id3acald[m]	0
597	ind3ac[m]	0
598	pristanal[c]	0
599	prist[c]	0
600	aldstrn[c]	0
601	aldstrn[e]	0
602	aldstrn[m]	0
603	dhap[c]	0
604	dha[c]	0
605	arachd[c]	0
606	12HPET[c]	0
607	12RHPET[c]	0
608	15HPET[c]	0
609	5HPET[c]	0
610	leuktrA4[c]	0
611	dhcholestancoa[x]	0
612	dhcholestancoa[r]	0
613	o2[r]	0
614	dhcholoylcoa[r]	0
615	h2o[r]	0
616	cholcoar[x]	0
617	cholcoar[r]	0
618	cholcoas[r]	0
619	amuco[c]	0
620	amet[r]	0
621	ahcys[m]	0
622	amet[m]	0
623	amet[n]	0
624	cgly[c]	0
625	cgly[e]	0
626	amp[x]	1
627	amp[r]	1
628	strch1[e]	0
629	glc_D[e]	0
630	strch2[e]	0
631	glygn2[e]	0
632	glygn4[e]	0
633	andrstrnglc[c]	0
634	andrstrnglc[e]	0
635	andrstrnglc[r]	0
636	andrstrn[e]	0
637	andrstrn[c]	0
638	andrstrn[r]	0
639	antipyrene[e]	0
640	antipyrene[c]	0
641	2aobut[m]	0
642	ap4a[c]	0
643	ala_B[m]	0
644	msa[m]	0
645	apnnox[e]	0
646	apnnox[c]	0
647	apoC[c]	0
648	lys_L[c]	0
649	apoC_Lys[c]	0
650	apoC[m]	0
651	lys_L[m]	0
652	apoC_Lys[m]	0
653	apoC_Lys_btn[c]	0
654	biocyt[c]	0
655	apoC_Lys_btn[m]	0
656	biocyt[m]	0
657	appnn[e]	0
658	appnn[c]	0
659	aprgstrn[e]	0
660	aprut[c]	0
661	n4abutn[c]	0
662	aqcobal[e]	0
663	aqcobal[c]	0
664	arab_L[e]	0
665	arab_L[c]	0
666	arachcoa[c]	0
667	arachcoa[x]	0
668	arachcrn[c]	0
669	arachcrn[m]	0
670	arachcoa[m]	0
671	arachdcoa[c]	0
672	arachdcoa[x]	0
673	arachd[e]	0
674	arachd[r]	0
675	arach[e]	0
676	arach[c]	0
677	arg_L[m]	0
678	arg_L[e]	0
679	arg_L[c]	0
680	lys_L[e]	0
681	urea[c]	0
682	orn[m]	0
683	argsuc[c]	0
684	citr_L[c]	0
685	sgalside_hs[l]	0
686	galside_hs[l]	0
687	so4[l]	0
688	Rtotalcoa[c]	0
689	Rtotal[c]	0
690	Rtotal3coa[c]	0
691	Rtotal3[c]	0
692	pmtcoa[c]	0
693	R1coa_hs[c]	0
694	hdcoa[c]	0
695	tdcoa[c]	0
696	lnlncacoa[c]	0
697	R2coa_hs[c]	0
698	lnlncgcoa[c]	0
699	strdnccoa[c]	0
700	dlnlcgcoa[c]	0
701	tmndnccoa[c]	0
702	lnlccoa[c]	0
703	clpndcoa[c]	0
704	dcsptn1coa[c]	0
705	c226coa[c]	0
706	stcoa[c]	0
707	R3coa_hs[c]	0
708	odecoa[c]	0
709	vacccoa[c]	0
710	lneldccoa[c]	0
711	R4coa_hs[c]	0
712	nrvnccoa[c]	0
713	od2coa[c]	0
714	lgnccoa[c]	0
715	R5coa_hs[c]	0
716	hexccoa[c]	0
717	eicostetcoa[c]	0
718	tetpent6coa[c]	0
719	tetpent3coa[c]	0
720	tettet6coa[c]	0
721	tethex3coa[c]	0
722	hdd2coa[c]	0
723	R6coa_hs[c]	0
724	Rtotalcoa[m]	0
725	pmtcoa[m]	0
726	Rtotal2coa[m]	0
727	Rtotal3coa[m]	0
728	crm_hs[l]	0
729	Rtotal[l]	0
730	sphings[l]	0
731	ascb_L[c]	0
732	o2s[c]	0
733	dhdascb[c]	1
734	ascb_L[e]	0
735	asn_L[m]	1
736	nh4[m]	0
737	Asn_X_Ser_Thr[r]	0
738	Asn_X_Ser_Thr[l]	0
739	ala_B[c]	0
740	cbp[c]	0
741	cbasp[c]	0
742	asp_D[e]	0
743	k[c]	0
744	asp_D[c]	0
745	k[e]	0
746	asp_D[x]	0
747	Nacasp[m]	0
748	asp_L[e]	0
749	oaa[m]	0
750	adp[r]	0
751	atp[r]	0
752	atp[e]	0
753	amp[e]	0
754	pi[e]	0
755	adp[e]	0
756	atp[n]	0
757	atp[x]	0
758	avite1[e]	0
759	avite1[c]	0
760	avite2[e]	0
761	avite2[c]	0
762	gbside_hs[g]	0
763	ga2_hs[g]	0
764	ga1_hs[g]	0
765	gm2_hs[g]	0
766	gm1_hs[g]	0
767	gd2_hs[g]	0
768	gd1b_hs[g]	0
769	gt2_hs[g]	0
770	gt1c_hs[g]	0
771	galgbside_hs[g]	0
772	acglcgalgluside_hs[g]	0
773	galacglcgalgluside_hs[g]	0
774	gal14acglcgalgluside_hs[g]	0
775	acglcgal14acglcgalgluside_hs[g]	0
776	galacglcgal14acglcgalgluside_hs[g]	0
777	acglc13galacglcgal14acglcgalgluside_hs[g]	0
778	galacgalfuc12gal14acglcgalgluside_hs[g]	0
779	galacgalfucgalacglcgal14acglcgalgluside_hs[g]	0
780	acglcgalacglcgal14acglcgalgluside_hs[g]	0
781	galacglcgalacglcgal14acglcgalgluside_hs[g]	0
782	galacglc13galacglcgal14acglcgalgluside_hs[g]	0
783	galthcrm_hs[g]	0
784	galgalthcrm_hs[g]	0
785	galgalgalthcrm_hs[g]	0
786	acglcgalgbside_hs[g]	0
787	galacglcgalgbside_hs[g]	0
788	h2o[g]	0
789	gm2a_hs[g]	0
790	gm1a_hs[g]	0
791	gluside_hs[g]	0
792	cholcoa[x]	0
793	gchola[x]	0
794	taur[x]	0
795	tchola[x]	0
796	dgcholcoa[x]	0
797	dgchol[x]	0
798	dcholcoa[x]	0
799	btn[c]	0
800	btamp[c]	0
801	btn[m]	0
802	btamp[m]	0
803	ala_B[e]	0
804	bamppald[m]	0
805	4tmeabutn[c]	0
806	succ[c]	0
807	caro[c]	0
808	retinal[c]	0
809	bdg2hc[c]	0
810	2coum[c]	0
811	glc_D[c]	1
812	bhb[m]	0
813	chito2pdol_L[c]	0
814	gdpmann[c]	0
815	mpdol_L[c]	0
816	chito2pdol_U[c]	0
817	mpdol_U[c]	0
818	betald[m]	0
819	glyb[m]	0
820	bhb[e]	0
821	bhb[c]	0
822	glyb[c]	0
823	dmgly[c]	0
824	met_L[c]	0
825	bildglcur[e]	0
826	bildglcur[c]	0
827	bildglcur[r]	0
828	bilglcur[e]	0
829	bilglcur[c]	0
830	bilglcur[r]	0
831	biliverd[c]	0
832	bilirub[c]	0
833	bilirub[e]	0
834	bilirub[r]	0
835	biocyt[n]	0
836	dolmanp_L[r]	0
837	memgacpail_hs[r]	0
838	dolp_L[r]	0
839	h[r]	0
840	m2emgacpail_hs[r]	0
841	dolmanp_U[r]	0
842	dolp_U[r]	0
843	h2o[n]	0
844	btn[n]	0
845	lys_L[n]	0
846	biocyt[e]	0
847	btn[e]	0
848	3uib[c]	0
849	3aib_D[c]	0
850	but[c]	0
851	but[m]	0
852	but[e]	0
853	bvite[e]	0
854	bvite[c]	0
855	bz[e]	0
856	bz[c]	0
857	bz[r]	0
858	44mctr[r]	0
859	nadph[r]	0
860	44mzym[r]	0
861	nadp[r]	0
862	pmtcrn[c]	0
863	pmtcrn[m]	0
864	hdcecrn[c]	0
865	hdd2crn[c]	0
866	hdcecrn[m]	0
867	hdcoa[m]	0
868	hdd2crn[m]	0
869	hdd2coa[m]	0
870	stcrn[c]	0
871	stcrn[m]	0
872	stcoa[m]	0
873	odecrn[c]	0
874	odecrn[m]	0
875	odecoa[m]	0
876	arachdcrn[c]	0
877	arachdcrn[m]	0
878	arachdcoa[m]	0
879	c226coa[x]	0
880	c226crn[c]	0
881	c226crn[m]	0
882	c226coa[m]	0
883	c2m26dcoa[m]	0
884	3h26dm5coa[m]	0
885	c2m26dcoa[x]	0
886	3h26dm5coa[x]	0
887	4mzym_int1[r]	0
888	4mzym_int2[r]	0
889	co2[r]	0
890	nad[r]	0
891	nadh[r]	0
892	zym_int2[r]	0
893	zymst[r]	0
894	ca2[c]	0
895	ca2[e]	0
896	camp[e]	0
897	caro[e]	0
898	carveol[e]	0
899	carveol[c]	0
900	etoh[x]	0
901	h2o2[m]	0
902	cbl2[c]	0
903	cbl2[m]	0
904	cbl1[m]	0
905	adocbl[m]	0
906	pppi[m]	0
907	cbp[r]	0
908	glc_D[r]	1
909	g6p[r]	0
910	nh4[r]	0
911	cbp[m]	0
912	pi[r]	0
913	ppi[r]	1
914	prostg1[c]	0
915	prostge1[c]	0
916	prostge2[c]	0
917	prostgf2[c]	0
918	cca_d3[c]	0
919	cca_d3[e]	0
920	cca_d3[m]	0
921	cdpdag_hs[c]	0
922	inost[c]	0
923	pail_hs[c]	0
924	cdpdag_hs[m]	0
925	ctp[c]	0
926	ctp[m]	0
927	pa_hs[m]	0
928	dag_hs[c]	0
929	pchol_hs[c]	0
930	pe_hs[c]	0
931	crm_hs[c]	0
932	crmp_hs[c]	0
933	crm_hs[g]	0
934	crm_hs[r]	0
935	gluside_hs[c]	0
936	gluside_hs[r]	0
937	35cgmp[e]	0
938	chsterol[r]	0
939	xol25oh[r]	0
940	chol[c]	0
941	chol[n]	0
942	coa[n]	0
943	cholp[c]	0
944	chol[m]	0
945	cholate[e]	0
946	cholate[c]	0
947	cholp[g]	0
948	cholp[l]	0
949	chol[g]	0
950	chol[r]	0
951	chsterol[c]	0
952	chsterols[c]	0
953	chsterol[e]	0
954	chsterol[l]	0
955	chsterol[m]	0
956	chsterol[g]	0
957	chtn[c]	0
958	chtn[e]	0
959	acgam[e]	0
960	itaccoa[m]	0
961	citmcoa_L[m]	0
962	citr_L[m]	0
963	cit[e]	0
964	pep[m]	0
965	creat[m]	0
966	pcreat[m]	0
967	creat[c]	0
968	pcreat[c]	0
969	cl[e]	0
970	for[c]	0
971	cl[c]	0
972	for[e]	0
973	i[c]	0
974	i[e]	0
975	oxa[c]	0
976	oxa[e]	0
977	clpndcoa[x]	0
978	clpndcrn[c]	0
979	clpndcrn[m]	0
980	clpndcoa[m]	0
981	clpnd[e]	0
982	clpnd[c]	0
983	pglyc_hs[c]	0
984	clpn_hs[c]	0
985	cmp[g]	1
986	cmpacna[c]	0
987	cmpacna[g]	0
988	cmpacna[n]	0
989	ctp[n]	0
990	ppi[n]	1
991	co2[e]	0
992	co2[g]	0
993	co2[n]	0
994	co2[x]	0
995	coa[g]	0
996	coa[l]	0
997	coa[r]	0
998	coke[r]	0
999	egme[r]	0
1000	2dpmhobq[m]	0
1001	q10[m]	0
1002	2dp6mobq[m]	0
1003	2dp6mobq_me[m]	0
1004	2dp6mep[m]	0
1005	Tn_antigen[g]	0
1006	core3[g]	0
1007	core4[g]	0
1008	core5[g]	0
1009	core6[g]	0
1010	core7[g]	0
1011	core8[g]	0
1012	co[c]	0
1013	co[e]	0
1014	T4hcinnm[m]	0
1015	coumarin[e]	0
1016	coumarin[c]	0
1017	ntm2amep[c]	0
1018	cmpntm2amep[c]	0
1019	cpppg3[c]	0
1020	pppg9[c]	0
1021	creat[e]	0
1022	crmp_hs[e]	0
1023	pcrn[x]	0
1024	crn[x]	0
1025	pcrn[c]	0
1026	acrn[x]	0
1027	crn[e]	0
1028	dmnoncrn[x]	0
1029	dmnoncrn[m]	0
1030	crtn[c]	0
1031	crtsl[e]	0
1032	crtsl[c]	0
1033	crtsl[m]	0
1034	crtsl[r]	0
1035	crtstrn[e]	0
1036	crtstrn[c]	0
1037	crtstrn[m]	0
1038	crtstrn[r]	0
1039	crvnc[e]	0
1040	crvnc[c]	0
1041	cspg_a[l]	0
1042	Ser_Gly_Ala_X_Gly[l]	0
1043	cs_a[l]	0
1044	cspg_b[l]	0
1045	cs_b[l]	0
1046	cspg_c[l]	0
1047	cs_c[l]	0
1048	cspg_d[l]	0
1049	cs_d[l]	0
1050	cspg_e[l]	0
1051	cs_e[l]	0
1052	pcrn[m]	0
1053	dmnoncoa[x]	0
1054	ppcoa[x]	0
1055	crn[r]	0
1056	acrn[r]	0
1057	csn[c]	0
1058	ura[c]	0
1059	csn[e]	0
1060	cspg_a[g]	0
1061	cspg_a[e]	0
1062	cspg_b[g]	0
1063	cspg_b[e]	0
1064	cspg_c[g]	0
1065	cspg_c[e]	0
1066	cspg_d[g]	0
1067	cspg_d[e]	0
1068	cspg_e[g]	0
1069	cspg_e[e]	0
1070	utp[c]	0
1071	cyan[e]	0
1072	cyan[c]	0
1073	cyan[m]	0
1074	focytC[m]	0
1075	ficytC[m]	0
1076	q10h2[m]	0
1077	Lcystin[c]	0
1078	gthrd[c]	0
1079	gthox[c]	0
1080	thcys[c]	0
1081	mercppyr[c]	0
1082	cys_L[m]	0
1083	mercppyr[m]	0
1084	cyst_L[c]	0
1085	Lcystin[e]	0
1086	glu_L[e]	0
1087	cytd[c]	0
1088	uri[c]	0
1089	cytd[m]	0
1090	cmp[m]	1
1091	cytd[n]	0
1092	h[n]	0
1093	nh4[n]	0
1094	uri[n]	0
1095	cytd[e]	0
1096	cytd[l]	0
1097	cdp[c]	0
1098	dgtp[c]	0
1099	dgdp[c]	0
1100	cmp[n]	1
1101	dgtp[n]	0
1102	cdp[n]	0
1103	dgdp[n]	0
1104	dcmp[c]	0
1105	dcdp[c]	0
1106	dcmp[n]	0
1107	dcdp[n]	0
1108	dctp[c]	0
1109	dctp[n]	0
1110	datp[n]	0
1111	dadp[n]	0
1112	utp[n]	0
1113	udp[n]	0
1114	cdp[m]	0
1115	adp[n]	0
1116	gtp[n]	0
1117	gdp[n]	0
1118	3aib_D[e]	0
1119	3aib_D[m]	0
1120	dad_2[c]	0
1121	din[c]	0
1122	dad_2[e]	0
1123	din[e]	0
1124	dag_hs[r]	0
1125	dag_hs[n]	0
1126	pa_hs[n]	0
1127	dag_hs[e]	0
1128	ala_D[x]	0
1129	nh4[x]	0
1130	ala_D[l]	0
1131	arg_D[x]	0
1132	5g2oxpt[x]	0
1133	23doguln[c]	0
1134	oaa[x]	0
1135	dd2coa[m]	0
1136	dd3coa[m]	0
1137	dcyt[m]	0
1138	dcmp[m]	0
1139	dcyt[n]	0
1140	dump[c]	0
1141	dcsptn1coa[x]	0
1142	dcsptn1crn[c]	0
1143	dcsptn1crn[m]	0
1144	dcsptn1coa[m]	0
1145	dcsptn1[e]	0
1146	dcsptn1[c]	0
1147	L_dpchrm[c]	0
1148	56dihindlcrbxlt[c]	0
1149	dcyt[c]	0
1150	duri[c]	0
1151	duri[n]	0
1152	dcyt[e]	0
1153	4h2oglt[m]	0
1154	debrisoquine[e]	0
1155	debrisoquine[c]	0
1156	decdp[c]	0
1157	decdp[m]	0
1158	dedoldp_L[c]	0
1159	dedolp_L[c]	0
1160	dedoldp_U[c]	0
1161	dedolp_U[c]	0
1162	dedol_L[c]	0
1163	dedol_U[c]	0
1164	dolichol_L[c]	0
1165	dolichol_U[c]	0
1166	tag_hs[c]	0
1167	dgchol[e]	0
1168	dgchol[c]	0
1169	dgmp[c]	0
1170	datp[m]	0
1171	dgmp[m]	0
1172	dadp[m]	0
1173	dgdp[m]	0
1174	dgsn[m]	0
1175	dgsn[e]	0
1176	dgsn[c]	0
1177	3dhguln[c]	0
1178	dhdascb[e]	0
1179	Rtotalcoa[x]	0
1180	dhap[x]	0
1181	dhcholestanate[m]	0
1182	dhcholestanate[x]	0
1183	fadh2[r]	0
1184	fad[r]	0
1185	zymstnl[r]	0
1186	chlstol[r]	0
1187	lthstrl[r]	0
1188	dsmsterol[r]	0
1189	ddsmsterol[r]	0
1190	dhcrm_hs[c]	0
1191	fad[c]	0
1192	fadh2[c]	0
1193	3dpdhb_me[m]	0
1194	dheas[e]	0
1195	dheas[c]	0
1196	dheas[r]	0
1197	dhea[c]	0
1198	dhea[r]	0
1199	dhf[c]	0
1200	dhf[l]	0
1201	dhf[m]	0
1202	dhor_S[c]	0
1203	orot[c]	0
1204	56dura[c]	0
1205	cala[c]	0
1206	56dthm[c]	0
1207	dhbpt[c]	0
1208	thbpt[c]	0
1209	mlthf[c]	0
1210	didp[c]	0
1211	didp[n]	0
1212	digalsgalside_hs[c]	0
1213	digalsgalside_hs[e]	0
1214	digalsgalside_hs[g]	0
1215	digalside_hs[c]	0
1216	digalside_hs[g]	0
1217	digalside_hs[l]	0
1218	ditp[c]	0
1219	ditp[n]	0
1220	dkmpp[c]	0
1221	2kmb[c]	0
1222	lac_D[e]	0
1223	lac_D[c]	0
1224	lac_D[m]	0
1225	dlnlcgcrn[c]	0
1226	dlnlcgcrn[m]	0
1227	dlnlcgcoa[m]	0
1228	dlnlcg[e]	0
1229	dlnlcg[c]	0
1230	13_cis_oretn[n]	0
1231	13_cis_retn[n]	0
1232	dctp[m]	0
1233	dem2emgacpail_prot_hs[r]	0
1234	dgpi_prot_hs[r]	0
1235	dgtp[m]	0
1236	dgtp[e]	0
1237	dsT_antigen[g]	0
1238	dttp[m]	0
1239	dttp[e]	0
1240	dttp[n]	0
1241	ethamp[r]	0
1242	gpi_sig[r]	0
1243	hretn[n]	0
1244	kdn[c]	0
1245	m3gacpail_prot_hs[r]	0
1246	melanin[c]	0
1247	mem2emgacpail_prot_hs[r]	0
1248	n5m2masn[g]	0
1249	oretn[n]	0
1250	Ser_Thr[l]	0
1251	sprm[c]	0
1252	sprm[e]	0
1253	sTn_antigen[g]	0
1254	yvite[c]	0
1255	yvite[e]	0
1256	dmantipyrine[e]	0
1257	dmantipyrine[c]	0
1258	dmpp[c]	0
1259	ipdp[c]	0
1260	grdp[c]	0
1261	dmpp[x]	0
1262	ipdp[x]	0
1263	grdp[x]	0
1264	ppi[x]	1
1265	dmgly[m]	0
1266	fald[m]	0
1267	sarcs[m]	0
1268	dmhptcoa[c]	0
1269	dmhptcrn[c]	0
1270	dmhptcrn[m]	0
1271	dmhptcoa[m]	0
1272	dmhptcrn[e]	0
1273	dmnoncoa[c]	0
1274	dmnoncrn[c]	0
1275	dmnoncoa[m]	0
1276	dnad[c]	0
1277	dnad[n]	0
1278	dna[n]	0
1279	dna5mtc[n]	0
1280	seasmet[n]	0
1281	seahcys[n]	0
1282	dcdp[m]	0
1283	dtdp[m]	0
1284	dudp[c]	0
1285	dtdp[c]	0
1286	dudp[m]	0
1287	dutp[c]	0
1288	dutp[m]	0
1289	dttp[c]	0
1290	lyxnt[c]	0
1291	xylnt[c]	0
1292	thrnt[c]	0
1293	eryth[c]	0
1294	g3m8mpdol_L[r]	0
1295	doldp_L[r]	0
1296	g3m8masn[r]	0
1297	g3m8mpdol_U[r]	0
1298	doldp_U[r]	0
1299	dolglcp_L[c]	0
1300	dolglcp_L[r]	0
1301	dolglcp_U[c]	0
1302	dolglcp_U[r]	0
1303	dolichol_L[r]	0
1304	dolichol_U[r]	0
1305	dolp_L[c]	0
1306	dolp_U[c]	0
1307	dolmanp_L[c]	0
1308	dolmanp_U[c]	0
1309	m8mpdol_L[r]	0
1310	g1m8mpdol_L[r]	0
1311	m8mpdol_U[r]	0
1312	g1m8mpdol_U[r]	0
1313	g2m8mpdol_L[r]	0
1314	g2m8mpdol_U[r]	0
1315	m4mpdol_L[r]	0
1316	m5mpdol_L[r]	0
1317	m4mpdol_U[r]	0
1318	m5mpdol_U[r]	0
1319	m6mpdol_L[r]	0
1320	m6mpdol_U[r]	0
1321	m7mpdol_L[r]	0
1322	m7mpdol_U[r]	0
1323	2c23dh56dhoxin[c]	0
1324	dopaqn[c]	0
1325	dopasf[c]	0
1326	dopasf[e]	0
1327	dopa[e]	0
1328	orn_D[x]	0
1329	5a2opntn[x]	0
1330	dpcoa[c]	0
1331	dpcoa[l]	0
1332	23dpg[c]	0
1333	5dpmev[x]	0
1334	pi[x]	0
1335	frdp[c]	0
1336	pro_D[x]	0
1337	1p2cbxl[x]	0
1338	2dr5p[c]	0
1339	drib[e]	0
1340	g3p[c]	0
1341	dtdp[n]	0
1342	dtmp[c]	0
1343	dudp[n]	0
1344	dump[n]	0
1345	thym[c]	0
1346	duri[m]	0
1347	dump[m]	0
1348	duri[e]	0
1349	dutp[n]	0
1350	eaflatoxin[e]	0
1351	eaflatoxin[c]	0
1352	ebastineoh[e]	0
1353	ebastineoh[c]	0
1354	ebastineoh[r]	0
1355	ebastine[e]	0
1356	ebastine[c]	0
1357	ebastine[r]	0
1358	ecgon[r]	0
1359	pecgon[r]	0
1360	3hbcoa[m]	0
1361	3hbcoa[x]	0
1362	b2coa[x]	0
1363	3hmbcoa[m]	0
1364	meoh[r]	0
1365	e4hglu[c]	0
1366	4h2oglt[c]	0
1367	eicostetcrn[c]	0
1368	eicostetcrn[m]	0
1369	eicostetcoa[m]	0
1370	eicostet[e]	0
1371	eicostet[c]	0
1372	elaidcrn[c]	0
1373	elaidcrn[m]	0
1374	od2coa[m]	0
1375	elaid[e]	0
1376	elaid[c]	0
1377	s2l2n2m2m[c]	0
1378	s2l2n2m2mn[c]	0
1379	n2m2nm[c]	0
1380	n2m2nmn[c]	0
1381	n2m2nm[l]	0
1382	ksi_deg2[l]	0
1383	ksi_deg3[l]	0
1384	s2l2n2m2m[l]	0
1385	s2l2n2m2mn[l]	0
1386	g1m8masn[g]	0
1387	glc1man[g]	0
1388	m7masnA[g]	0
1389	g2m8masn[g]	0
1390	glc2man[g]	0
1391	g3m8masn[g]	0
1392	glc3man[g]	0
1393	g1m7masnC[g]	0
1394	m6masnC[g]	0
1395	g1m7masnB[g]	0
1396	m6masnB2[g]	0
1397	g1m6masnB1[g]	0
1398	m5masnB1[g]	0
1399	2pg[c]	0
1400	2ameph[c]	0
1401	cmp2amep[c]	0
1402	estradiolglc[e]	0
1403	estradiolglc[c]	0
1404	estradiolglc[r]	0
1405	estradiol[e]	0
1406	estradiol[c]	0
1407	estradiol[r]	0
1408	estriolglc[c]	0
1409	estriolglc[e]	0
1410	estriolglc[r]	0
1411	estriol[r]	0
1412	estriol[c]	0
1413	estroneglc[c]	0
1414	estroneglc[e]	0
1415	estroneglc[r]	0
1416	estrones[e]	0
1417	estrones[c]	0
1418	estrone[r]	0
1419	estrone[c]	0
1420	etfox[m]	0
1421	etfrd[m]	0
1422	etha[c]	0
1423	ethamp[c]	0
1424	etoh[e]	0
1425	10fthf[e]	0
1426	10fthf5glu[e]	0
1427	10fthf6glu[e]	0
1428	10fthf7glu[e]	0
1429	11_cis_retfa[e]	0
1430	13_cis_retnglc[e]	0
1431	1glyc_hs[e]	0
1432	4hphac[e]	0
1433	5dhf[e]	0
1434	5thf[e]	0
1435	6dhf[e]	0
1436	6thf[e]	0
1437	7dhf[e]	0
1438	7thf[e]	0
1439	9_cis_retfa[e]	0
1440	adprbp[e]	0
1441	cmp[e]	0
1442	dhf[e]	0
1443	fe2[e]	0
1444	fe3[e]	0
1445	fol[e]	0
1446	fru[e]	0
1447	fuc13galacglcgal14acglcgalgluside_hs[e]	0
1448	fuc14galacglcgalgluside_hs[e]	0
1449	fucacgalfucgalacglcgalgluside_hs[e]	0
1450	fucacngal14acglcgalgluside_hs[e]	0
1451	fucacngalacglcgalgluside_hs[e]	0
1452	fucfuc12gal14acglcgalgluside_hs[e]	0
1453	fucfuc132galacglcgal14acglcgalgluside_hs[e]	0
1454	fucfucfucgalacglc13galacglcgal14acglcgalgluside_hs[e]	0
1455	fucfucfucgalacglcgal14acglcgalgluside_hs[e]	0
1456	fucfucgalacglcgalgluside_hs[e]	0
1457	fucgal14acglcgalgluside_hs[e]	0
1458	fucgalfucgalacglcgalgluside_hs[e]	0
1459	fucgalgbside_hs[e]	0
1460	fuc_L[e]	0
1461	gal[e]	0
1462	galacglcgalgbside_hs[e]	0
1463	galfuc12gal14acglcgalgluside_hs[e]	0
1464	galfucgalacglcgal14acglcgalgluside_hs[e]	0
1465	galgalfucfucgalacglcgalacglcgal14acglcgalgluside_hs[e]	0
1466	galgalgalthcrm_hs[e]	0
1467	gam[e]	0
1468	gbside_hs[e]	0
1469	gchola[e]	0
1470	gd1b2_hs[e]	0
1471	gd1c_hs[e]	0
1472	gdp[e]	0
1473	gluala[e]	0
1474	glyb[e]	0
1475	glyc[e]	0
1476	glyc_S[e]	0
1477	glygn5[e]	0
1478	gmp[e]	0
1479	gp1c_hs[e]	0
1480	gp1calpha_hs[e]	0
1481	gq1b_hs[e]	0
1482	gq1balpha_hs[e]	0
1483	gsn[e]	0
1484	gt1a_hs[e]	0
1485	gthox[e]	0
1486	gthrd[e]	0
1487	gtp[e]	0
1488	gua[e]	0
1489	h2o2[e]	0
1490	ha[e]	0
1491	ha_pre1[e]	0
1492	hcoumarin[e]	0
1493	hdca[e]	0
1494	hdcea[e]	0
1495	hestratriol[e]	0
1496	hexc[e]	0
1497	his_L[e]	0
1498	hista[e]	0
1499	hom_L[e]	0
1500	hpdca[e]	0
1501	hspg[e]	0
1502	htaxol[e]	0
1503	hxan[e]	0
1504	idp[e]	0
1505	ile_L[e]	0
1506	imp[e]	0
1507	inost[e]	0
1508	ksi[e]	0
1509	ksi_deg1[e]	0
1510	ksii_core2[e]	0
1511	ksii_core4[e]	0
1512	lac_L[e]	0
1513	lcts[e]	0
1514	leuktrA4[e]	0
1515	leuktrB4[e]	0
1516	leuktrC4[e]	0
1517	leuktrD4[e]	0
1518	leuktrE4[e]	0
1519	leuktrF4[e]	0
1520	leu_L[e]	0
1521	lgnc[e]	0
1522	limnen[e]	0
1523	lipoate[e]	0
1524	lneldc[e]	0
1525	lnlc[e]	0
1526	lnlnca[e]	0
1527	lnlncg[e]	0
1528	lpchol_hs[e]	0
1529	mag_hs[e]	0
1530	malt[e]	0
1531	malttr[e]	0
1532	man[e]	0
1533	meoh[e]	0
1534	mepi[e]	0
1535	mercplaccys[e]	0
1536	met_L[e]	0
1537	mthgxl[e]	0
1538	n2m2nmasn[e]	0
1539	nac[e]	0
1540	nad[e]	0
1541	nadp[e]	0
1542	ncam[e]	0
1543	nifedipine[e]	0
1544	no[e]	0
1545	npthl[e]	0
1546	nrpphr[e]	0
1547	nrpphrsf[e]	0
1548	nrvnc[e]	0
1549	o2[e]	0
1550	o2s[e]	0
1551	oagd3_hs[e]	0
1552	oagt3_hs[e]	0
1553	ocdca[e]	0
1554	ocdcea[e]	0
1555	octa[e]	0
1556	omeprazole[e]	0
1557	onpthl[e]	0
1558	orn[e]	0
1559	paf_hs[e]	0
1560	pchol_hs[e]	0
1561	pe_hs[e]	0
1562	peplys[e]	0
1563	perillyl[e]	0
1564	pglyc_hs[e]	0
1565	pheacgln[e]	0
1566	phe_L[e]	0
1567	pheme[e]	0
1568	phyQ[e]	0
1569	phyt[e]	0
1570	pnto_R[e]	0
1571	ppa[e]	0
1572	prgstrn[e]	0
1573	pro_D[e]	0
1574	pro_L[e]	0
1575	prostgd2[e]	0
1576	prostge1[e]	0
1577	prostge2[e]	0
1578	prostgf2[e]	0
1579	ps_hs[e]	0
1580	ptdca[e]	0
1581	pydam[e]	0
1582	pydx[e]	0
1583	pydxn[e]	0
1584	pyr[e]	0
1585	rbt[e]	0
1586	retfa[e]	0
1587	retinol[e]	0
1588	retinol_9_cis[e]	0
1589	retinol_cis_11[e]	0
1590	retn[e]	0
1591	retnglc[e]	0
1592	rib_D[e]	0
1593	ribflv[e]	0
1594	Rtotal[e]	0
1595	Rtotal2[e]	0
1596	Rtotal3[e]	0
1597	s2l2fn2m2masn[e]	0
1598	s2l2n2m2masn[e]	0
1599	sarcs[e]	0
1600	sel[e]	0
1601	ser_D[e]	0
1602	sl_L[e]	0
1603	so4[e]	0
1604	spc_hs[e]	0
1605	sph1p[e]	0
1606	sphs1p[e]	0
1607	srtn[e]	0
1608	strdnc[e]	0
1609	succ[e]	0
1610	sucr[e]	0
1611	tag_hs[e]	0
1612	tagat_D[e]	0
1613	taur[e]	0
1614	taxol[e]	0
1615	tchola[e]	0
1616	tcynt[e]	0
1617	tdchola[e]	0
1618	tethex3[e]	0
1619	tetpent3[e]	0
1620	tetpent6[e]	0
1621	tettet6[e]	0
1622	thf[e]	0
1623	thm[e]	0
1624	thmmp[e]	0
1625	thmtp[e]	0
1626	thym[e]	0
1627	thymd[e]	0
1628	thyox_L[e]	0
1629	tmndnc[e]	0
1630	tolbutamide[e]	0
1631	tre[e]	0
1632	triodthy[e]	0
1633	triodthysuf[e]	0
1634	trp_L[e]	0
1635	tststerone[e]	0
1636	tststeroneglc[e]	0
1637	tststerones[e]	0
1638	tsul[e]	0
1639	ttdca[e]	0
1640	txa2[e]	0
1641	tymsf[e]	0
1642	Tyr_ggn[e]	0
1643	tyr_L[e]	0
1644	udp[e]	0
1645	ump[e]	0
1646	ura[e]	0
1647	urate[e]	0
1648	urea[e]	0
1649	uri[e]	0
1650	utp[e]	0
1651	vacc[e]	0
1652	val_L[e]	0
1653	vitd2[e]	0
1654	vitd3[e]	0
1655	whddca[e]	0
1656	whhdca[e]	0
1657	whtststerone[e]	0
1658	whttdca[e]	0
1659	xolest_hs[e]	0
1660	xolest2_hs[e]	0
1661	xoltri24[e]	0
1662	xoltri25[e]	0
1663	xoltri27[e]	0
1664	xyl_D[e]	0
1665	xylt[e]	0
1666	f1a[g]	0
1667	f1a[l]	0
1668	fuc1p_L[c]	0
1669	gdpfuc[c]	0
1670	gdpfuc[g]	0
1671	n2m2masn[g]	0
1672	fn2m2masn[g]	0
1673	gdp[g]	0
1674	ddcaACP[c]	0
1675	ddca[c]	0
1676	myrsACP[c]	0
1677	ttdca[c]	0
1678	tdeACP[c]	0
1679	ttdcea[c]	0
1680	palmACP[c]	0
1681	hdca[c]	0
1682	hdeACP[c]	0
1683	hdcea[c]	0
1684	ocdcaACP[c]	0
1685	ocdca[c]	0
1686	octeACP[c]	0
1687	ocdcea[c]	1
1688	lnlcACP[c]	0
1689	lnlc[c]	1
1690	lneldcACP[c]	0
1691	lneldc[c]	0
1692	ocdcyaACP[c]	0
1693	ocdcya[c]	0
1694	ptdca[c]	0
1695	ptdcacoa[c]	0
1696	hpdca[c]	0
1697	hpdcacoa[c]	0
1698	vacc[c]	0
1699	lnlncg[c]	0
1700	lnlnca[c]	0
1701	strdnc[c]	0
1702	pristcoa[c]	0
1703	tmndnc[c]	0
1704	phyt[c]	0
1705	phytcoa[c]	0
1706	lgnc[c]	0
1707	nrvnc[c]	0
1708	tettet6[c]	0
1709	tetpent6[c]	0
1710	tetpent3[c]	0
1711	tethex3[c]	0
1712	hexc[c]	0
1713	octa[c]	0
1714	occoa[c]	0
1715	whddca[c]	0
1716	whttdca[c]	0
1717	whhdca[c]	0
1718	Sfglutth[c]	0
1719	fald[l]	0
1720	tdcoa[m]	0
1721	ptdcacoa[m]	0
1722	occoa[m]	0
1723	hpdcacoa[m]	0
1724	stcoa[x]	0
1725	vacccoa[m]	0
1726	lnlccoa[m]	0
1727	lneldccoa[m]	0
1728	lnlncacoa[m]	0
1729	lnlncgcoa[m]	0
1730	lnlncgcoa[x]	0
1731	strdnccoa[m]	0
1732	strdnccoa[x]	0
1733	tmndnccoa[m]	0
1734	tmndnccoa[x]	0
1735	lgnccoa[x]	0
1736	nrvnccoa[x]	0
1737	odecoa[x]	0
1738	tettet6coa[x]	0
1739	tetpent3coa[x]	0
1740	tetpent6coa[x]	0
1741	tethex3coa[x]	0
1742	hexccoa[x]	0
1743	dcacoa[c]	0
1744	ddcacoa[c]	0
1745	fdp[c]	0
1746	f1p[c]	0
1747	glyald[c]	0
1748	xu1p_D[c]	0
1749	gcald[c]	0
1750	tag1p_D[c]	0
1751	f6p[c]	0
1752	f26bp[c]	0
1753	fe2[m]	0
1754	ppp9[m]	0
1755	pheme[m]	0
1756	formcoa[c]	0
1757	fe2[c]	0
1758	fuc_L[c]	0
1759	Lfmkynr[c]	0
1760	Lkynr[c]	0
1761	fol[c]	0
1762	formcoa[x]	0
1763	for[m]	0
1764	for[r]	0
1765	for[n]	0
1766	5dhf[m]	0
1767	thf[m]	0
1768	frdp[x]	0
1769	frdp[r]	0
1770	ggdp[c]	0
1771	fru[c]	1
1772	ttc_ggdp[c]	0
1773	5forthf[c]	0
1774	methf[c]	0
1775	fuc13galacglcgal14acglcgalgluside_hs[c]	0
1776	fuc13galacglcgal14acglcgalgluside_hs[g]	0
1777	fuc14galacglcgalgluside_hs[c]	0
1778	fuc14galacglcgalgluside_hs[g]	0
1779	fucacgalfucgalacglcgalgluside_hs[c]	0
1780	fucacgalfucgalacglcgalgluside_hs[g]	0
1781	fucacngal14acglcgalgluside_hs[c]	0
1782	fucacngal14acglcgalgluside_hs[g]	0
1783	fucacngalacglcgalgluside_hs[c]	0
1784	fucacngalacglcgalgluside_hs[g]	0
1785	ksi[l]	0
1786	fuc_L[l]	0
1787	ksi_deg1[l]	0
1788	s2l2fn2m2masn[l]	0
1789	s2l2n2m2masn[l]	0
1790	fucfuc12gal14acglcgalgluside_hs[c]	0
1791	fucfuc12gal14acglcgalgluside_hs[g]	0
1792	fucfuc132galacglcgal14acglcgalgluside_hs[c]	0
1793	fucfuc132galacglcgal14acglcgalgluside_hs[g]	0
1794	fucfucfucgalacglc13galacglcgal14acglcgalgluside_hs[c]	0
1795	fucfucfucgalacglc13galacglcgal14acglcgalgluside_hs[g]	0
1796	fucfucfucgalacglcgal14acglcgalgluside_hs[c]	0
1797	fucfucfucgalacglcgal14acglcgalgluside_hs[g]	0
1798	fucfucgalacglcgalgluside_hs[c]	0
1799	fucfucgalacglcgalgluside_hs[g]	0
1800	fucgal14acglcgalgluside_hs[c]	0
1801	fucgal14acglcgalgluside_hs[g]	0
1802	fucgalfucgalacglcgalgluside_hs[c]	0
1803	fucgalfucgalacglcgalgluside_hs[g]	0
1804	fucgalgbside_hs[c]	0
1805	fucgalgbside_hs[g]	0
1806	4fumacac[c]	0
1807	fum[m]	0
1808	so4[m]	0
1809	so4[c]	0
1810	tsul[m]	0
1811	tsul[c]	0
1812	acngalacglcgalgluside_hs[g]	0
1813	fucgalacglc13galacglcgal14acglcgalgluside_hs[g]	0
1814	fucfucgalacglc13galacglcgal14acglcgalgluside_hs[g]	0
1815	acngal14acglcgalgluside_hs[g]	0
1816	fucfucgalacglcgal14acglcgalgluside_hs[g]	0
1817	fuc132galacglcgal14acglcgalgluside_hs[g]	0
1818	m2mpdol_L[c]	0
1819	m3mpdol_L[c]	0
1820	m2mpdol_U[c]	0
1821	m3mpdol_U[c]	0
1822	m4mpdol_L[c]	0
1823	m4mpdol_U[c]	0
1824	m1mpdol_L[c]	0
1825	m1mpdol_U[c]	0
1826	ksi_pre14[g]	0
1827	ksi_pre17[g]	0
1828	ksi_pre20[g]	0
1829	ksi_pre23[g]	0
1830	ksi_pre26[g]	0
1831	ksi_pre29[g]	0
1832	ksi_pre32[g]	0
1833	ksi_pre35[g]	0
1834	ksi_pre36[g]	0
1835	ksii_core4_pre1[g]	0
1836	ksii_core4_pre6[g]	0
1837	ksii_core4_pre9[g]	0
1838	ksii_core4_pre10[g]	0
1839	ksii_core2_pre1[g]	0
1840	ksii_core2_pre6[g]	0
1841	ksii_core2_pre9[g]	0
1842	ksii_core2_pre10[g]	0
1843	ksi_pre5[g]	0
1844	ksi_pre8[g]	0
1845	ksi_pre11[g]	0
1846	l2fn2m2masn[g]	0
1847	g1m6masnB1[r]	0
1848	g1m7masnB[r]	0
1849	g1m7masnC[r]	0
1850	g1m8masn[r]	0
1851	dtdpglu[c]	0
1852	g2m8masn[r]	0
1853	glyc3p[c]	0
1854	glu5sa[m]	0
1855	1pyr5c[m]	0
1856	glu5sa[c]	0
1857	1pyr5c[c]	0
1858	glu5p[m]	0
1859	6pgl[r]	0
1860	g6p[c]	0
1861	6pgl[c]	0
1862	gudac[c]	0
1863	gacpail_hs[c]	0
1864	gacpail_hs[r]	0
1865	galside_hs[g]	0
1866	paps[g]	0
1867	pap[g]	0
1868	sgalside_hs[g]	0
1869	galacglcgalgbside_hs[c]	0
1870	ksi_deg26[l]	0
1871	gal[l]	0
1872	ksi_deg27[l]	0
1873	ksi_deg29[l]	0
1874	ksi_deg30[l]	0
1875	ksi_deg32[l]	0
1876	ksi_deg33[l]	0
1877	ksi_deg35[l]	0
1878	ksi_deg36[l]	0
1879	ksi_deg38[l]	0
1880	ksi_deg39[l]	0
1881	ksi_deg40[l]	0
1882	ksi_deg41[l]	0
1883	ksii_core2_deg2[l]	0
1884	ksii_core2_deg3[l]	0
1885	ksii_core2_deg5[l]	0
1886	ksii_core2_deg6[l]	0
1887	ksii_core2_deg8[l]	0
1888	ksii_core2_deg9[l]	0
1889	core6[l]	0
1890	l2n2m2mn[l]	0
1891	ksii_core4_deg2[l]	0
1892	ksii_core4_deg3[l]	0
1893	ksi_deg5[l]	0
1894	ksi_deg6[l]	0
1895	ksi_deg8[l]	0
1896	ksi_deg9[l]	0
1897	ksi_deg11[l]	0
1898	ksi_deg12[l]	0
1899	ksi_deg14[l]	0
1900	ksi_deg15[l]	0
1901	ksi_deg17[l]	0
1902	ksi_deg18[l]	0
1903	ksi_deg20[l]	0
1904	ksi_deg21[l]	0
1905	ksi_deg23[l]	0
1906	ksi_deg24[l]	0
1907	galfuc12gal14acglcgalgluside_hs[c]	0
1908	galfucgalacglcgal14acglcgalgluside_hs[c]	0
1909	galgalfucfucgalacglcgalacglcgal14acglcgalgluside_hs[c]	0
1910	galgalgalthcrm_hs[c]	0
1911	galgluside_hs[l]	0
1912	gm3_hs[g]	0
1913	gd3_hs[g]	0
1914	gt3_hs[g]	0
1915	gal[c]	0
1916	gal1p[c]	0
1917	cs_hs_linkage[g]	0
1918	cs_pre[g]	0
1919	cs_a_b_pre2[g]	0
1920	cs_a_b_pre3[g]	0
1921	cs_c_pre2[g]	0
1922	cs_c_pre3[g]	0
1923	cs_d_pre3[g]	0
1924	cs_d_pre4[g]	0
1925	cs_e_pre3[g]	0
1926	cs_e_pre4[g]	0
1927	Ser_Thr[g]	0
1928	galt[c]	0
1929	galside_hs[c]	0
1930	lxser[g]	0
1931	l2xser[g]	0
1932	xser[g]	0
1933	udpg[c]	0
1934	gam[c]	0
1935	gd3_hs[c]	0
1936	oagd3_hs[c]	0
1937	oagd3_hs[g]	0
1938	gt3_hs[c]	0
1939	oagt3_hs[c]	0
1940	oagt3_hs[g]	0
1941	gar[c]	0
1942	fgam[c]	0
1943	n2m2nmasn[l]	0
1944	gluside_hs[l]	0
1945	glc_D[l]	1
1946	gbside_hs[c]	0
1947	gbside_hs[l]	0
1948	glyclt[c]	0
1949	gcald[m]	0
1950	glyclt[m]	0
1951	lpam[m]	0
1952	alpam[m]	0
1953	dhlam[m]	0
1954	mlthf[m]	0
1955	lpro[m]	0
1956	alpro[m]	0
1957	dhlpro[m]	0
1958	gchola[c]	0
1959	gd1b2_hs[c]	0
1960	gd1b2_hs[g]	0
1961	gd1c_hs[c]	0
1962	gd1c_hs[g]	0
1963	gmp[g]	0
1964	gmp[c]	0
1965	gdpddman[c]	0
1966	glu_L[l]	1
1967	thf[l]	0
1968	5oxpro[c]	1
1969	Tyr_ggn[c]	0
1970	ggn[c]	0
1971	leuktrC4[r]	0
1972	glu_L[r]	1
1973	leuktrD4[r]	0
1974	leuktrE4[c]	0
1975	leuktrF4[c]	0
1976	ser_L[m]	0
1977	3htmelys[c]	0
1978	4tmeabut[c]	0
1979	3htmelys[m]	0
1980	4tmeabut[m]	0
1981	gmp[m]	0
1982	glac[c]	0
1983	glcr[c]	0
1984	glac[m]	0
1985	glcr[m]	0
1986	glac[r]	0
1987	glygn1[c]	0
1988	glygn2[c]	0
1989	hs_deg9[l]	0
1990	glcur[l]	0
1991	hs_deg10[l]	0
1992	cs_a_deg2[l]	0
1993	cs_a_deg3[l]	0
1994	cs_c_deg2[l]	0
1995	cs_c_deg3[l]	0
1996	cs_d_deg3[l]	0
1997	cs_d_deg4[l]	0
1998	cs_e_deg3[l]	0
1999	cs_e_deg4[l]	0
[truncated: 3,064 more rows]

## Sheet: rev
0
0
0
0
0
0
1
1
1
1
1
1
0
0
0
0
0
0
0
0
0
0
0
0
0
1
0
0
0
0
0
0
0
0
0
0
0
0
1
0
1
1
1
1
0
1
1
1
0
1
0
1
0
1
0
0
1
0
1
0
0
0
0
0
1
0
0
0
0
1
0
0
1
1
0
0
0
1
0
0
1
0
0
0
0
0
0
0
0
0
1
0
0
1
1
1
0
1
1
1
1
1
0
1
0
0
1
1
0
1
1
1
0
1
0
1
0
0
0
0
0
0
0
1
1
0
0
0
0
1
1
0
0
1
0
0
0
0
0
0
0
0
0
0
1
0
0
0
0
0
0
0
0
0
0
0
0
0
1
1
0
0
1
1
1
1
1
1
0
1
1
0
0
0
0
0
0
1
1
1
1
1
0
0
1
0
0
1
1
1
1
1
1
1
1
1
1
0
0
1
0
1
0
0
1
0
1
1
0
0
0
1
0
0
1
1
1
1
1
1
1
1
0
0
1
0
0
1
1
1
0
0
0
0
0
0
1
0
1
1
0
0
0
0
0
0
0
0
0
1
1
1
0
0
0
0
0
0
1
1
1
1
1
1
1
1
0
0
0
0
1
0
1
1
0
0
0
0
0
0
1
1
0
0
0
0
1
0
0
0
0
0
1
0
0
0
0
0
0
0
0
0
0
0
0
0
0
0
0
0
0
0
0
0
0
0
0
0
0
0
1
0
0
0
0
0
1
1
1
1
0
0
1
1
1
0
1
1
1
0
0
0
0
0
0
0
1
1
1
0
1
1
0
0
1
1
0
1
0
1
1
0
0
0
0
0
0
0
0
0
0
0
0
1
1
0
0
0
0
0
0
0
0
0
0
0
0
0
0
1
1
1
0
0
0
1
1
0
0
0
1
1
1
1
0
0
1
1
0
0
0
0
1
1
0
0
1
0
1
0
0
0
1
1
1
1
0
0
0
0
1
0
0
0
1
0
0
0
0
0
0
0
0
0
0
0
0
0
0
0
0
0
0
0
0
0
0
0
0
0
0
0
0
0
0
0
0
0
0
0
0
0
0
0
0
1
1
1
1
1
1
0
0
1
1
0
0
0
0
0
0
0
0
0
1
1
0
1
0
1
1
0
0
1
1
1
1
0
0
0
0
0
1
1
0
0
0
0
0
0
0
0
0
0
0
0
0
0
0
0
0
0
0
0
0
0
0
0
0
0
0
0
0
0
0
0
0
1
0
0
0
0
0
0
1
0
0
0
1
1
0
1
1
1
1
1
1
0
1
1
1
0
0
0
0
0
0
0
0
0
0
1
1
0
0
1
0
1
1
0
1
1
0
0
0
0
0
0
0
0
0
0
0
0
0
0
0
0
0
0
0
1
0
0
0
1
1
0
0
0
0
0
0
0
0
1
1
0
1
0
0
0
0
1
0
0
0
1
0
0
0
0
1
1
0
0
0
0
0
1
1
1
1
0
0
0
1
1
0
0
1
1
0
0
0
0
1
1
1
1
1
1
1
0
0
1
1
1
0
0
0
0
1
0
1
1
1
1
1
1
0
0
0
0
0
1
0
0
0
1
0
1
0
0
0
1
1
1
1
1
1
1
1
1
1
1
1
0
0
0
0
0
0
0
0
0
0
0
0
1
0
1
0
0
1
0
1
0
0
1
0
0
0
1
0
1
1
1
1
1
1
1
0
0
0
0
0
0
1
1
1
1
1
1
1
0
1
0
0
0
0
0
0
0
0
0
0
0
0
1
1
1
0
0
0
0
0
1
1
1
0
0
0
0
1
1
1
0
0
0
0
0
0
0
0
0
1
0
1
1
1
1
1
1
1
1
1
1
1
1
1
1
1
1
1
1
1
1
1
1
1
1
1
1
1
1
1
1
1
1
0
1
0
0
0
1
0
1
1
1
0
1
1
0
0
0
0
0
1
1
1
1
1
1
1
0
0
0
1
1
1
0
0
1
1
1
1
0
0
0
0
0
0
0
0
0
0
0
0
0
0
0
0
0
0
0
0
0
1
1
1
1
0
1
1
1
1
1
0
0
1
0
0
0
0
0
0
0
0
1
1
0
1
1
1
1
0
1
0
0
0
0
1
1
1
1
1
1
1
0
1
1
0
0
0
1
0
0
0
0
0
0
0
0
0
0
0
0
0
0
0
0
0
0
0
0
0
0
0
0
0
0
0
0
0
0
0
0
0
0
0
1
0
1
0
0
0
1
1
1
1
1
1
1
1
1
0
0
0
0
0
0
0
0
0
0
0
0
0
0
0
0
0
0
0
0
0
0
0
0
0
0
0
0
0
0
0
0
0
0
0
0
0
0
0
0
0
0
0
0
0
0
0
0
0
0
0
0
0
0
0
0
0
0
0
0
0
0
0
0
0
0
0
0
0
0
0
0
0
0
0
0
0
1
1
0
0
0
0
0
0
0
0
0
0
0
0
0
0
0
0
0
0
0
0
0
0
0
0
0
0
0
1
0
0
1
1
0
0
0
1
0
1
0
0
0
0
0
1
0
0
1
1
1
1
1
1
1
0
0
1
1
1
0
0
1
1
1
1
1
0
0
1
1
1
1
1
0
0
0
0
0
0
0
1
0
0
0
1
0
0
0
0
0
0
0
0
0
0
0
1
0
1
0
1
1
1
0
1
1
0
1
1
0
1
0
0
0
0
0
0
1
1
1
1
1
1
1
1
1
1
1
1
1
1
1
1
1
1
1
1
1
1
1
1
1
1
1
1
1
1
1
1
1
1
1
1
1
1
1
1
1
1
1
1
1
1
1
1
1
1
1
1
1
1
1
1
1
1
1
1
1
1
1
1
1
1
1
1
1
1
1
1
1
1
1
1
1
1
1
1
1
1
1
1
1
1
1
1
1
1
1
1
1
1
1
1
1
1
1
1
1
1
1
1
1
1
1
1
1
1
1
1
1
1
1
1
1
1
1
1
1
1
1
1
1
1
1
1
1
1
1
1
1
1
1
1
1
1
1
1
1
1
1
1
1
1
1
1
1
1
1
1
1
1
1
1
1
1
1
1
1
1
1
1
1
1
1
1
1
1
1
1
1
1
1
1
1
1
1
1
1
1
1
1
1
1
1
1
1
1
1
1
1
1
1
1
1
1
1
1
1
1
1
1
1
1
1
1
1
1
1
1
1
1
1
1
1
1
1
1
1
1
1
1
1
1
1
1
1
1
1
1
1
1
1
1
1
1
1
1
1
1
1
1
1
1
1
1
1
1
1
1
1
1
1
1
1
1
1
1
1
1
1
1
1
1
1
1
1
1
1
1
1
1
1
1
1
1
1
1
1
1
1
1
1
1
1
1
1
1
1
1
1
1
1
1
1
1
1
1
1
1
1
1
1
1
1
1
1
1
1
1
1
1
1
1
1
1
1
1
1
1
1
1
1
1
1
1
1
1
1
1
1
1
1
1
1
1
1
1
1
1
1
1
1
1
1
1
1
1
1
1
1
1
1
1
1
1
1
1
1
1
1
1
1
1
1
1
1
1
1
1
1
1
1
1
1
1
1
1
1
1
1
1
1
1
1
1
1
1
1
1
1
1
1
1
1
1
1
1
1
1
1
1
1
1
1
1
1
1
1
1
1
1
1
0
1
1
1
1
1
1
1
1
1
1
0
1
0
1
1
0
1
1
0
1
1
1
1
1
0
1
1
1
1
1
1
1
1
1
1
1
1
1
1
1
1
1
0
0
0
0
1
0
1
0
0
0
0
0
0
0
1
1
1
0
0
0
0
0
0
0
0
0
0
0
0
0
0
0
0
0
0
0
0
0
0
0
0
0
0
0
0
0
0
0
0
0
0
0
0
0
0
0
0
0
0
0
0
0
0
0
0
0
0
0
1
1
1
1
1
1
1
1
1
1
1
1
1
0
0
0
0
0
0
0
0
0
0
0
0
1
1
1
1
1
0
0
0
0
0
0
0
0
0
0
0
0
0
0
0
0
0
0
1
1
0
1
1
0
0
0
0
1
1
1
1
1
1
1
1
1
1
1
1
0
0
0
0
1
1
1
1
1
1
1
1
1
1
1
1
1
1
1
1
0
1
0
1
1
1
1
1
0
0
0
0
0
0
0
0
0
0
0
0
0
0
0
0
0
0
0
0
0
0
0
0
0
0
0
0
0
0
0
0
0
0
0
0
0
0
0
0
0
0
0
0
0
0
0
0
0
0
0
0
0
0
0
0
0
0
0
1
0
1
0
0
0
1
1
1
0
1
0
1
0
0
0
1
1
0
0
0
0
0
0
0
0
0
0
0
0
0
0
0
0
0
0
0
0
1
1
1
1
1
1
1
1
1
1
0
0
0
0
0
0
0
0
0
0
0
1
1
1
1
1
1
0
1
0
0
1
1
0
0
0
0
0
1
1
0
0
0
0
0
0
1
1
0
0
1
0
1
1
0
1
1
0
0
1
1
0
1
1
1
1
1
1
0
0
0
0
0
0
0
0
0
0
0
0
0
0
0
0
0
0
0
0
0
[truncated: 5,440 more rows]

[truncated: 1 more sheets: Bipartite-graph]
